# Supplementary material for: Crystal structure and quantum-chemical calculations of a tri­methyl­aluminium–THF adduct
Source: Acta Crystallogr E Crystallogr Commun. 2018 Jan 31;74(Pt 2):267–70. doi: 10.1107/S2056989018001275 (PMC5956351; doi:10.1107/S2056989018001275)
Supplement: Supplementary file 1 [file e-74-00267-sup1.cif]

##############################################################################
#                                                                            #
# This CIF contains the data in a paper accepted for publication in          #
# Acta Crystallographica Section E. It conforms to the requirements of       #
# Notes for Authors for Acta Crystallographica Section E, and has been       #
# peer reviewed under the auspices of the IUCr Commission on Journals.       #
#                                                                            #
# Full details of the Crystallographic Information File format               #
# are given in the paper "The Crystallographic Information File (CIF):       #
# a New Standard Archive File for Crystallography" by S. R. Hall, F. H.      #
# Allen and I. D. Brown [Acta Cryst. (1991), A47, 655-685].                  #
#                                                                            #
# The current version of the core CIF dictionary is obtainable from          #
# ftp://ftp.iucr.org/pub/cif_core.dic.                                       #
#                                                                            #
# Software is freely available for graphical display of the structure(s)     #
# in this CIF. For information consult the CIF software page                 #
# http://www.iucr.org/resources/cif/software.                                #
#                                                                            #
# This file may be used for bona fide research purposes within the           #
# scientific community so long as proper attribution is given to the journal # 
# article from which it was obtained.                                        #
#                                                                            #
##############################################################################
data_I
_database_code_depnum_ccdc_archive 'CCDC 1588683'
_audit_creation_method
;
Olex2 1.2
(compiled 2017.08.10 svn.r3458 for OlexSys, GUI svn.r5381)
;
_journal_date_recd_electronic     2018-01-10
_journal_date_accepted     2018-01-20
_journal_name_full     'Acta Crystallographica, Section E'
_journal_year     2018
_journal_volume     74
_journal_issue      2
_journal_page_first     267
_journal_page_last     270
_journal_paper_category     GM
_journal_paper_doi     10.1107/S2056989018001275
_journal_coeditor_code     LH5865
_publ_contact_author_name     'Carsten Strohmann'
_publ_contact_author_address
;
Technische Universit\"at Dortmund, Anorganische Chemie, Otto-Hahn-Strasse 6,
D-44227 Dortmund,
Germany
;
_publ_contact_author_email     'carsten.strohmann@tu-dortmund.de'
_publ_contact_author_fax     '+4923175533797'
_publ_contact_author_phone     '+492317553807'
_publ_section_title
;
Crystal structure and quantum-chemical calculations of a trimethylaluminium--THF
adduct
;
_publ_section_title_footnote     .
loop_
    _publ_author_name
    _publ_author_footnote
    _publ_author_address
    'Brieger, Lukas' .
;
Technische Universit\"at Dortmund, Anorganische Chemie, Otto-Hahn-Strasse 6,
D-44227 Dortmund,
Germany
;
    'Hermann, Andreas' .
;
Technische Universit\"at Dortmund, Anorganische Chemie, Otto-Hahn-Strasse 6,
D-44227 Dortmund,
Germany
;
    'Unkelbach, Christian' .
;
Technische Universit\"at Dortmund, Anorganische Chemie, Otto-Hahn-Strasse 6,
D-44227 Dortmund,
Germany
;
    'Strohmann, Carsten' .
;
Technische Universit\"at Dortmund, Anorganische Chemie, Otto-Hahn-Strasse 6,
D-44227 Dortmund,
Germany
;
_publ_section_synopsis
;
The title compound, trimethyl(tetrahydrofuran-\k<i>O</i>)aluminium(III),  is an
addition product of trimethylaluminium and tetrahydrofuran (THF). Instead of a
dimeric structure, which is very common for these types of compounds, a
monomeric molecular structure is observed.
;
_chemical_name_systematic
;
Trimethyl(tetrahydrofuran-\k<i>O</i>)aluminium(III)
;
_chemical_name_common     ?
_chemical_formula_moiety     'C7 H17 Al O'
_chemical_formula_sum     'C7 H17 Al O'
_chemical_formula_iupac     '[Al (C H3)3 (C4 H8 O)]'
_chemical_formula_weight     144.18
_chemical_melting_point     ?
_shelx_space_group_comment
;
The symmetry employed for this shelxl refinement is uniquely defined
by the following loop, which should always be used as a source of
symmetry information in preference to the above space-group names.
They are only intended as comments.
;
_space_group_crystal_system     monoclinic
_space_group_name_H-M_alt     'P 21/c'
_space_group_name_Hall     '-P 2ybc'
loop_
    _space_group_symop_operation_xyz
    'x, y, z'
    '-x, y+1/2, -z+1/2'
    '-x, -y, -z'
    'x, -y-1/2, z-1/2'
_cell_length_a     7.7034(6)
_cell_length_b     9.1228(7)
_cell_length_c     13.6833(11)
_cell_angle_alpha     90
_cell_angle_beta     98.845(8)
_cell_angle_gamma     90
_cell_volume     950.18(13)
_cell_formula_units_Z     4
_cell_measurement_reflns_used     8661
_cell_measurement_theta_min     2.2281
_cell_measurement_theta_max     29.3846
_cell_measurement_temperature     150
_exptl_crystal_description     block
_exptl_crystal_colour     colourless
_exptl_crystal_size_max     0.4
_exptl_crystal_size_mid     0.4
_exptl_crystal_size_min     0.2
_exptl_crystal_density_diffrn     1.008
_exptl_crystal_density_meas     ?
_exptl_crystal_density_method     ?
_exptl_crystal_F_000     320
_exptl_absorpt_coefficient_mu     0.148
_exptl_absorpt_correction_type     multi-scan
_exptl_absorpt_process_details
;
(CrysAlis PRO; Oxford Diffraction, 2010)
;
_shelx_estimated_absorpt_T_min     0.943
_shelx_estimated_absorpt_T_max     0.971
_exptl_absorpt_correction_T_min     0.76728
_exptl_absorpt_correction_T_max     0.971
_diffrn_ambient_temperature     150
_diffrn_radiation_type     MoK\a
_diffrn_radiation_wavelength     0.71073
_diffrn_radiation_monochromator     graphite
_diffrn_measurement_device_type     'Oxford Diffraction Xcalibur Sapphire3'
_diffrn_measurement_method     '\w scans'
_diffrn_detector_area_resol_mean     16.0560
_diffrn_reflns_number     16552
_diffrn_reflns_av_R_equivalents     0.0853
_diffrn_reflns_theta_min     2.676
_diffrn_reflns_theta_max     26.998
_diffrn_reflns_theta_full     25.242
_diffrn_measured_fraction_theta_max     1.000
_diffrn_measured_fraction_theta_full     1.000
_diffrn_reflns_limit_h_min     -9
_diffrn_reflns_limit_h_max     9
_diffrn_reflns_limit_k_min     -11
_diffrn_reflns_limit_k_max     11
_diffrn_reflns_limit_l_min     -17
_diffrn_reflns_limit_l_max     17
_refine_special_details     ?
_reflns_number_total     2071
_reflns_number_gt     1664
_reflns_threshold_expression     'I > 2\s(I)'
_refine_ls_structure_factor_coef     Fsqd
_refine_ls_matrix_type     full
_refine_ls_R_factor_all     0.0625
_refine_ls_R_factor_gt     0.0539
_refine_ls_wR_factor_gt     0.1477
_refine_ls_wR_factor_ref     0.1518
_refine_ls_goodness_of_fit_ref     1.086
_refine_ls_restrained_S_all     1.086
_refine_ls_number_reflns     2071
_refine_ls_number_parameters     85
_refine_ls_number_restraints     0
_refine_ls_hydrogen_treatment     constr
_refine_ls_weighting_scheme     calc
_refine_ls_weighting_details
              'w=1/[\s^2^(Fo^2^)+(0.1010P)^2^+0.0468P] where P=(Fo^2^+2Fc^2^)/3'
_atom_sites_solution_hydrogens     geom
_atom_sites_solution_primary     direct
_atom_sites_solution_secondary     ?
_refine_ls_shift/su_max     0.001
_refine_ls_shift/su_mean     0.000
_refine_diff_density_max     0.894
_refine_diff_density_min     -0.325
_refine_ls_extinction_method     none
_refine_ls_extinction_coef     .
loop_
    _atom_type_symbol
    _atom_type_description
    _atom_type_scat_dispersion_real
    _atom_type_scat_dispersion_imag
    _atom_type_scat_source
    'C' 'C' 0.0030 0.0020
                         'International Tables Vol C Tables 4.2.6.8 and 6.1.1.4'
    'H' 'H' 0.0000 0.0000
                         'International Tables Vol C Tables 4.2.6.8 and 6.1.1.4'
    'Al' 'Al' 0.0650 0.0510
                         'International Tables Vol C Tables 4.2.6.8 and 6.1.1.4'
    'O' 'O' 0.0110 0.0060
                         'International Tables Vol C Tables 4.2.6.8 and 6.1.1.4'
_computing_data_collection
;
CrysAlis PRO (Oxford Diffraction, 2010)
;
_computing_cell_refinement
;
CrysAlis PRO (Oxford Diffraction, 2010)
;
_computing_data_reduction
;
CrysAlis PRO (Oxford Diffraction, 2010)
;
_computing_structure_solution
;
SIR2004 (Burla <i>et al.</i>,  2007)
;
_computing_structure_refinement
;
SHELXL2014 (Sheldrick, 2015)
;
_computing_molecular_graphics
;
<i>OLEX2</i> (Dolomanov <i>et al.</i>,  2009)
;
_computing_publication_material
;
<i>OLEX2</i> (Dolomanov <i>et al.</i>,  2009)
;
loop_
    _atom_site_type_symbol
    _atom_site_label
    _atom_site_fract_x
    _atom_site_fract_y
    _atom_site_fract_z
    _atom_site_U_iso_or_equiv
    _atom_site_adp_type
    _atom_site_calc_flag
    _atom_site_occupancy
    _atom_site_disorder_assembly
    _atom_site_disorder_group
    O O1 0.23608(15) 0.37473(13) 0.62125(9) 0.0358(3) Uani d 1 . .
    C C1 0.4234(2) 0.3761(2) 0.61379(15) 0.0403(4) Uani d 1 . .
    H H1A 0.4953 0.3839 0.6801 0.048 Uiso calc 1 . .
    H H1B 0.4521 0.4592 0.5726 0.048 Uiso calc 1 . .
    C C2 0.4549(3) 0.2322(2) 0.56601(16) 0.0500(5) Uani d 1 . .
    H H2A 0.5778 0.1990 0.5853 0.060 Uiso calc 1 . .
    H H2B 0.4284 0.2389 0.4930 0.060 Uiso calc 1 . .
    C C3 0.3280(3) 0.1316(2) 0.60652(16) 0.0507(5) Uani d 1 . .
    H H3A 0.3019 0.0440 0.5642 0.061 Uiso calc 1 . .
    H H3B 0.3748 0.1000 0.6747 0.061 Uiso calc 1 . .
    C C4 0.1680(3) 0.2259(2) 0.60476(16) 0.0445(5) Uani d 1 . .
    H H4B 0.0906 0.2184 0.5401 0.053 Uiso calc 1 . .
    H H4A 0.1006 0.1966 0.6576 0.053 Uiso calc 1 . .
    C C5 0.2460(3) 0.7005(2) 0.65333(15) 0.0439(5) Uani d 1 . .
    H H5A 0.3731 0.6915 0.6742 0.066 Uiso calc 1 . .
    H H5B 0.2022 0.7858 0.6856 0.066 Uiso calc 1 . .
    H H5C 0.2212 0.7130 0.5814 0.066 Uiso calc 1 . .
    C C6 0.1905(3) 0.4582(2) 0.83000(15) 0.0461(5) Uani d 1 . .
    H H6A 0.1225 0.3705 0.8410 0.069 Uiso calc 1 . .
    H H6B 0.1635 0.5367 0.8742 0.069 Uiso calc 1 . .
    H H6C 0.3162 0.4354 0.8438 0.069 Uiso calc 1 . .
    C C7 -0.1208(3) 0.5008(2) 0.63514(15) 0.0436(5) Uani d 1 . .
    H H7A -0.1357 0.5156 0.5634 0.065 Uiso calc 1 . .
    H H7B -0.1902 0.5737 0.6648 0.065 Uiso calc 1 . .
    H H7C -0.1608 0.4021 0.6493 0.065 Uiso calc 1 . .
    Al Al1 0.12856(7) 0.52245(6) 0.69114(4) 0.0335(2) Uani d 1 . .
loop_
    _atom_site_aniso_label
    _atom_site_aniso_U_11
    _atom_site_aniso_U_22
    _atom_site_aniso_U_33
    _atom_site_aniso_U_12
    _atom_site_aniso_U_13
    _atom_site_aniso_U_23
    O1 0.0322(7) 0.0311(6) 0.0447(7) -0.0050(5) 0.0082(5) -0.0018(5)
    C1 0.0311(9) 0.0408(10) 0.0500(11) -0.0005(7) 0.0088(7) 0.0007(8)
    C2 0.0481(11) 0.0471(12) 0.0560(13) 0.0081(9) 0.0119(9) -0.0046(9)
    C3 0.0624(14) 0.0336(10) 0.0554(13) 0.0024(9) 0.0067(10) 0.0011(8)
    C4 0.0451(10) 0.0351(10) 0.0535(12) -0.0111(8) 0.0087(8) -0.0039(8)
    C5 0.0456(11) 0.0368(10) 0.0508(12) -0.0022(8) 0.0117(8) 0.0014(8)
    C6 0.0474(11) 0.0526(12) 0.0368(10) -0.0045(9) 0.0021(8) 0.0038(8)
    C7 0.0342(10) 0.0541(12) 0.0419(11) 0.0013(8) 0.0037(8) 0.0035(8)
    Al1 0.0318(3) 0.0352(3) 0.0336(3) -0.0007(2) 0.0048(2) 0.00140(19)
_geom_special_details
;
 All esds (except the esd in the dihedral angle between two l.s. planes)
 are estimated using the full covariance matrix.  The cell esds are taken
 into account individually in the estimation of esds in distances, angles
 and torsion angles; correlations between esds in cell parameters are only
 used when they are defined by crystal symmetry.  An approximate (isotropic)
 treatment of cell esds is used for estimating esds involving l.s. planes.
;
loop_
    _geom_bond_atom_site_label_1
    _geom_bond_atom_site_label_2
    _geom_bond_site_symmetry_2
    _geom_bond_distance
    _geom_bond_publ_flag
    O1 C1 . 1.462(2) ?
    O1 C4 . 1.460(2) ?
    O1 Al1 . 1.9131(13) y
    C1 C2 . 1.503(3) ?
    C2 C3 . 1.508(3) ?
    C3 C4 . 1.500(3) ?
    C5 Al1 . 1.9671(19) y
    C6 Al1 . 1.976(2) y
    C7 Al1 . 1.965(2) y
loop_
    _geom_angle_atom_site_label_1
    _geom_angle_atom_site_label_2
    _geom_angle_atom_site_label_3
    _geom_angle_site_symmetry_1
    _geom_angle_site_symmetry_3
    _geom_angle
    _geom_angle_publ_flag
    O1 C1 C2 . . 104.49(15) ?
    C1 C2 C3 . . 102.38(16) ?
    C4 C3 C2 . . 102.87(16) ?
    O1 C4 C3 . . 104.82(15) ?
    O1 Al1 C5 . . 101.44(7) ?
    O1 Al1 C6 . . 102.27(8) ?
    O1 Al1 C7 . . 101.92(8) ?
    C5 Al1 C6 . . 116.43(9) y
    C5 Al1 C7 . . 116.24(9) y
    C6 Al1 C7 . . 114.97(9) y
    C1 O1 Al1 . . 122.45(10) y
    C4 O1 Al1 . . 124.00(11) y
    C4 O1 C1 . . 109.40(13) y
_shelx_hkl_file
;
   0   0  -2 47968.5 328.425   0
   0   0   2 48283.1 338.766   0
   0   0  -3 73.1116 110.633   0
   0   0   3 108.942 143.804   0
   0   0   3-35.2043 89.1726   5
   0   0  -3-33.2257 117.080   5
   0   0  -4 903276. 7926.27   0
   0   0   4 894177. 8068.49   0
   0   0  -5 44.6071 139.088   0
   0   0   5-61.4053 209.482   0
   0   0  -5-61.5208 179.065   5
   0   0   5 55.9228 89.7527  10
   0   0   5 37.4777 158.232  11
   0   0   5-67.8719 111.254   5
   0   0   6 30973.7 519.951   0
   0   0  -6 31541.6 479.121   0
   0   0   6 31089.1 471.568  11
   0   0   7 19.1018 187.345  11
   0   0   7 201.249 248.357   0
   0   0  -7 150.534 199.251   5
   0   0   7 100.659 101.883  10
   0   0   8 3836.64 347.500   0
   0   0   8 3174.79 172.038  10
   0   0  -8 4181.87 334.186   5
   0   0   8 4433.34 282.304  11
   0   0   9 112.393 316.802   0
   0   0   9-39.3594 205.488   6
   0   0  -9-154.970 264.140   5
   0   0   9-174.433 221.283  11
   0   0   9-19.8513 118.153  10
   0   0 -10 23318.6 669.918   5
   0   0  10 22686.4 664.034   0
   0   0  10 22722.1 444.951   6
   0   0  11 111.434 223.420   6
   0   0  11 112.739 383.552   0
   0   0 -11-73.9790 307.736   5
   0   0 -12 2727.24 413.119   5
   0   0  12 2497.13 255.846   6
   0   0  12 2651.03 437.750   0
   0   0  13-132.761 407.259   0
   0   0 -13-92.2142 390.213   5
   0   0 -14 6791.63 576.844   5
   0   0  14 5831.77 574.840   0
   0   0  15 222.469 485.692   0
   0   0 -15-17.7404 393.663   5
   0   0  16 6785.40 687.189   0
   0   0 -16 6457.96 586.968   5
   0   0  16 6093.76 696.718   1
   0   0  17 124.634 533.679   1
   0   0 -17 106.735 449.549   5
   0   1   0 33.0918 57.9269   0
   0  -1  -1 134155. 1931.31   7
   0   1  -1 122944. 525.807  10
   0   1   1 107359. 587.699  11
   0  -1   1 104545. 452.572   3
   0   1  -1 125280. 502.971   9
   0  -1   1 109269. 447.490   1
   0  -1   2 328656. 4110.31   1
   0  -1   2 286971. 3453.56  10
   0   1  -2 268800. 936.262   5
   0   1   2 203385. 2630.14  10
   0  -1  -2 293723. 3976.90   5
   0  -1   2 288516. 940.387   9
   0   1   2 235996. 1003.25  11
   0  -1   2 239904. 874.382   3
   0   1  -2 302129. 3474.91  10
   0   1  -2 273329. 3643.96   3
   0  -1   2 245248. 942.852   5
   0  -1  -2 251362. 994.326   0
   0   1  -2 292699. 934.096   9
   0  -1  -3 244223. 4233.27   5
   0   1  -3 234219. 837.534  10
   0   1  -3 216379. 978.940   3
   0   1   3 173986. 983.109   0
   0  -1   3 207162. 806.419  10
   0  -1  -3 186998. 959.039   0
   0  -1   3 191979. 989.005   3
   0   1  -3 215638. 936.633   5
   0  -1   3 211236. 942.554   9
   0   1  -4 254988. 1226.60   3
   0  -1   4 234781. 929.586  10
   0   1   4 208123. 1176.25  11
   0  -1  -4 225915. 1164.64   0
   0  -1   4 246253. 1157.13   9
   0   1  -4 254047. 1164.05   5
   0  -1   4 209722. 960.773   0
   0   1   4 205752. 1090.17   5
   0   1  -4 292435. 4168.76  10
   0  -1   4 215039. 1105.47   5
   0   1   4 205848. 1181.70   0
   0  -1  -4 278478. 1247.20   5
   0  -1   5 9046.56 273.627   9
   0  -1   5 7383.63 249.202   5
   0  -1  -5 8482.18 301.584   0
   0   1  -5 8790.50 303.523   3
   0   1   5 7712.07 354.870   0
   0   1   5 7539.57 311.236  11
   0  -1   5 7950.35 257.686   0
   0  -1   5 8203.99 216.805  10
   0   1   5 7203.05 257.966   5
   0  -1  -5 10567.6 325.915   5
   0   1  -5 8911.51 304.278   5
   0   1  -6 52713.3 673.049   5
   0  -1  -6 56223.5 723.734   5
   0   1   6 41938.4 667.270   0
   0  -1   6 46272.7 450.409  11
   0   1   6 45791.8 659.206  11
   0  -1   6 40793.4 537.667   0
   0  -1   6 44562.3 478.929  10
   0  -1   7-11.4007 124.399  10
   0  -1  -7-93.9268 219.183   5
   0  -1   7 68.5945 149.344  11
   0   1   7 29.9877 224.468  11
   0   1   7 144.008 291.708   0
   0   1  -7-23.5508 200.377   5
   0  -1   7 233.131 215.132   0
   0   1   8 35576.9 713.539   0
   0  -1  -8 42532.3 737.061   5
   0   1   8 32473.1 328.236   6
   0  -1   8 36557.0 631.703   0
   0  -1   8 39996.5 513.333  11
   0  -1   8 35680.2 489.413  10
   0   1  -8 42706.2 710.689   5
   0  -1  -9 3274.97 344.686   5
   0  -1   9 2669.19 338.440   0
   0   1  -9 3189.44 322.900   5
   0   1   9 2382.42 151.811   6
   0   1   9 3062.27 406.226   0
   0  -1   9 2858.63 240.999  11
   0  -1   9 2684.13 205.780  10
   0  -1  10 8720.85 400.299   6
   0  -1  10 8927.66 334.124  11
   0  -1 -10 8169.09 447.229   5
   0   1  10 6850.22 199.580   6
   0   1  10 8282.88 518.602   0
   0   1 -10 8144.70 447.912   5
   0  -1  10 8532.16 454.848   0
   0   1  10 7420.77 255.573  10
   0   1 -11 507.599 295.387   5
   0   1  11 428.888 122.362   6
   0  -1  11 423.136 349.032   0
   0  -1 -11 444.791 311.882   5
   0   1  11 563.482 414.632   0
   0  -1  11 412.698 290.652   6
   0  -1  12 1836.10 310.320   6
   0  -1  12 1999.27 410.528   0
   0   1 -12 2319.52 383.634   5
   0  -1 -12 2227.93 382.734   5
   0   1  12 2199.96 472.322   0
   0  -1 -13 18954.9 721.283   5
   0   1 -13 19544.4 732.337   5
   0  -1  13 18551.4 712.028   0
   0   1  13 17833.9 775.447   0
   0  -1  13 17431.9 530.087   6
   0  -1  14 1505.66 519.030   1
   0  -1 -14 1458.94 434.214   5
   0  -1  14 1781.79 443.975   0
   0   1  14 1428.84 484.035   0
   0   1 -14 1210.40 446.320   5
   0  -1  15 11071.6 705.149   0
   0  -1 -15 10468.4 673.096   5
   0  -1  15 10806.7 781.038   1
   0   1 -15 11899.3 719.229   5
   0   1  15 8980.01 732.845   0
   0   1 -16 856.498 482.647   5
   0  -1  16 756.608 579.314   1
   0  -1 -16 1185.51 490.317   5
   0   1  16 1018.53 551.934   0
   0   1 -17-18.6519 463.355   5
   0  -1 -17 318.519 452.992   5
   0   1  17 290.615 511.781   1
   0  -2   0 39454.6 447.853   0
   0   2   0 40019.3 425.532   4
   0   2   0 39472.6 435.372  11
   0  -2   0 43486.2 449.771   4
   0  -2   0 36990.5 409.888  10
   0   2   0 34204.0 318.212   7
   0   2   0 35877.2 411.956  10
   0  -2   0 38756.6 447.104  11
   0   2   0 34855.1 275.734   1
   0   2   0 39559.4 344.977   3
   0  -2   0 43613.1 361.341   3
   0   2   0 42642.4 476.306   0
   0  -2   0 35883.8 322.589   7
   0   2   1 371.360 78.1001   7
   0  -2   1 414.465 91.1509   1
   0  -2  -1 520.585 120.499   4
   0  -2  -1 636.296 91.0675   7
   0  -2   1 373.527 90.4047   9
   0   2   1 393.151 158.968  10
   0   2  -1 402.440 85.7551   3
   0   2   1 537.679 180.597  11
   0   2  -1 453.688 107.195   4
   0  -2  -1 463.520 154.725  10
   0  -2   1 400.884 120.071   4
   0   2   1 486.102 187.432   0
   0   2  -1 641.018 101.857  11
   0  -2   1 516.806 95.3275   3
   0   2  -1 636.365 84.8778   1
   0  -2   1 590.617 138.657  10
   0   2  -1 587.472 144.032  10
   0  -2  -1 444.115 222.714  11
   0   2  -1 505.638 88.7113   7
   0  -2   1 565.709 144.564  11
   0   2  -1 485.452 103.973   9
   0  -2  -1 410.629 162.390   0
   0  -2  -1 500.441 163.582   6
   0  -2   2 206050. 890.380   3
   0   2  -2 228963. 772.332   2
   0   2   2 190545. 980.656   5
   0  -2   2 242660. 1013.91   9
   0  -2   2 224689. 936.896   1
   0   2  -2 223629. 944.073   3
   0  -2  -2 192128. 1145.47  11
   0  -2  -2 278432. 4006.81   7
   0   2   2 186088. 1071.56   0
   0   2  -2 259719. 1078.13  10
   0  -2  -2 188640. 1058.20   0
   0   2   2 198314. 1127.22  11
   0   2  -2 235697. 1073.96   4
   0   2   3 4233.96 288.085  11
   0  -2  -3 6835.48 214.554   7
   0  -2  -3 4498.66 259.702   0
   0   2  -3 5628.00 237.093   5
   0  -2  -3 6235.65 249.622   5
   0  -2  -3 4536.61 325.103  11
   0  -2   3 5682.72 229.814   1
   0  -2   3 5990.65 217.841  10
   0   2  -3 5869.57 218.382   9
   0  -2   3 5879.60 202.030   9
   0   2   3 4213.45 301.622   0
   0  -2   3 5581.73 122.725  11
   0  -2   3 4891.90 217.583   3
   0   2   3 4458.90 196.258   5
   0  -2  -3 3774.97 129.302   6
   0   2   3 4021.25 205.118  10
   0   2  -3 4713.61 189.873   3
   0   2  -3 6046.91 224.585  10
   0   2  -3 4974.77 105.382   2
   0  -2   4 328.949 125.111   9
   0  -2  -4 290.778 203.837   0
   0  -2  -4 94.6302 176.392   5
   0  -2   4 298.548 120.518  10
   0   2   4 219.833 155.126  10
   0   2   4 170.242 257.936   0
   0   2  -4 350.502 153.204   5
   0   2  -4 413.113 152.412  10
   0  -2   4 514.460 182.436   1
   0   2   4 306.454 210.718  11
   0  -2   4 276.166 188.227   3
   0   2  -4 397.173 132.145   3
   0   2  -4 213.329 43.6540   2
   0   2   4 406.506 138.681   5
   0  -2  -5 16477.4 413.737   5
   0  -2   5 14655.1 326.625  10
   0   2   5 12388.9 440.007   0
   0   2  -5 16510.2 344.810  10
   0   2  -5 14133.0 359.320   5
   0   2   5 12128.9 409.815  11
   0  -2   5 16804.5 432.923   1
   0   2   5 11010.4 280.597  10
   0  -2   5 13703.8 407.098   3
   0  -2   6 105120. 1046.62   1
   0   2  -6 99641.8 940.609   5
   0  -2  -6 100980. 999.224   5
   0   2   6 76903.5 961.163   0
   0  -2   6 90091.5 785.756  10
   0   2  -6 104176. 826.525  10
   0  -2  -7 13810.0 456.801   5
   0  -2   7 9985.09 154.078   2
   0   2  -7 13860.7 440.557   5
   0   2   7 11684.9 517.534   0
   0  -2   7 11057.9 347.199   0
   0  -2   7 11175.1 199.773  11
   0   2  -7 15582.2 376.885  10
   0  -2   8 23911.3 309.235  11
   0   2  -8 19915.7 231.633   8
   0  -2  -8 27517.6 640.232   5
   0  -2   8 23037.7 503.562   0
   0  -2   8 20203.7 235.044   2
   0   2   8 22157.5 651.489   0
   0   2  -8 26940.0 596.553   5
   0  -2   9 9352.29 398.926   0
   0  -2   9 9014.49 230.021  11
   0   2  -9 9437.06 436.286   5
   0  -2   9 11100.8 518.176   1
   0  -2   9 8309.17 178.654   2
   0  -2   9 10972.9 478.904   6
   0   2   9 9193.25 550.561   0
   0  -2  -9 10572.2 484.193   5
   0   2 -10 7859.25 446.260   5
   0  -2  10 9232.88 482.066   6
   0   2  10 5346.21 173.690   8
   0  -2 -10 8926.49 489.749   5
   0  -2  10 6632.33 177.459   2
   0  -2  10 8500.44 435.138   0
   0   2  10 8519.53 581.474   0
   0  -2  10 10098.4 561.316   1
   0  -2  10 7477.67 231.157  11
   0  -2  11 959.270 392.970   1
   0   2  11 940.167 465.901   0
   0  -2  11 1092.55 362.407   6
   0  -2  11 937.650 334.764   0
   0   2 -11 643.857 315.293   5
   0  -2 -11 1352.67 363.946   5
   0  -2  12 1768.52 359.039   0
   0  -2 -12 1923.14 385.359   5
   0  -2  12 1684.23 445.727   1
   0   2  12 1667.60 499.758   0
   0  -2  12 1800.04 359.744   6
   0   2 -12 1650.79 359.724   5
   0   2 -13 37.2315 358.018   5
   0  -2  13 173.874 446.473   1
   0  -2 -13 320.651 377.977   5
   0  -2  13 171.563 315.942   6
   0   2  13 78.8614 486.739   0
   0  -2  13 526.919 376.825   0
   0  -2  14 1668.83 429.068   0
   0   2  14 1625.31 524.538   0
   0   2 -14 1272.08 407.915   5
   0  -2 -14 1177.89 417.812   5
   0  -2  14 1601.72 514.650   1
   0  -2 -15 475.538 432.827   5
   0   2 -15 624.135 429.170   5
   0   2  15 668.871 522.157   0
   0  -2  15 103.124 519.482   1
   0  -2 -16 4732.39 576.293   5
   0  -2  16 5537.68 696.651   1
   0   2 -16 4570.94 578.771   5
   0   2  16 4458.06 666.315   0
   0   2  17 165.554 537.797   0
   0  -3   0 83.6983 160.903   4
   0   3   0 137.105 182.671  10
   0   3   0-3.54742 91.1384   3
   0   3   0-11.1180 81.8039   1
   0  -3   0-77.6093 225.798  11
   0   3   0-28.8903 181.249   0
   0  -3   0 59.6949 161.901  10
   0  -3   0 85.1302 107.954   3
   0  -3   0-16.9399 151.366   0
   0   3   0 127.142 90.2896   7
   0   3   0 19.9042 114.014   4
   0   3   0-40.8871 142.154  11
   0  -3   0 10.5382 242.675   6
   0  -3   0 98.7185 101.031   7
   0   3  -1 15746.0 381.701  10
   0   3  -1 11421.0 258.654   9
   0  -3   1 13385.7 343.418  11
   0  -3  -1 11756.0 313.052  10
   0   3  -1 11527.0 218.861   1
   0   3   1 12019.3 357.024   0
   0   3  -1 10935.8 236.686   7
   0  -3   1 10044.5 237.980   7
   0  -3   1 11025.7 226.865   1
   0   3  -1 12567.7 314.062   4
   0  -3   1 12791.4 320.872   0
   0   3   1 10212.8 323.268  10
   0  -3  -1 12356.6 268.372   3
   0   3   1 10688.8 225.232   7
   0  -3  -1 13188.4 262.532   7
   0  -3  -1 10538.1 323.636   6
   0  -3   1 12655.0 257.179   3
   0   3  -1 12440.5 289.108  11
   0  -3   1 12530.3 319.572   4
   0  -3  -1 14844.8 353.906   4
   0   3   1 11423.5 344.811  11
   0  -3  -1 11601.1 345.158   0
   0   3  -1 13182.5 263.153   3
   0  -3   1 15336.6 362.831  10
   0  -3  -1 12088.1 411.655  11
   0  -3  -2 2881.54 202.036   4
   0   3  -2 2813.06 163.220   1
   0  -3  -2 2028.75 210.855   6
   0  -3   2 3093.69 204.420  11
   0   3  -2 2515.89 169.065   2
   0   3  -2 2579.14 185.436   9
   0   3   2 2336.20 285.327   0
   0  -3   2 2831.49 166.909   9
   0  -3  -2 2815.82 157.807   7
   0  -3  -2 2673.68 318.336  11
   0   3   2 2121.33 225.790  10
   0  -3  -2 2267.51 210.484  10
   0   3  -2 2493.32 174.645   4
   0  -3   2 2863.65 171.091   3
   0   3  -2 2726.15 156.925   3
   0   3   2 2223.14 137.043   7
   0  -3   2 3387.32 225.365  10
   0   3  -2 3162.17 237.693  10
   0  -3  -2 2443.81 239.474   0
   0   3  -2 2333.09 150.924   7
   0  -3   2 2823.81 163.859   1
   0   3   2 2212.06 253.083  11
   0  -3   3 7489.92 220.461  11
   0   3   3 4515.75 186.584   7
   0   3   3 5638.99 348.234   0
   0   3  -3 6077.03 219.081   3
   0  -3  -3 4360.28 197.375   6
   0   3  -3 7385.93 292.325  10
   0  -3  -3 5534.59 380.196  11
   0  -3   3 6900.13 285.966  10
   0   3  -3 7021.42 184.935   2
   0  -3   3 7003.59 248.149   9
   0   3  -3 7103.47 256.735   9
   0   3   3 4798.28 252.932  10
   0  -3   3 5633.17 228.892   3
   0  -3  -3 6894.45 229.650   7
   0   3   3 5397.40 252.561   5
   0  -3  -3 4472.78 237.843  10
   0  -3  -3 5168.66 303.389   0
   0  -3   3 5848.39 235.655   1
   0   3  -3 6647.28 256.160   4
   0  -3   4 3689.53 147.649  11
   0   3   4 2506.35 235.278  10
   0   3  -4 3362.52 232.447   9
   0   3  -4 3283.68 210.600   3
   0  -3   4 3052.68 224.866   1
   0   3  -4 2903.40 114.303   2
   0   3  -4 3003.90 242.008   5
   0   3   4 2869.94 340.923   0
   0   3  -4 3395.53 240.625  10
   0  -3  -4 3469.73 210.209   7
   0  -3  -4 2127.34 142.298   6
   0  -3   4 2972.65 227.798   3
   0  -3  -5 29654.3 512.868   7
   0  -3   5 31238.6 556.067   1
   0   3  -5 32361.7 528.153  10
   0   3  -5 27080.0 554.468   5
   0  -3   5 28690.5 272.199  11
   0  -3  -5 28884.0 569.894   5
   0   3  -5 22579.7 221.098   2
   0   3   5 21134.3 438.537  10
   0  -3   5 27207.9 537.583   3
   0  -3  -5 19082.4 240.524   6
   0   3   5 24144.7 629.968   0
   0  -3   6 75515.8 941.380   1
   0  -3   6 69966.8 891.838   3
   0   3   6 51945.3 624.562  10
   0   3   6 58013.2 922.799   0
   0  -3  -6 68383.9 804.262   7
   0  -3  -6 68412.5 889.444   5
   0   3  -6 72499.2 877.864   5
   0   3  -6 78031.6 826.706  10
   0   3   7 31238.7 742.157   0
   0   3   7 28520.8 500.963  10
   0   3  -7 34031.4 647.677   5
   0  -3  -7 34543.9 625.879   7
   0   3  -7 41391.9 622.849  10
   0  -3   7 40918.7 766.065   1
   0  -3  -7 34654.7 705.982   5
   0   3   8-73.2239 230.222  10
   0   3   8-14.2191 380.516   0
   0   3  -8-182.686 215.228  10
   0  -3  -8 47.5998 286.362   5
   0  -3   8 153.090 291.160   1
   0   3  -8 59.0508 233.921   5
   0   3  -9 64.3576 228.880  10
   0  -3  -9-72.1416 303.831   5
   0  -3   9 200.067 379.125   6
   0  -3   9 324.597 350.189   1
   0   3  -9 74.3804 270.121   5
   0   3   9 289.254 425.742   0
   0  -3   9-181.359 243.760   0
   0   3   9 86.3288 236.455  10
   0  -3  10 14773.7 496.594   0
   0   3 -10 13946.7 244.441   8
   0  -3  10 18364.1 684.964   1
   0   3  10 14470.8 430.894  10
   0  -3 -10 17264.3 628.446   5
   0   3 -10 17965.9 600.278   5
   0   3  10 16329.7 708.074   0
   0  -3  10 19611.3 653.364   6
   0  -3  11 7853.72 424.611   0
   0   3  11 8025.87 359.980  10
   0  -3  11 9029.81 544.441   6
   0   3  11 7629.60 595.817   0
   0  -3 -11 8283.42 522.611   5
   0   3 -11 8061.83 486.473   5
   0   3  12 461.933 490.015   0
   0  -3 -12 847.093 371.970   5
   0  -3  12 580.911 434.826   1
   0  -3  12 317.636 333.727   0
   0   3 -12 465.414 315.563   5
   0  -3  12 339.226 374.343   6
   0  -3  13 7878.29 639.908   1
   0   3 -13 6561.88 514.620   5
   0  -3 -13 6833.94 560.625   5
   0   3  13 6323.27 663.276   0
   0  -3  13 6799.17 495.058   0
   0  -3  13 7549.04 534.377   6
   0  -3  14 333.536 463.260   1
   0  -3 -14 35.1153 387.589   5
   0  -3  14 202.455 375.313   6
   0   3 -14 7.45073 361.902   5
   0   3  14 120.756 509.697   0
   0  -3 -15 3972.07 489.768   7
   0  -3  15 5248.94 645.392   1
   0  -3 -15 3839.00 522.005   5
   0   3 -15 4280.11 546.008   5
   0   3  15 4172.94 661.222   0
   0  -3  16 169.527 513.066   1
   0   3 -16 90.7517 413.130   5
   0  -3 -16 170.987 378.246   7
   0   3  16 453.973 545.958   0
   0  -3 -16 51.2652 476.208   5
   0   3  17 875.193 574.808   0
   0   4   0 77725.0 865.996  10
   0  -4   0 85712.3 873.753   4
   0  -4   0 78328.8 872.756   6
   0   4   0 71338.0 662.176   7
   0   4   0 69529.2 550.133   1
   0  -4   0 80374.7 674.277   3
   0  -4   0 66202.3 623.978   7
   0  -4   0 76202.0 893.587  11
   0  -4   0 82420.2 905.291   0
   0   4   0 77854.6 834.298  11
   0   4  -1 14547.5 440.468  10
   0  -4   1 16467.9 505.843   6
   0  -4  -1 14839.7 417.879   4
   0   4  -1 12252.5 260.329   1
   0  -4   1 14500.1 438.958  11
   0   4  -1 12930.3 305.128   3
   0  -4  -1 10810.1 386.837   6
   0  -4  -1 11461.3 465.760  11
   0  -4   1 13637.6 396.807   4
   0   4  -1 13190.1 354.917  11
   0  -4  -1 10468.2 282.420   7
   0  -4  -1 13406.3 323.413   3
   0   4   1 10921.9 388.882  10
   0  -4   1 9839.72 290.160   7
   0   4  -1 10855.3 270.910   7
   0  -4   1 13762.3 406.730   0
   0  -4   1 12851.9 300.536   3
   0   4   1 10326.1 257.739   7
   0   4   1 11890.2 444.304   0
   0   4  -1 11341.3 302.781   9
   0  -4  -2 15680.4 549.327  11
   0  -4   2 17253.3 429.017   0
   0  -4  -2 16279.3 355.609   7
   0   4   2 12573.4 297.748   7
   0   4  -2 17053.6 392.066   2
   0   4  -2 16254.1 373.788   9
   0  -4   2 15943.1 346.565   3
   0   4   2 14491.7 430.145  10
   0   4  -2 16148.5 335.274   3
   0   4   2 15546.5 506.667   0
   0  -4   2 19439.0 551.571   6
   0  -4   2 15762.1 431.273   4
   0   4  -2 14543.8 326.102   7
   0   4  -2 16089.4 438.820  10
   0  -4   2 19422.1 441.934  11
   0  -4  -2 17624.9 447.310   4
   0  -4  -2 12315.2 381.279   6
   0  -4   2 13307.8 301.141   1
   0   4  -2 16727.0 334.015   1
   0  -4  -3 37641.8 777.087  11
   0  -4  -3 32096.1 500.901   6
   0  -4   3 47033.5 578.379  11
   0   4  -3 43100.4 560.295   1
   0   4  -3 44766.0 596.924   9
   0   4  -3 47623.6 596.113   3
   0   4   3 35167.0 493.677   7
   0   4  -3 53228.6 721.192  10
   0  -4   3 43652.6 572.765   3
   0  -4  -3 47511.2 693.380   4
   0  -4  -3 45456.5 557.787   7
   0   4  -3 43775.0 578.006   7
   0  -4   3 43243.7 538.864   1
   0   4   3 34705.0 594.613  10
   0   4  -3 42679.6 509.665   2
   0   4   3 38469.9 752.303   0
   0  -4  -4 22490.1 431.467   7
   0   4   4 19216.3 591.903   0
   0  -4   4 19830.2 441.478   1
   0  -4   4 21580.2 445.570   3
   0   4  -4 25871.8 538.793  10
   0  -4   4 24895.6 404.943  11
   0   4  -4 21472.3 328.444   2
   0   4   4 16187.5 441.966  10
   0  -4  -4 15825.8 344.469   6
   0   4  -4 24417.2 487.255   9
   0   4  -5 5055.25 325.119  10
   0   4  -5 4330.63 157.197   2
   0  -4  -5 4518.83 274.633   7
   0  -4   5 3904.45 281.656   1
   0  -4   5 4346.88 296.400   3
   0  -4   5 4176.45 198.981  11
   0  -4  -5 3081.37 188.965   6
   0   4   5 3951.15 422.786   0
   0   4  -5 5179.61 334.347   5
   0   4   5 3059.67 297.322  10
   0   4  -5 4526.21 283.166   9
   0   4   6 19189.1 488.684  10
   0  -4   6 25201.3 573.659   1
   0  -4  -6 22850.9 515.033   7
   0   4   6 22049.0 688.096   0
   0   4  -6 25860.5 611.448   5
   0  -4  -6 17353.4 281.888   6
   0  -4   6 24362.2 585.259   3
   0   4  -6 29847.3 608.840  10
   0   4  -6 19422.2 237.078   2
   0  -4   6 24457.2 306.959  11
   0  -4   7 3197.34 343.055   1
   0   4   7 2822.16 315.534  10
   0   4   7 3175.19 503.887   0
   0   4  -7 4088.67 330.676  10
   0  -4   7 3448.13 377.464   3
   0  -4  -7 3017.34 291.385   7
   0   4  -7 3478.56 339.101   5
   0  -4   7 3882.21 464.250   6
   0  -4  -8 72309.0 1086.34   5
   0   4   8 73689.5 1234.83   0
   0  -4   8 82883.6 1127.70   1
   0   4  -8 73268.6 1024.65   5
   0  -4  -8 75538.5 1024.36   7
   0   4   8 63053.1 821.969  10
   0   4  -8 87619.2 1002.54  10
   0  -4   8 87744.6 1211.78   6
   0  -4  -9 6760.76 404.411   7
   0  -4  -9 5740.38 444.688   5
   0  -4   9 5609.55 441.788   1
   0  -4   9 6980.24 548.863   6
   0   4   9 6073.55 604.720   0
   0   4  -9 7220.64 398.385  10
   0   4  -9 5984.13 414.875   5
   0   4   9 5071.86 361.347  10
   0   4  10 281.928 276.715  10
   0   4 -10 174.749 263.968  10
   0   4 -10 286.994 288.653   5
   0  -4 -10 75.7024 340.621   5
   0  -4  10 335.072 352.677   1
   0  -4 -10 161.335 271.641   7
   0   4  10-22.9508 490.793   0
   0  -4  10 56.6195 415.736   6
   0  -4  10 36.7138 254.831   0
   0  -4  11 6496.66 522.187   1
   0   4  11 5628.26 372.476  10
   0   4  11 5908.02 622.993   0
   0   4 -11 6692.52 469.662   5
   0  -4 -11 6340.14 515.222   5
   0  -4  11 6868.10 563.886   6
   0  -4  11 5602.58 394.174   0
   0  -4 -11 5458.47 432.666   7
   0  -4  12 1241.15 450.811   6
   0   4  12 1337.66 559.327   0
   0   4 -12 905.094 350.473   5
   0  -4  12 962.867 426.362   1
   0  -4 -12 1209.94 338.344   7
   0  -4  12 1014.26 327.999   0
   0  -4 -12 958.536 388.467   5
   0  -4 -13 543.276 350.041   7
   0  -4  13 193.950 416.246   6
   0  -4  13 792.502 427.330   1
   0   4  13 541.261 540.476   0
   0  -4 -13 937.031 431.626   5
   0   4 -13 658.598 357.856   5
   0  -4 -14 347.766 337.082   7
   0  -4  14 93.5196 438.114   1
   0  -4  14-81.6191 422.503   6
   0  -4 -14 204.816 399.337   5
   0   4 -14 348.204 366.755   5
   0   4  14 316.465 529.736   0
   0  -4 -15 718.408 441.040   5
   0   4  15 371.973 592.514   0
   0  -4 -15 653.707 402.019   7
   0   4 -15 638.229 412.081   5
   0  -4  15 578.339 471.286   1
   0  -4 -16 857.440 455.156   5
   0  -4  16 1013.58 512.349   1
   0   4  16 853.416 612.154   0
   0  -4 -16 666.549 413.041   7
   0   4 -16 730.979 435.607   5
   0   4  17 1645.29 646.585   0
   0   5   0 115.934 124.322   7
   0   5   0 39.2040 157.121   9
   0  -5   0-8.48656 200.307   4
   0  -5   0 67.8408 142.657   3
   0   5   0 165.528 117.353   1
   0  -5   0 51.9497 149.188   7
   0  -5   0 138.797 302.929  11
   0   5   0 163.809 276.460  10
   0  -5   0 203.736 320.270   6
   0   5   1 684.362 136.456   1
   0   5  -1 547.372 132.093   1
   0   5   1 1537.98 169.695   7
   0   5  -1 787.668 287.834  10
   0  -5  -1 355.695 376.887  11
   0   5   1 1568.83 328.254  10
   0   5  -1 472.734 175.679   9
   0  -5  -1 694.788 179.012   7
   0  -5   1 578.253 355.766   6
   0   5  -1 734.998 160.373   3
   0  -5  -1 681.403 320.382   6
   0   5  -1 618.744 144.078   7
   0  -5  -1 707.950 272.348   4
   0  -5   1 482.531 160.938   7
   0   5   1 1184.97 371.711   0
   0  -5   1 770.338 167.187   3
   0  -5  -1 1015.08 193.753   3
   0  -5   1 819.380 238.576   4
   0  -5   1 540.913 298.800  11
   0  -5   2 70912.9 750.800   3
   0  -5  -2 67296.7 730.489   7
   0  -5  -2 56107.9 792.525   6
   0   5  -2 80820.5 979.017  10
   0  -5  -2 72318.4 777.343   3
   0   5  -2 71993.4 781.035   3
   0  -5   2 79560.0 1055.19   6
   0  -5  -2 64466.3 1047.87  11
   0  -5  -2 80560.5 998.008   4
   0  -5   2 85749.6 972.168  11
   0   5   2 69496.0 1017.59   0
   0   5  -2 75360.4 864.694   2
   0   5  -2 71160.5 696.686   1
   0   5   2 55971.4 669.604   7
   0  -5   2 61924.4 637.174   1
   0   5   2 58585.6 868.358  10
   0  -5   2 71487.9 934.712   4
   0   5  -2 69979.7 788.140   9
   0  -5  -3 29646.0 549.530   7
   0  -5  -3 32651.2 678.912   4
   0   5  -3 34429.6 607.552   1
   0   5  -3 31512.4 536.982   2
   0  -5   3 29676.9 528.251   3
   0   5   3 27719.6 755.189   0
   0  -5   3 36491.9 625.680  11
   0   5   3 27507.7 640.663  10
   0  -5   3 42299.9 855.070   6
   0  -5   3 27997.2 490.438   1
   0  -5  -3 26934.6 766.178  11
   0  -5  -3 24303.3 540.558   6
   0   5  -3 29943.2 562.856   9
   0   5  -3 36008.6 706.093  10
   0  -5  -4 48439.6 655.716   6
   0   5   4 58063.3 1034.58   0
   0  -5   4 62685.9 763.262   1
   0  -5   4 62394.8 764.431   3
   0  -5   4 68262.9 770.331  11
   0   5  -4 68456.6 697.896   2
   0   5   4 49613.0 823.300  10
   0   5  -4 72142.3 862.236   9
   0  -5  -4 67220.6 943.321   4
   0  -5  -4 63754.2 769.846   7
   0   5  -4 76846.9 976.298  10
   0  -5   4 75171.4 1098.99   6
   0   5   5 51647.1 1004.15   0
   0  -5   5 49194.7 724.301   1
   0  -5  -5 41874.1 561.219   6
   0  -5   5 55620.1 792.218   3
   0  -5   5 65581.8 1065.87   6
   0  -5  -5 53330.6 726.068   7
   0   5  -5 59741.2 999.727   5
   0   5  -5 59340.0 574.375   2
   0   5   5 46357.9 778.601  10
   0   5  -5 68470.9 938.496  10
   0   5  -5 63481.7 867.568   9
   0  -5   5 65530.3 699.801  11
   0   5   6 926.655 402.818   0
   0   5  -6 509.209 252.795   9
   0  -5  -6 499.094 209.468   7
   0   5  -6 325.115 271.289   5
   0  -5   6 557.151 455.831   6
   0   5  -6 557.789 113.081   2
   0  -5   6 464.483 257.217   3
   0  -5   6 393.159 259.383   1
   0  -5   6 872.655 179.160  11
   0  -5  -6 353.308 179.494   6
   0   5   6 274.264 291.037  10
   0   5  -6 335.434 278.552  10
   0   5   7 159.992 277.658  10
   0   5  -7 206.009 273.444  10
   0   5  -7 228.355 78.3993   2
   0   5  -7 186.320 256.124   5
   0  -5   7 262.716 269.275   1
   0   5   7 268.619 425.272   0
   0  -5   7 622.331 420.088   6
   0  -5   7 678.521 303.766   3
   0  -5  -7 88.3518 227.068   7
   0   5   8-157.415 451.686   0
   0  -5   8-177.643 285.576   1
   0  -5   8 540.904 332.808   3
   0   5  -8 1.92259 275.916  10
   0   5   8 41.8159 269.824  10
   0  -5   8 316.490 443.096   6
   0  -5  -8 159.191 229.725   7
   0   5  -8-32.3221 266.577   5
   0  -5   9 7182.87 569.663   6
   0  -5  -9 6397.52 400.856   7
   0   5   9 6581.14 600.228   0
   0  -5   9 6931.79 457.549   1
   0   5  -9 7345.34 435.024  10
   0   5  -9 6058.38 421.489   5
   0   5   9 5857.75 378.116  10
   0   5 -10-71.0354 286.246   5
   0  -5 -10 61.9528 270.273   7
   0  -5  10-40.6952 323.496   1
   0   5  10-285.449 483.331   0
   0   5 -10 35.8139 281.496  10
   0   5  10 135.713 265.888  10
   0  -5  10 58.0176 445.402   6
   0  -5  11 1687.77 415.884   1
   0  -5  11 1832.78 314.913   0
   0   5 -11 1982.59 354.089  10
   0   5 -11 1388.70 357.956   5
   0  -5  11 1765.42 480.621   6
   0  -5 -11 1338.12 318.094   7
   0   5  11 1741.44 540.088   0
   0  -5  12 10029.9 684.224   6
   0  -5  12 9851.16 633.702   1
   0  -5 -12 8346.66 532.982   7
   0   5  12 9624.73 759.308   0
   0   5 -12 9335.76 583.475   5
   0  -5 -13 120.899 327.935   7
   0  -5  13 99.0948 420.812   1
   0   5  13 507.434 545.515   0
   0  -5  13 196.820 467.747   6
   0   5 -13 14.2606 343.646   5
   0  -5  14 1627.26 516.146   6
   0   5 -14 1512.28 430.889   5
   0  -5 -14 1898.45 402.085   7
   0  -5 -14 2253.02 485.063   5
   0  -5  14 2325.17 484.634   1
   0   5  14 1601.62 603.436   0
   0  -5  15 986.483 498.249   6
   0  -5  15 1092.12 486.466   1
   0  -5 -15 1690.91 416.116   7
   0  -5 -15 1570.35 512.117   5
   0   5  15 1401.01 628.955   0
   0   5 -15 910.373 446.116   5
   0   5  16 396.741 606.965   0
   0  -5 -16 98.3526 410.329   7
   0   6   0 19096.0 663.997  10
   0  -6   0 17279.4 663.598   6
   0   6   0 16606.8 372.794   1
   0  -6   0 17614.6 698.262  11
   0   6   0 13328.8 415.129   9
   0  -6   0 13130.4 424.983   7
   0  -6   0 18357.1 600.141   4
   0  -6   0 19053.4 484.670   3
   0  -6   1 92421.9 1172.15  11
   0   6  -1 88209.6 1127.24  10
   0  -6  -1 86349.5 901.342   3
   0  -6  -1 73041.8 1026.98   6
   0  -6   1 81862.7 1150.37   6
   0   6  -1 74190.7 862.778   9
   0  -6  -1 84621.8 1226.32  11
   0   6   1 84858.1 1173.51   0
   0   6  -1 86114.2 1129.97   2
   0   6   1 70240.4 692.111   1
   0  -6  -1 92337.1 1160.81   4
   0  -6   1 86347.9 882.240   3
   0   6  -1 78545.2 745.990   1
   0  -6   1 87489.1 1113.15   4
   0  -6  -1 73190.9 812.815   7
   0   6   1 80233.1 1105.77  10
   0  -6  -2 20275.1 472.049   7
   0   6   2 19998.1 643.768  10
   0  -6  -2 25631.5 666.498   4
   0   6  -2 22083.8 545.363   9
   0  -6  -2 24451.5 535.956   3
   0  -6  -2 19354.8 592.950   6
   0   6  -2 25783.4 630.079   2
   0  -6   2 34322.1 744.553  11
   0  -6  -2 21430.5 757.991  11
   0  -6   2 25598.6 532.960   3
   0   6  -2 29506.6 711.753  10
   0  -6   2 22326.8 635.259   4
   0   6   2 18238.1 378.413   1
   0   6   2 20957.1 754.541   0
   0  -6   2 33307.7 826.621   6
   0   6  -2 23768.0 471.755   1
   0  -6  -3 11144.2 389.529   7
   0  -6  -3 11927.6 419.918   3
   0   6   3 9273.59 501.737  10
   0   6  -3 11034.7 415.431   9
   0   6  -3 13065.4 543.492  10
   0  -6  -3 13148.1 541.386   4
   0  -6   3 14804.0 517.052  11
   0  -6   3 16606.2 681.425   6
   0  -6   3 11633.9 400.127   3
   0  -6   3 9915.51 356.936   1
   0  -6  -3 8261.44 440.117   6
   0   6  -3 12127.7 432.755   2
   0   6   3 10087.8 604.437   0
   0  -6  -4 760.787 228.206   7
   0   6   4 544.653 403.736   0
   0  -6  -4 867.713 302.791   6
   0  -6   4 711.209 235.420   3
   0  -6  -4 634.036 323.748   4
   0  -6   4 1375.62 307.707  11
   0   6  -4 1089.34 350.665  10
   0   6  -4 809.051 266.490   9
   0   6   4 567.617 337.621  10
   0  -6   4 1314.96 509.196   6
   0  -6   4 921.497 241.015   1
   0   6  -4 779.792 226.776   2
   0  -6   5 9089.24 381.664  11
   0   6  -5 7167.94 384.158   9
   0   6   5 7040.79 552.596   0
   0  -6   5 7330.60 371.879   3
   0  -6   5 7431.43 364.885   1
   0   6  -5 7643.81 293.870   2
   0  -6   5 9060.61 629.512   6
   0  -6  -5 5481.66 338.723   6
   0  -6  -5 7288.62 349.798   7
   0   6  -5 10071.0 485.022  10
   0  -6  -5 7699.85 447.389   4
   0   6   5 6233.15 445.094  10
   0  -6  -6 10228.3 354.911   6
   0   6  -6 14657.6 505.827   9
   0   6   6 12532.2 672.413   0
   0  -6  -6 12169.8 532.117   4
   0   6  -6 16082.7 584.641  10
   0  -6   6 12109.5 456.951   1
   0   6  -6 12295.5 550.657   5
   0   6   6 10810.0 508.150  10
   0  -6   6 13810.0 693.709   6
   0   6  -6 12520.7 320.202   2
   0  -6   6 13828.2 498.556   3
   0  -6  -6 11475.8 415.273   7
   0   6   7-197.941 295.108  10
   0  -6   7 32.2114 285.516   3
   0   6  -7-216.630 315.962  10
   0   6  -7 64.8396 263.197   5
   0  -6  -7 102.565 180.380   6
   0  -6   7-100.669 252.088   1
   0   6   7 44.0521 421.821   0
   0   6  -7-36.1297 97.6035   2
   0  -6   7-120.169 462.063   6
   0  -6  -7 107.955 211.031   7
   0   6   8 1316.88 314.143  10
   0  -6  -8 1179.75 259.202   7
   0  -6   8 1713.88 361.829   3
   0  -6   8 1532.22 460.793   6
   0  -6   8 1326.12 316.923   1
   0   6  -8 1763.33 332.536  10
   0   6  -8 1465.17 318.543   5
   0   6   8 1295.45 468.564   0
   0   6  -9 2153.38 343.824  10
   0  -6   9 1721.82 346.793   1
   0  -6  -9 1571.69 298.698   7
   0  -6   9 2077.09 471.889   6
   0   6   9 1288.87 326.732  10
   0   6  -9 1585.48 342.045   5
   0   6   9 1724.09 498.552   0
   0   6 -10 1095.11 328.775   5
   0   6  10 887.071 324.214  10
   0  -6  10 1553.65 488.922   6
   0   6 -10 1445.86 337.587  10
   0  -6  10 1271.18 369.158   1
   0   6  10 902.773 505.230   0
   0  -6 -10 1188.61 319.049   7
   0   6 -11 4900.51 488.592   5
   0   6 -11 5902.18 479.187  10
   0  -6  11 4880.67 507.144   1
   0  -6  11 5556.61 646.815   6
   0   6  11 5353.39 664.655   0
   0  -6 -11 5140.82 438.426   7
   0  -6  12 463.133 383.155   1
   0   6 -12 656.103 354.065  10
   0   6  12 794.037 570.764   0
   0  -6 -12 734.955 334.109   7
   0  -6  12 897.690 490.608   6
   0   6 -12 1020.83 360.393   5
   0   6 -13 646.879 403.934   5
   0  -6  13 514.411 450.273   1
   0  -6 -13 1015.92 367.621   7
   0  -6  13 734.933 516.271   6
   0   6  13 854.100 552.364   0
   0   6 -14-11.1153 366.358   5
   0   6  14 104.915 560.351   0
   0  -6  14-223.053 453.791   1
   0  -6 -14-55.1590 369.854   7
   0  -6  14 182.749 527.221   6
   0  -6  15 950.584 496.041   1
   0   6  15 1535.55 638.385   0
   0  -6  15 919.974 560.973   6
   0  -6 -15 1603.61 450.179   7
   0   6  16 414.866 563.135   2
   0  -7   0 1312.98 534.782  11
   0  -7   0 1622.86 377.435   4
   0   7   0-171.677 186.190   1
   0  -7   0 1382.74 498.745   6
   0  -7   0 1920.86 263.402   3
   0   7   0 2007.74 446.018  10
   0   7   0 639.673 462.029   2
   0  -7   0 1132.03 275.696   7
   0   7   0-6.09192 247.995   9
   0  -7  -1 17892.6 718.479   6
   0  -7   1 18955.2 722.997   6
   0  -7   1 20723.6 521.879   3
   0   7   1 23377.1 785.182  10
   0  -7   1 23225.8 744.729  11
   0  -7  -1 26882.8 749.697   4
   0  -7  -1 25526.1 599.901   7
   0  -7  -1 26936.3 580.835   3
   0   7   1 16213.3 403.709   1
   0   7  -1 18534.8 519.848   9
   0   7   1 14351.7 483.383   9
   0   7  -1 18735.4 669.761  10
   0   7  -1 22356.4 692.943   2
   0  -7   1 21155.0 665.177   4
   0   7   2 84695.4 1244.04  10
   0   7  -2 92292.1 1256.87  10
   0  -7   2 95029.3 1300.39   4
   0   7  -2 89159.4 1074.64   9
   0  -7  -2 83322.6 950.696   7
   0  -7  -2 97227.2 1084.13   3
   0  -7   2 98795.4 1054.51   3
   0   7   2 94535.9 1394.85   0
   0  -7  -2 101022. 1342.77   4
   0  -7   2 103909. 1423.36   6
   0   7   2 72450.8 790.256   1
   0   7  -2 97903.2 1206.82   2
   0  -7   2 112628. 1353.75  11
   0  -7  -2 79971.6 1146.37   6
   0   7  -3 18773.8 569.904   2
   0   7   3 13860.4 774.053   0
   0  -7  -3 12247.1 565.501   6
   0  -7   3 28166.4 733.101  11
   0  -7  -3 14851.2 626.380   4
   0  -7   3 27400.4 878.551   6
   0   7  -3 20813.0 731.315  10
   0  -7  -3 13632.5 452.786   7
   0  -7   3 18357.5 524.748   3
   0   7   3 13242.8 623.386  10
   0  -7  -3 15654.8 517.802   3
   0   7  -3 16460.6 523.508   9
   0  -7  -4 12777.3 519.992   6
   0   7  -4 17614.5 514.109   2
   0  -7   4 16266.6 488.067   3
   0  -7   4 15332.4 466.589   1
   0  -7  -4 17422.3 651.522   4
   0  -7   4 20859.9 826.295   6
   0   7   4 15783.2 759.862   0
   0   7  -4 18946.9 666.812  10
   0   7  -4 16825.2 545.093   9
   0  -7  -4 15476.2 485.963   7
   0  -7  -4 16051.2 528.398   3
   0   7   4 13905.6 611.394  10
   0  -7   5 75.1466 227.913   3
   0   7  -5-0.32080 255.755   9
   0   7  -5-154.666 199.826   2
   0  -7  -5-46.8799 219.007   7
   0  -7   5 16.5673 226.858   1
   0  -7  -5 35.6614 306.631   4
   0   7   5-88.4761 338.179  10
   0  -7  -5 87.2206 272.813   6
   0  -7   5 482.107 493.047   6
   0   7   5 13.3942 409.371   0
   0   7  -5-30.0064 337.095  10
   0   7  -6 170.560 240.447   9
   0   7  -6 370.547 298.249   5
   0  -7  -6 190.473 248.870   6
   0  -7   6 220.162 247.930   1
   0   7   6 20.2401 437.587   0
   0  -7   6 280.788 250.973   3
   0  -7  -6 19.9837 215.434   7
   0  -7   6 112.601 483.204   6
   0  -7  -6 200.972 309.999   4
   0   7  -6 121.209 157.990   2
   0   7  -6 109.680 317.236  10
   0   7   6 60.1611 315.721  10
   0  -7  -7 470.248 240.533   7
   0  -7   7 405.239 265.473   1
   0   7  -7 428.634 363.067  10
   0   7   7 446.527 456.848   0
   0  -7   7 697.344 303.319   3
   0   7   7 447.230 303.550  10
   0  -7   7 726.116 487.217   6
   0   7  -7 463.072 311.295   5
   0  -7  -7 142.203 314.568   4
   0   7   8 542.524 306.397  10
   0   7  -8 299.332 291.364   5
   0  -7   8 498.634 330.206   3
   0  -7  -8 22.3359 241.231   7
   0  -7   8 412.944 294.482   1
   0   7   8 259.143 479.534   0
   0  -7  -8 221.003 344.429   4
   0   7  -8 325.944 327.833  10
   0  -7   8 265.589 486.038   6
   0  -7   9 464.883 337.543   1
   0   7   9 895.684 523.515   0
   0  -7   9 523.717 480.515   6
   0   7  -9 565.404 345.801   5
   0  -7  -9 382.924 253.774   7
   0  -7   9 560.354 375.475   3
   0   7  -9 518.541 361.110  10
   0   7   9 483.465 325.894  10
   0   7 -10 528.794 343.702   5
   0   7 -10 709.994 356.844  10
   0   7  10 1045.97 571.238   0
   0  -7  10 783.831 504.702   6
   0  -7 -10 783.049 295.256   7
   0  -7  10 484.659 366.889   1
   0  -7  11 745.330 559.954   6
   0   7 -11 488.176 383.161  10
   0   7  11 342.944 565.949   0
   0   7 -11 309.691 358.640   5
   0  -7  11 224.574 395.173   1
   0  -7 -11 161.390 285.856   7
   0   7 -12 4891.34 531.458   5
   0  -7  12 3998.70 681.862   6
   0   7  12 4358.22 729.482   0
   0  -7  12 4354.97 550.395   1
   0  -7 -12 4566.83 482.132   7
   0   7 -12 4991.09 547.425  10
   0   7 -13 3045.94 514.788   5
   0  -7  13 3911.18 678.079   6
   0  -7  13 3761.41 530.623   1
   0   7  13 3643.52 731.010   0
   0  -7 -13 3310.22 461.943   7
   0  -7  14 1570.51 495.807   1
   0  -7 -14 1798.85 422.650   7
   0  -7  14 1233.18 594.248   6
   0  -7  15 227.045 584.552   6
   0  -7 -15 814.958 420.935   7
   0  -8   0 38498.3 974.886   6
   0  -8   0 36938.5 714.820   7
   0  -8   0 45051.1 965.936   4
   0   8   0 36199.4 719.572   9
   0   8   0 40624.0 954.191  10
   0  -8   0 44868.4 749.398   3
   0   8   0 47767.0 1067.93   2
   0   8  -1 4997.18 376.174   9
   0   8  -1 8163.44 572.605  10
   0  -8  -1 1636.93 484.711   6
   0   8  -1 9156.03 622.913   2
   0  -8   1 6082.30 384.081   3
   0  -8  -1 2451.73 295.453   3
   0   8   1 1865.69 452.799   2
   0   8   1 1704.78 281.724   9
   0  -8   1 6202.03 521.785   4
   0  -8  -1 2190.81 397.620   4
   0   8   1 1624.46 446.863  10
   0  -8  -1 2145.66 286.307   7
   0  -8   1 9109.74 666.740   6
   0  -8   2 192.816 242.663   3
   0   8  -2 261.708 304.263   2
   0  -8   2 196.892 347.473   4
   0  -8  -2 467.377 253.176   7
   0   8   2-82.2454 406.439  10
   0   8  -2 69.0682 261.361   9
   0   8  -2 169.616 398.208  10
   0  -8   2 11.7740 518.083   6
   0  -8  -2 385.425 248.344   3
   0  -8  -2 645.293 373.703   4
   0  -8  -2 312.919 424.145   6
   0  -8  -3 8970.65 413.365   7
   0   8   3 10650.3 703.249   0
   0   8  -3 10965.8 521.117   2
   0   8  -3 8794.70 456.681   9
   0  -8  -3 8096.17 544.268   6
   0  -8  -3 10589.5 464.650   3
   0  -8  -3 11440.5 622.684   4
   0   8  -3 9334.05 565.913  10
   0  -8   3 10139.7 438.085   3
   0  -8   3 10873.7 708.707   6
   0   8   3 8959.47 580.434  10
   0  -8  -4 9860.64 518.896   6
   0   8   4 11070.4 626.985  10
   0   8  -4 13671.9 511.480   2
   0   8  -4 12211.3 513.069   9
   0   8   4 13416.7 783.833   0
   0  -8  -4 14016.1 665.684   4
   0  -8  -4 11051.0 449.647   7
   0  -8  -4 12957.7 517.108   3
   0  -8   4 13016.3 480.828   3
   0  -8   4 15228.1 783.655   6
   0   8  -4 14617.7 670.041  10
   0  -8  -5 127.484 309.131   6
   0   8   5-0.55079 380.011  10
   0  -8  -5 124.057 231.829   7
   0   8  -5-83.3550 277.046   9
   0   8   5-77.0539 482.308   0
   0  -8  -5 144.645 275.099   3
   0   8  -5 67.0225 241.844   2
   0  -8   5-26.3545 252.288   1
   0  -8   5 164.147 263.647   3
   0   8  -5 41.9368 401.547  10
   0  -8   5 200.455 503.293   6
   0  -8  -5 157.530 359.353   4
   0  -8   6 1889.02 545.966   6
   0   8   6 1343.41 398.707  10
   0   8  -6 1772.11 432.235   5
   0  -8  -6 1729.67 331.508   6
   0  -8  -6 1956.93 344.801   3
   0  -8  -6 1743.81 317.872   7
   0  -8   6 1794.55 338.989   3
   0  -8  -6 2224.59 458.850   4
   0   8  -6 1466.93 323.536   9
   0   8  -6 2105.66 448.197  10
   0   8   6 2370.15 544.966   0
   0  -8   6 1592.46 319.315   1
   0  -8   7 4048.86 628.174   6
   0  -8   7 3401.61 393.796   1
   0  -8   7 3674.49 421.416   3
   0   8  -7 3686.40 480.292   5
   0   8   7 2997.89 592.823   0
   0  -8  -7 3144.82 471.498   4
   0   8   7 3308.32 446.322  10
   0   8  -7 4233.76 520.809  10
   0  -8  -7 2753.05 348.608   7
   0  -8   8 1794.64 592.202   6
   0   8  -8 2310.35 488.425  10
   0   8   8 1253.00 398.759  10
   0  -8  -8 1415.97 325.805   7
   0  -8   8 1958.17 417.775   3
   0   8   8 1409.73 561.904   0
   0   8  -8 1594.97 427.026   5
   0  -8   8 1170.66 327.868   1
   0  -8  -8 1568.99 421.232   4
   0  -8  -9 3635.64 401.686   7
   0   8  -9 4505.31 517.820  10
   0  -8   9 3585.09 438.553   1
   0   8   9 3486.50 681.453   0
   0  -8   9 4731.58 533.711   3
   0   8  -9 3767.61 502.708   5
   0  -8  -9 4263.87 500.338   4
   0   8   9 3484.21 472.095  10
   0  -8   9 4161.66 672.257   6
   0  -8  10 5069.35 691.701   6
   0  -8 -10 3682.69 518.664   4
   0   8  10 3736.97 714.968   0
   0   8 -10 4276.03 513.236   5
   0   8 -10 4997.18 524.991  10
   0  -8  10 3920.46 476.438   1
   0  -8 -10 3714.06 410.207   7
   0   8 -11 4391.35 527.462   5
   0  -8 -11 2654.55 535.595   4
   0   8  11 4226.12 750.803   0
   0  -8  11 2841.83 500.351   1
   0   8 -11 3032.61 534.368  10
   0  -8 -11 2993.22 424.121   7
   0  -8  11 3741.88 676.292   6
   0   8 -12 2706.14 502.481   5
   0  -8 -12 2633.07 433.486   7
   0   8  12 3295.86 747.691   0
   0   8 -12 3183.12 507.681  10
   0  -8  12 3105.81 523.983   1
   0  -8  12 2806.27 720.620   6
   0  -8  13-70.3876 439.484   1
   0  -8 -13 52.6203 329.037   7
   0  -8  13 383.128 590.985   6
   0   8 -13 138.217 404.310  10
   0  -8 -14 431.188 360.085   7
   0  -8  14 686.497 437.985   1
   0  -9   0 136.352 225.442   3
   0   9   0 1.86159 384.642   2
   0  -9   0-58.8513 336.924   4
   0   9   0 33.4329 378.137  10
   0   9   0 89.3378 238.645   9
   0  -9   0 344.353 426.198   6
   0   9   1 522.037 258.540   9
   0   9  -1 478.636 266.762   9
   0  -9  -1 577.331 337.659   4
   0   9  -1 375.395 386.235  10
   0  -9  -1 434.097 249.410   7
   0  -9  -1 391.176 428.993   6
   0  -9  -1 731.506 253.017   3
   0   9  -1 580.190 333.620   2
   0   9   1 353.777 412.433  10
   0  -9   1 604.429 498.966   6
   0  -9   1 448.025 245.475   3
   0  -9   1 472.694 363.500   4
   0   9   1 455.058 417.094   2
   0   9  -2 1012.51 443.083  10
   0   9   2 1184.36 293.993   9
   0  -9  -2 2056.63 314.396   7
   0  -9  -2 1189.05 467.129   6
   0  -9   2 1447.30 283.085   3
   0  -9  -2 1729.08 301.198   3
   0   9   2 1521.92 470.259  10
   0   9  -2 1713.66 395.529   2
   0   9   2 1620.79 514.610   2
   0  -9   2 1406.68 532.086   6
   0  -9  -2 1753.63 405.113   4
   0   9  -2 1594.52 299.883   9
   0  -9   3 7928.76 709.508   6
   0   9  -3 8192.62 628.794  10
   0  -9  -3 6097.54 550.074   6
   0  -9  -3 7226.54 434.657   7
   0  -9  -3 8003.65 594.862   4
   0   9  -3 7670.50 520.732   2
   0  -9   3 7224.04 421.999   3
   0   9   3 5786.89 609.278  10
   0   9  -3 7243.72 457.516   9
   0   9   3 7411.27 701.474   2
   0  -9  -3 8165.53 439.375   3
   0  -9  -4 16759.1 602.105   3
   0  -9  -4 13675.5 639.691   6
   0  -9  -4 15203.1 762.552   4
   0   9  -4 12822.3 588.194   9
   0  -9   4 13792.9 819.156   6
   0   9   4 14454.9 852.542   0
   0   9   4 12185.8 689.424  10
   0  -9  -4 12530.1 522.090   7
   0   9  -4 13623.5 737.037  10
   0   9  -4 15252.9 606.442   2
   0   9   4 14159.1 867.885   2
   0  -9   4 14293.2 546.896   3
   0   9   5 1519.25 614.134   0
   0  -9   5 872.595 331.392   3
   0  -9  -5 770.863 467.098   4
   0   9  -5 866.669 520.457  10
   0  -9  -5 789.858 345.514   3
   0  -9  -5 842.079 295.961   7
   0   9  -5 600.651 340.011   9
   0  -9  -5 820.174 387.990   6
   0  -9   5 643.080 623.112   6
   0   9   5 646.464 441.165  10
   0   9   6 16271.3 921.390   0
   0  -9   6 15751.8 618.797   3
   0  -9  -6 14451.7 623.987   3
   0  -9  -6 16006.2 793.266   4
   0   9  -6 13438.4 589.639   9
   0  -9   6 19105.2 938.815   6
   0   9  -6 16084.9 795.417   5
   0   9  -6 16779.6 767.660  10
   0  -9  -6 12214.7 531.530   7
   0   9   6 12733.9 732.447  10
   0  -9  -7 1728.98 335.769   7
   0  -9  -7 2348.11 515.847   4
   0   9  -7 2064.01 489.572   5
   0  -9   7 2159.66 417.368   3
   0   9  -7 2120.95 485.453  10
   0  -9   7 1925.19 628.029   6
   0   9   7 1960.84 464.268  10
   0  -9  -7 1531.50 386.499   3
   0   9   7 2868.23 631.535   0
   0   9   8 73.1544 410.824  10
   0  -9   8-1.82588 367.610   3
   0  -9   8 436.907 535.139   6
   0  -9  -8 36.8306 301.585   7
   0   9  -8-36.5768 387.915   5
   0  -9  -8 95.5034 451.309   4
   0   9   8-229.851 568.999   0
   0   9  -8 250.973 440.216  10
   0  -9  -8-130.012 313.505   3
   0   9  -9-116.854 433.972  10
   0  -9   9-366.296 591.087   6
   0  -9  -9-99.0577 427.949   4
   0   9   9-84.1413 607.629   0
   0  -9  -9-29.4535 320.070   7
   0   9  -9-187.877 406.104   5
   0  -9  10 2881.53 718.287   6
   0   9  10 3356.91 740.240   0
   0  -9 -10 2958.19 541.026   4
   0   9 -10 3818.70 543.719  10
   0   9 -10 2730.81 517.216   5
   0   9 -11 255.531 406.578  10
   0  -9  11 87.1629 641.369   6
   0   9 -12 1485.94 484.624  10
   0  10   0 716.651 484.073  10
   0 -10   0 974.011 435.185   4
   0  10   0 1013.11 451.186   2
   0 -10   0 914.433 536.433   6
   0  10  -1 4143.62 578.740  10
   0 -10   1 5080.62 638.847   6
   0  10   1 4030.59 512.677  10
   0 -10  -1 4546.89 513.335   4
   0  10   1 5433.62 619.151   2
   0 -10  -1 3770.25 568.909   6
   0 -10   1 4022.04 547.057   4
   0  10  -1 5202.00 527.259   2
   0 -10  -2 163.188 452.637   6
   0  10  -2 578.049 385.754   2
   0 -10   2 457.600 529.848   6
   0 -10  -2 280.927 389.384   4
   0  10  -2-29.6870 461.679  10
   0  10   2 66.4231 422.048  10
   0  10   2 193.786 489.890   2
   0  10   3 605.074 431.908  10
   0  10  -3 626.776 350.359   2
   0  10   3 294.855 512.901   2
   0 -10  -3 38.0922 432.842   6
   0  10  -3 181.027 435.124  10
   0 -10  -3 255.180 376.981   4
   0 -10   3 143.693 528.161   6
   0  10   4 284.355 519.713   2
   0 -10  -4 649.621 414.888   4
   0 -10  -4 533.904 397.589   6
   0  10  -4 335.603 456.817  10
   0  10   4-69.2081 421.594  10
   0 -10   4 490.326 563.459   6
   0 -10  -5-146.175 418.987   4
   0  10  -5 200.131 442.571  10
   0 -10   5 288.681 572.473   6
   0  10   5 92.7826 431.131  10
   0  10   5 298.131 555.928   2
   0  10   6 1225.75 592.214   0
   0  10  -6 810.899 458.600  10
   0  10  -6 671.881 434.564   5
   0  10  -6 160.921 312.547   9
   0 -10   6 591.798 588.938   6
   0 -10  -6 559.652 435.650   4
   0  10   6 612.146 575.651   2
   0  10   6 1024.35 445.932  10
   0  10   7 2242.72 676.130   2
   0  10   7 1958.57 501.923  10
   0  10  -7 3256.05 563.026  10
   0 -10   7 2767.87 669.744   6
   0 -10  -7 2433.46 524.965   4
   0  10  -7 2774.69 503.797   5
   0  10   7 3084.02 688.898   0
   0 -10  -8 549.745 460.404   4
   0  10  -8 47.2305 396.525   5
   0  10  -8 345.677 495.469  10
   0  10   8-145.477 634.226   0
   0  10   8-47.7879 419.811  10
   0 -10   8 480.494 636.256   6
   0  10   8 500.119 625.762   2
   0  10  -9 6422.58 653.466  10
   0 -11   0 2.83172 513.005   6
   0  11   0 478.818 434.128  10
   0  11   0 276.518 430.925   2
   0 -11   0 93.9002 404.483   4
   0 -11   1 746.648 539.975   6
   0  11   1 1374.83 500.872   2
   0 -11  -1 1343.93 555.677   6
   0  11  -1 1396.11 502.930  10
   0  11  -1 1801.58 477.095   2
   0  11   1 1196.78 504.399  10
   0 -11  -1 1831.59 479.147   4
   0  11  -2 739.432 426.825   2
   0  11   2 290.198 468.847  10
   0 -11  -2 626.167 450.945   4
   0  11  -2 762.952 506.828  10
   0  11   2 234.609 508.009   2
   0 -11  -2 1084.50 522.410   6
   0 -11   2 459.579 549.607   6
   0 -11  -3 268.269 454.158   4
   0 -11   3 684.046 566.435   6
   0 -11  -3 324.213 439.488   6
   0  11   3 638.080 574.379   2
   0  11   3 182.720 469.826  10
   0  11  -3 217.981 487.928  10
   0  11   4 5485.79 779.015   2
   0  11   4 4108.66 629.137  10
   0 -11  -4 4559.07 605.254   4
   0 -11   4 4481.75 780.882   6
   0  11  -4 5832.81 649.849  10
   0  11   5 121.221 470.294  10
   0 -11   5 111.490 611.717   6
   0  11   5 349.229 616.181   2
   0  11  -5-30.5017 529.183  10
   0  11   6 2510.85 584.239  10
   0  11   7 314.930 426.985  10
   0  12   0 4481.71 685.246   2
   0 -12   0 5342.97 732.195   6
   0  12   1 949.972 552.289   2
   0 -12  -1 1430.27 537.950   6
   0  12   2 82.7085 544.232   2
   0 -12  -2 105.033 505.304   6
   1   0 -17 133.553 408.370   5
  -1   0  17-278.997 582.503   1
   1   0 -16 684.662 420.194   5
  -1   0  16 1057.05 548.082   1
   1   0 -15-279.662 402.730   5
  -1   0  15 554.447 498.814   1
   1   0 -14 11947.7 680.559   5
  -1   0  14 12135.9 775.798   1
  -1   0  14 13099.3 661.333   0
   1   0 -13-208.307 362.624   5
  -1   0  13-115.905 450.940   1
  -1   0  13-93.8377 376.920   0
   1   0 -12 15893.2 641.580   5
  -1   0  12 14688.0 710.494   1
  -1   0  12 13965.0 592.940   0
  -1   0  12 14845.0 479.241   2
  -1   0  11 31.0194 355.396   1
  -1   0  11-16.0280 182.872   6
   1   0 -11 89.2595 300.882   5
  -1   0  11-24.6832 210.087   2
  -1   0  11 91.2329 338.427   0
  -1   0  10 6141.44 261.700   6
   1   0 -10 7247.03 439.902   5
  -1   0  10 6624.77 485.165   1
  -1   0  10 6325.33 429.400   0
  -1   0  10 6131.11 201.132  10
  -1   0  10 7221.29 338.192   2
  -1   0  10 5794.90 282.358  11
  -1   0   9-67.1748 165.711   6
   1   0  -9 36.9258 272.949   5
  -1   0   9 61.1700 193.195   2
  -1   0   9-63.9909 101.644  10
  -1   0   9 19.7465 290.025   0
  -1   0   9-39.1830 149.972  11
  -1   0   8 64106.8 456.039  10
  -1   0   8 71860.3 713.809  11
  -1   0   8 67712.2 821.403   0
   1   0  -8 68098.9 748.518   0
  -1   0   8 63511.3 559.288   6
  -1   0   7-10.4586 143.466   6
  -1   0   7 58.9223 72.7206  10
  -1   0   7-65.3904 123.503  11
   1   0  -7-103.567 141.960   0
  -1   0   7 61.4244 215.591   0
  -1   0   7 50.8278 55.1256   8
   1   0  -7-1.85605 205.757   5
  -1   0   7-16.5350 158.178   2
  -1   0   6 37917.6 474.306   2
  -1   0   6 30739.4 358.492   6
  -1   0   6 36155.9 617.556   1
   1   0  -6 34339.6 465.821  11
  -1   0   6 27573.4 255.994   8
  -1   0   6 31221.1 264.718  10
   1   0  -6 42751.9 603.109   5
   1   0  -6 34280.0 443.527   0
  -1   0   6 31257.4 490.421   0
   1   0  -5 138.031 162.252   5
  -1   0   5 8.86280 50.3038  10
  -1   0   5-32.8841 120.562   6
  -1   0   5 118.725 158.796   0
  -1   0   5 21.1823 68.8020   8
   1   0  -5-9.04959 60.3912   8
   1   0  -5-36.0879 154.253  11
   1   0  -5 9.26393 121.067   0
  -1   0   5-5.89551 204.067   1
  -1   0   5 21.4080 123.708   2
  -1   0   5 61.0383 115.846   9
  -1   0   5-33.7277 115.005   5
   1   0  -4 50.0469 119.323   6
   1   0  -4 96.4071 121.870  11
   1   0  -4-16.2052 143.625   5
  -1   0   4 25.9609 105.216   2
   1   0  -4 49.3450 65.9044   8
  -1   0   4 69.8965 136.414   0
  -1   0   4 52.9722 119.731   6
  -1   0   4 12.1782 174.960   1
  -1   0   4 212.916 104.544   9
  -1   0   4-5.38691 100.703   5
   1   0  -4 55.2687 116.790   0
  -1   0   4-9.74083 76.5051   8
   1   0  -3 15.8947 114.960   5
  -1   0   3 226.698 114.421   0
   1   0  -3 93.6063 104.155   0
   1   0  -3 33.5051 63.5306   8
  -1   0   3 113.891 85.8733   2
   1   0  -3 1.84640 89.3266   2
  -1   0   3 76.2707 96.6830   9
  -1   0   3 50.0480 87.8823   5
  -1   0   3 84.7671 107.684   6
  -1   0   3 44.6091 141.930   1
   1   0  -3-45.1026 106.869   6
   1   0  -3-10.7218 112.814   1
  -1   0   3-5.01012 78.4224   8
   1   0  -3-5.75947 108.436   9
  -1   0   2 114371. 521.921   2
   1   0  -2 117954. 606.768   1
   1   0  -2 171398. 2470.53   8
  -1   0   2 120216. 540.573   5
   1   0  -2 119252. 535.646   2
  -1   0   2 121298. 621.736   1
  -1   0   2 123890. 475.026   0
   1   0  -2 132050. 530.001   6
  -1   0   2 116539. 590.117   9
   1   0  -2 120376. 460.205   0
   1   0  -2 112383. 547.682   9
  -1   0   2 129766. 544.856   8
   1   0  -1 5.09385 53.3060   2
   1   0  -1-7.69297 56.9990   1
  -1   0   1-27.1148 58.4285   2
   1   0  -1-9.30692 36.2250   5
  -1   0   1-17.7548 50.6193   7
  -1   0   1 42.0591 63.7448   8
   1   0  -1-22.5270 52.0591   8
  -1   0   1-14.2406 70.3088   1
   1   0  -1-0.63332 53.1212   9
  -1   0   0 19482.0 193.922   7
  -1   0   0 21279.7 235.411   2
   1   0   0 17838.2 189.751   3
  -1   0   0 22760.4 234.196   8
   1   0   1 72.9023 64.0284   8
  -1   0  -1 114.918 65.3070   8
   1   0   1 70.5436 78.4263   3
   1   0   1 136.864 40.0935   5
   1   0   1 96.5727 70.4349   2
   1   0   1 136.790 62.8150   7
  -1   0  -1 103.771 70.2140   3
  -1   0  -1 41.1171 45.5507   5
  -1   0  -1 309.270 76.3730   7
   1   0   2 999999. 7663.13   3
   1   0   3 70.5063 69.0959   8
   1   0   3 73.4023 100.933   5
  -1   0  -3 23.6611 125.057   3
   1   0   3 29.3306 172.222   0
  -1   0  -3 0.53212 130.471   5
  -1   0  -3 59.5917 87.7669   8
   1   0   3 25.7389 182.214   3
   1   0   4 671.956 116.775   5
  -1   0  -4 810.862 152.204   3
  -1   0  -4 809.584 89.1518   8
  -1   0  -4 999.363 158.238   5
   1   0   4 1032.62 78.0351   8
   1   0   4 723.750 221.202   0
   1   0   5 58.1618 211.162   0
  -1   0  -5-2.43050 155.604   5
  -1   0  -5 74.6674 73.3459   8
   1   0   5-11.7900 120.981   5
   1   0   5-27.8063 54.3475   8
   1   0   6 105851. 989.873   0
  -1   0  -6 105795. 934.330   5
   1   0   7 64.4538 286.799   0
  -1   0  -7-40.5170 223.531   5
   1   0   8 4826.88 373.758   0
  -1   0  -8 5169.68 337.213   5
  -1   0  -9-135.849 270.284   5
   1   0   9-15.6280 350.783   0
  -1   0 -10 1080.55 316.746   5
   1   0  10 1004.96 383.373   0
  -1   0 -11 20.7632 315.487   5
   1   0  11 68.0946 393.292   0
  -1   0 -12 25875.7 808.823   5
   1   0  12 26066.9 823.459   0
   1   0  13-309.317 477.193   0
  -1   0 -13 3.70641 373.479   5
   1   0  14 2831.21 535.445   0
  -1   0 -14 2837.94 457.431   5
   1   0  15-230.398 552.151   0
  -1   0 -15 33.3715 401.457   5
   1   0  16 682.206 516.660   0
  -1   0 -16 1415.33 447.124   5
   1  -1 -17 239.123 414.097   5
  -1   1  17 38.8247 537.149   1
  -1  -1  17 743.800 556.080   1
   1   1 -17 452.382 432.818   5
  -1   1  16 317.482 498.557   1
  -1  -1  16 259.788 530.355   1
   1  -1 -16 35.2324 424.066   5
   1   1 -16 216.130 418.200   5
  -1   1  15-156.870 516.874   1
   1  -1 -15-171.201 408.569   5
   1   1 -15-109.955 376.776   5
  -1  -1  15-221.245 501.395   1
  -1   1  15 94.1704 450.922   0
  -1  -1  14 4213.16 486.940   0
  -1   1  14 4426.24 533.158   0
  -1  -1  14 4472.56 599.696   1
   1   1 -14 4163.22 496.709   5
  -1   1  14 3897.02 582.283   1
   1  -1 -14 3913.07 478.808   5
  -1  -1  13 1004.32 269.430   6
   1  -1 -13 1030.50 366.538   5
  -1  -1  13 1254.15 376.606   0
   1   1 -13 995.917 366.286   5
  -1   1  13 1003.28 324.078   2
  -1  -1  13 1182.51 472.496   1
  -1   1  13 1140.46 425.636   0
  -1   1  12 1737.74 432.366   0
  -1  -1  12 1567.58 356.747   0
  -1   1  12 1955.00 326.167   2
  -1  -1  12 1717.36 447.042   1
  -1  -1  12 1572.40 283.558   6
   1  -1 -12 2124.32 382.964   5
   1   1 -12 1812.37 359.295   5
  -1   1  11 10133.4 536.376   0
  -1  -1  11 10079.5 483.444   0
  -1  -1  11 10357.8 404.248   6
   1  -1 -11 10213.5 513.362   5
   1   1 -11 11519.1 529.357   5
  -1  -1  11 11618.7 321.613   2
  -1  -1  11 11217.2 623.167   1
  -1   1  10 1832.27 389.354   0
  -1  -1  10 2249.29 400.999   1
  -1   1  10 1291.36 101.914  10
  -1  -1  10 1688.88 317.502   0
   1  -1 -10 2006.67 341.243   5
  -1  -1  10 1878.11 279.053   6
  -1  -1  10 1972.90 176.373   2
   1   1 -10 2207.65 326.040   5
  -1  -1  10 1770.48 188.953  10
  -1  -1   9 23360.1 688.993   1
  -1  -1   9 19005.1 369.228  10
   1   1  -9 22106.6 588.210   5
  -1  -1   9 18126.4 481.711   0
   1  -1  -9 21517.0 598.965   5
  -1   1   9 18095.5 576.976   0
  -1   1   9 13986.0 194.364   8
  -1  -1   9 21132.5 348.092   2
  -1   1   9 15608.1 214.004  10
  -1  -1   9 18943.3 462.050   6
  -1  -1   8 10397.7 238.569   2
  -1  -1   8 10058.3 270.136  10
  -1  -1   8 9467.67 356.246   6
  -1   1   8 7665.69 145.502  10
  -1   1   8 9192.97 428.476   0
   1  -1  -8 11190.6 438.536   5
  -1  -1   8 11107.4 508.886   1
   1   1  -8 9666.03 141.687   8
   1   1  -8 11274.0 420.402   5
  -1   1   8 7629.69 167.025   8
  -1  -1   8 8961.24 343.654   0
   1  -1  -7 16025.9 454.921   5
   1   1  -7 16914.6 282.719  10
  -1  -1   7 15294.3 246.453   2
   1   1  -7 16342.2 197.814   8
  -1  -1   7 14360.6 380.924   6
   1   1  -7 15386.6 426.297   5
  -1   1   7 12855.6 427.635   0
   1  -1  -7 14361.7 436.593  11
  -1   1   7 10265.8 137.572  10
  -1   1   7 14698.7 396.224  11
  -1  -1   7 12430.2 329.854   0
  -1  -1   7 17467.3 533.490   1
  -1   1   7 11439.1 208.490   8
  -1  -1   7 14682.4 295.771  10
  -1  -1   6 22714.0 329.305  10
   1  -1  -6 19577.8 418.035   0
  -1  -1   6 22031.3 423.051   6
  -1   1   6 22474.5 443.844  11
  -1   1   6 18708.3 266.035   8
   1   1  -6 26070.8 314.553  10
  -1   1   6 19137.8 449.867   0
   1   1  -6 25819.9 267.878   8
  -1  -1   6 28167.7 593.140   1
  -1  -1   6 21028.2 346.991   0
   1  -1  -6 25434.3 511.605   5
  -1  -1   6 22535.8 249.416   2
   1  -1  -6 22646.1 492.589  11
   1   1  -6 25418.1 486.515   5
  -1   1   5 2022.06 177.636  11
  -1   1   5 2185.08 241.927   0
  -1  -1   5 3044.84 198.997   9
   1   1  -5 3048.36 223.582   9
  -1  -1   5 2293.40 148.768   0
  -1  -1   5 3059.49 268.402   1
  -1  -1   5 2390.08 85.5422   2
   1  -1  -5 2221.49 210.528   0
   1   1  -5 3095.69 212.518   5
   1   1  -5 2436.07 112.572  11
  -1  -1   5 2223.37 169.495   5
   1   1  -5 2862.09 134.320  10
  -1  -1   5 2579.73 145.390  10
   1  -1  -5 2897.72 222.057   5
  -1  -1   5 2435.85 221.296   6
  -1   1   5 2142.54 165.825   5
   1   1  -5 2918.81 115.944   8
   1  -1  -5 2709.67 245.965  11
  -1   1   5 2434.06 130.589   8
   1   1  -4 32514.3 318.655  10
   1   1  -4 30250.4 229.159  11
  -1  -1   4 32742.3 440.939   6
  -1  -1   4 33844.4 352.262  10
  -1  -1   4 35118.7 475.769   9
  -1  -1   4 29960.0 416.765   5
   1  -1  -4 33851.2 489.625  11
  -1   1   4 27574.1 406.270   5
  -1   1   4 29810.0 449.308   0
  -1   1   4 28646.8 331.812   8
   1  -1  -4 31903.0 458.944   0
   1   1  -4 38239.5 517.294   1
   1   1  -4 35765.8 336.317   8
  -1   1   4 33547.6 482.666   2
   1   1  -4 33395.8 433.447   6
  -1  -1   4 39272.9 532.620   1
   1  -1  -4 37923.9 481.735   5
   1   1  -4 38213.1 467.179   5
  -1  -1   4 30580.9 209.104   2
   1   1  -4 38510.2 491.751   9
  -1  -1   4 28928.0 272.593   0
  -1   1   3 113932. 780.958   2
   1  -1  -3 112888. 758.312  11
   1   1  -3 120482. 406.233   2
   1   1  -3 135317. 811.488   9
  -1  -1   3 114642. 717.068   6
   1   1  -3 124142. 621.085   8
  -1  -1   3 118945. 621.802  10
  -1  -1   3 134211. 826.389   1
  -1   1   3 101617. 685.930   5
   1  -1  -3 106281. 708.331   0
   1   1  -3 119770. 606.051  10
  -1  -1   3 110474. 388.868   2
  -1   1   3 112676. 749.746   0
  -1   1   3 109326. 637.648   8
   1  -1  -3 136103. 791.157   5
  -1  -1   3 125022. 805.706   9
   1   1  -3 119038. 728.133   6
  -1  -1   3 103201. 675.766   5
   1   1  -3 133809. 741.160   5
   1   1  -2 232890. 964.132   9
   1  -1  -2 204124. 923.965   0
  -1  -1   2 208962. 883.247   6
  -1  -1   2 209919. 794.359  10
  -1   1   2 185981. 892.685   2
  -1  -1   2 188847. 839.769   5
  -1   1   2 181428. 786.951   5
   1   1  -2 223438. 860.903   5
   1  -1  -2 207498. 841.127   5
   1  -1  -2 202257. 943.846   2
   1   1  -2 232711. 862.296   8
   1   1  -2 208031. 875.948   6
   1  -1  -2 153575. 1922.86  10
  -1  -1   2 219175. 946.844   1
   1   1  -2 214539. 915.228   7
  -1   1   2 197980. 916.789   0
  -1   1   2 151241. 1852.60  10
  -1  -1   2 201432. 836.706   8
  -1  -1   2 212370. 931.317   9
   1   1  -2 215481. 2380.95   2
   1   1  -2 233106. 950.087   1
   1   1  -2 225080. 818.571  10
   1   1  -1 381351. 4423.45   6
   1   1  -1 414566. 4558.32   8
  -1  -1   1 352038. 4286.42   7
  -1   1   1 265472. 2897.82  10
   1  -1  -1 269124. 3003.41  10
   1   1  -1 329043. 1022.06   7
   1   1  -1 364120. 4131.72  10
  -1   1   1 289084. 3351.59   5
  -1  -1   1 356141. 4241.47   1
  -1  -1   1 362102. 4208.89  10
  -1  -1   1 371769. 4349.45   6
  -1   1   1 317235. 4238.02   2
  -1  -1   1 336092. 4183.32   8
   1   1  -1 375591. 4427.26   1
  -1  -1   0 162469. 575.716   4
  -1   1   0 155185. 730.138   3
  -1   1   0 172313. 690.168  10
   1  -1   0 158611. 640.163  10
  -1  -1   0 182651. 765.633   7
   1   1   0 180531. 776.300   8
   1  -1   0 153274. 729.377   3
   1  -1   0 143767. 576.176   4
  -1  -1   0 158568. 636.585   0
  -1   1   0 156219. 700.167   2
   1  -1   0 154164. 699.237   2
  -1  -1   0 171322. 718.785   6
   1   1   0 153197. 662.762   6
   1   1   0 163009. 590.419   4
  -1   1   0 156723. 616.484   4
   1   1   0 176275. 2594.70   0
  -1  -1   0 162503. 747.871   8
   1   1   0 162018. 714.047   7
   1   1   1 74740.3 481.433   6
  -1   1  -1 78510.0 559.159   3
  -1  -1  -1 93350.4 560.725   7
   1   1   1 82560.7 463.580   5
   1   1   1 81617.6 535.941   8
   1  -1   1 75248.9 479.873   2
   1   1   1 80071.7 528.937   7
   1  -1   1 86402.9 535.902  10
  -1   1  -1 76419.1 481.529   2
   1  -1   1 72609.0 538.334   3
   1   1   1 81935.7 552.123   0
  -1  -1  -1 76367.1 544.007   0
  -1   1  -1 85980.5 535.407   8
  -1  -1  -1 71533.7 374.580   3
  -1   1  -1 70803.5 430.731   4
   1   1   2 2247.34 132.384   5
   1  -1   2 2298.25 124.237   5
   1   1   2 2333.38 221.550   0
   1   1   2 2477.35 140.978   7
   1  -1   2 2339.31 164.874   3
  -1  -1  -2 2527.47 143.767   3
  -1  -1  -2 3336.06 172.322   7
   1  -1   2 2505.82 138.971  10
  -1   1  -2 2771.02 132.928   8
   1  -1   2 2288.01 115.461   2
  -1   1  -2 2223.94 127.604   2
  -1  -1  -2 2495.98 187.500   0
  -1   1  -2 2033.11 121.354   5
   1   1   2 2372.73 142.000   8
  -1   1  -2 2505.81 156.862   3
  -1  -1  -2 2852.16 150.163   5
   1   1   3 6539.39 307.827   0
  -1   1  -3 6943.61 202.972   5
   1  -1   3 6623.42 252.462   3
  -1   1  -3 8255.62 185.403   8
  -1  -1  -3 9410.78 268.741   7
  -1  -1  -3 7939.59 270.153   0
   1   1   3 6646.16 181.930   8
  -1  -1  -3 7768.66 240.958   3
   1  -1   3 7330.79 212.186  10
  -1   1  -3 6499.45 181.877   2
   1   1   3 7145.78 215.247   5
  -1  -1  -3 9109.29 243.462   5
  -1   1  -3 7378.44 242.979   3
   1  -1   3 7010.80 175.973   2
   1  -1   3 6903.00 196.967   5
   1  -1   4 90263.9 817.364   3
  -1  -1  -4 105352. 863.467   0
  -1  -1  -4 109623. 807.755   5
  -1   1  -4 95568.4 816.812   3
   1  -1   4 91076.0 612.780   2
  -1   1  -4 107353. 549.518   8
   1   1   4 84572.4 547.114   8
   1  -1   4 96065.4 719.831  10
   1   1   4 87688.9 720.908   5
  -1  -1  -4 101124. 845.781   3
   1   1   4 93636.6 858.637   0
   1  -1   4 93511.6 745.037   5
  -1   1  -4 104929. 770.213   5
  -1  -1  -5 121888. 943.642   5
  -1  -1  -5 107888. 964.441   3
   1  -1   5 102347. 979.782   3
  -1   1  -5 115488. 888.642   5
   1  -1   5 95403.1 750.496  10
   1   1   5 91756.1 804.305   5
  -1   1  -5 104795. 510.016   8
   1   1   5 91731.4 556.651   8
   1  -1   5 94020.8 664.508   2
   1   1   5 99309.4 958.129   0
   1  -1   5 95492.1 823.546   5
   1  -1   6 33812.2 431.573   2
  -1  -1  -6 40516.4 619.476   5
  -1   1  -6 33534.0 278.791   8
   1  -1   6 34639.6 575.300   0
   1  -1   6 33422.4 495.288  10
   1   1   6 34833.9 647.938   0
  -1   1  -6 40758.9 601.882   5
   1   1   6 32856.4 332.880   8
   1  -1   7 45235.1 699.004   0
   1   1   7 45097.1 786.032   0
  -1  -1  -7 52108.1 746.801   5
   1  -1   7 42498.1 508.452   2
   1   1   7 39330.8 337.434   8
  -1   1  -7 35774.3 260.771   8
  -1   1  -7 50189.4 708.856   5
   1   1   8 22706.5 636.402   0
   1  -1   8 22908.7 569.562   0
   1   1   8 19172.5 223.834   8
   1  -1   8 21401.5 389.868   2
  -1  -1  -8 25697.4 592.049   5
  -1   1  -8 24170.8 563.488   5
   1   1   9 7960.57 515.995   0
  -1   1  -9 8451.51 424.804   5
  -1  -1  -9 7819.16 419.175   5
   1  -1   9 7078.38 446.335   0
  -1  -1 -10 12645.9 532.316   5
   1  -1  10 11370.7 527.859   0
  -1   1 -10 12493.2 514.845   5
   1   1  10 11771.8 622.377   0
   1  -1  11 36.3675 345.300   0
  -1   1 -11 26.3059 294.947   5
  -1  -1 -11 86.6382 299.568   5
   1   1  11 54.8871 426.513   0
   1   1  12 957.778 464.378   0
  -1  -1 -12 1151.66 373.090   5
   1  -1  12 1053.97 401.503   0
  -1   1 -12 954.582 359.114   5
  -1   1 -13 7147.79 545.775   5
  -1  -1 -13 8105.30 567.241   5
   1  -1  13 8362.15 584.300   0
   1   1  13 7421.94 635.211   0
  -1   1 -14 683.418 410.734   5
   1   1  14 590.806 510.046   0
   1  -1  14 1094.27 450.584   0
  -1  -1 -14 332.142 397.606   5
   1   1  15 12940.6 826.823   0
   1  -1  15 14944.6 781.266   0
  -1  -1 -15 15060.5 774.735   5
  -1   1 -15 13926.7 770.684   5
   1  -1  16-275.400 531.128   0
   1   1  16-108.376 544.862   0
  -1  -1 -16-348.714 447.579   5
  -1   1 -16 181.971 419.551   5
   1   1  17 1380.43 589.038   0
  -1   2  17 712.970 540.525   1
   1   2 -16 7903.08 644.605   5
  -1   2  16 8134.42 730.163   0
  -1  -2  16 7887.42 733.582   1
  -1   2  16 7386.46 755.602   1
   1  -2 -16 7792.17 655.892   5
  -1   2  15 323.724 470.699   0
   1  -2 -15-169.733 419.759   5
  -1  -2  15-379.409 467.445   1
  -1   2  15-51.4294 484.511   1
   1   2 -15-94.7376 372.667   5
   1   2 -14 4674.17 508.037   5
  -1   2  14 5893.78 602.368   0
  -1   2  14 5751.04 521.199   2
  -1  -2  14 5358.24 603.278   1
   1  -2 -14 5479.93 553.639   5
  -1  -2  13 380.689 445.586   1
  -1  -2  13 632.778 329.039   6
  -1   2  13 673.081 437.975   0
  -1  -2  13 752.975 345.735   0
   1   2 -13 622.697 352.183   5
   1  -2 -13 768.911 375.292   5
  -1   2  13 978.128 360.372   2
  -1  -2  12 5525.58 417.308   6
   1  -2 -12 5750.51 492.830   5
   1   2 -12 5275.03 452.084   5
  -1  -2  12 5054.45 410.604   0
  -1  -2  12 6282.26 566.341   1
  -1   2  12 5011.88 532.369   0
  -1   2  11 515.656 410.887   0
  -1  -2  11 716.069 307.081   0
   1  -2 -11 669.952 341.127   5
   1   2 -11 1019.05 322.682   5
  -1  -2  11 803.695 321.611   6
  -1   2  11 531.995 92.7051   8
  -1  -2  11 980.284 408.326   1
  -1  -2  10-126.835 371.894   1
  -1   2  10-45.5511 374.303   0
  -1  -2  10-80.9166 264.684   0
  -1  -2  10 239.986 313.092   6
   1  -2 -10-125.100 308.459   5
   1   2 -10 7.12827 39.2440   8
  -1   2  10 100.069 97.4102   8
   1   2 -10-17.7943 268.998   5
  -1   2  10 28.4841 117.282  10
  -1   2  10-89.5168 75.1417  10
  -1  -2   9 7470.65 419.197   6
   1   2  -9 8810.40 300.517  10
  -1  -2   9 6246.21 332.400   0
   1   2  -9 7998.10 422.431   5
  -1   2   9 6626.61 219.248   8
  -1  -2   9 9133.89 513.584   1
   1  -2  -9 6994.67 427.065   5
  -1   2   9 6236.57 195.272  10
  -1   2   9 6488.16 478.048   0
  -1  -2   9 6708.81 314.979  10
   1   2  -9 6621.95 159.135   8
   1   2  -8 78512.8 708.358  10
   1   2  -8 70937.2 928.899   5
  -1   2   8 64251.7 969.221   0
  -1  -2   8 71737.9 881.308   6
   1   2  -8 65558.9 492.749   8
   1  -2  -8 67250.9 961.413   5
  -1   2   8 58385.7 576.477   8
  -1   2   8 52412.3 426.931  10
  -1  -2   8 71639.3 739.159  10
  -1  -2   8 78328.0 1076.32   1
  -1  -2   8 59991.6 655.981   0
   1  -2  -7 2473.29 354.763  11
   1  -2  -7 3005.53 302.020   5
  -1  -2   7 2315.98 199.794   0
  -1  -2   7 3017.64 327.652   6
   1   2  -7 3118.46 208.515  10
  -1   2   7 2603.94 349.204   0
   1   2  -7 2992.84 161.002   8
  -1  -2   7 2603.35 226.826  10
  -1  -2   7 2649.65 354.103   1
  -1   2   7 2093.51 135.439  10
   1   2  -7 3565.86 289.943   5
  -1  -2   6 160538. 1176.54   6
   1   2  -6 169663. 1237.42   9
   1   2  -6 146811. 820.153   8
   1  -2  -6 163605. 1258.37   5
  -1  -2   6 170877. 1330.38   1
   1  -2  -6 140010. 1248.22  11
  -1  -2   6 168286. 1048.52  10
   1   2  -6 169451. 1220.10   5
  -1   2   6 141609. 1244.04   0
   1   2  -6 172447. 966.023  10
  -1  -2   5 42310.2 627.206   6
  -1  -2   5 47289.8 661.238   1
  -1   2   5 34998.0 621.775   0
   1   2  -5 43421.0 573.742   3
  -1   2   5 36493.5 595.107  11
   1   2  -5 47290.1 514.048  10
   1   2  -5 42859.4 466.428   8
  -1  -2   5 44932.3 541.239  10
   1  -2  -5 35093.4 632.595  11
  -1   2   5 32429.1 330.414  10
   1  -2  -5 34674.0 597.093   0
   1   2  -5 47343.7 639.289   9
   1   2  -5 45026.7 601.725   5
   1  -2  -5 45596.9 640.159   5
   1  -2  -4 12680.4 367.348   0
  -1  -2   4 17078.9 387.584   1
   1   2  -4 17706.5 390.731   9
   1  -2  -4 15075.3 435.067  11
   1   2  -4 17395.1 335.285  10
   1   2  -4 21717.1 430.767   1
   1  -2  -4 14717.9 372.537   5
   1   2  -4 14833.6 309.136   3
   1   2  -4 16338.2 363.124   5
  -1  -2   4 16386.3 369.737   9
  -1  -2   4 15581.2 412.118   6
   1  -2  -4 11052.0 218.624  10
  -1  -2   4 16237.9 334.694  10
  -1   2   4 12161.5 221.661  10
  -1   2   4 11689.1 320.360   5
  -1   2   4 13731.1 372.212  11
  -1   2   4 12808.2 393.996   0
   1  -2  -3 15579.7 401.299  11
   1   2  -3 18628.2 351.261  10
  -1   2   3 13054.0 233.492  10
   1  -2  -3 15502.6 370.621   0
   1  -2  -3 12644.8 231.152  10
   1   2  -3 19983.6 390.558   9
  -1  -2   3 19131.6 363.452   9
   1   2  -3 18049.4 402.064   6
  -1  -2   3 17476.2 429.921   6
   1  -2  -3 16711.8 350.334   5
  -1  -2   3 18971.6 367.186   1
  -1   2   3 14936.1 387.410   0
  -1   2   3 15686.5 399.488   2
  -1   2   3 13537.8 349.103  11
  -1   2   3 13029.8 305.583   5
   1   2  -3 17616.9 276.336   3
  -1  -2   3 19522.3 354.331  10
   1   2  -3 21825.2 377.085   1
   1   2  -3 19904.0 376.918   5
  -1  -2   2 359062. 1325.27   1
   1   2  -2 327239. 3538.12   3
  -1   2   2 304951. 1473.16   0
   1  -2  -2 351645. 3398.10   7
  -1  -2   2 372698. 1412.35  10
  -1  -2   2 354359. 956.473   0
   1   2  -2 359017. 1299.96   1
   1   2  -2 356678. 1319.64  10
   1   2  -2 349111. 1358.36   9
   1   2  -2 326642. 1314.43   7
  -1  -2   2 370878. 1463.00   6
   1  -2  -2 313192. 1440.50   0
   1   2  -2 354585. 1421.43   6
  -1   2   2 310385. 1474.43   2
   1   2  -2 358075. 1317.24   4
   1   2  -1 225.384 103.372   7
   1   2  -1 411.258 191.186   6
   1  -2  -1 290.296 151.150   2
   1  -2  -1 286.164 115.376  10
  -1  -2   1 478.155 133.112   7
   1   2  -1 429.049 122.802   1
  -1   2   1 369.178 129.268  10
   1   2  -1 217.163 107.984   4
   1   2  -1 473.256 128.116   0
   1  -2  -1 200.829 130.016   4
  -1  -2   1 577.436 192.752  10
  -1  -2   1 265.014 139.605   0
  -1   2   1 290.502 170.081   2
  -1  -2   1 205.341 229.527   6
  -1  -2   1 317.314 123.476   4
  -1  -2   1 789.979 139.152   1
   1  -2  -1 373.692 156.256   3
   1   2  -1 438.919 218.302  10
   1  -2  -1 461.630 156.873   0
   1   2   0 248089. 1023.50   0
   1  -2   0 215827. 1027.85   3
   1   2   0 235623. 1096.06   6
  -1  -2   0 270386. 1085.62   7
   1   2   0 254698. 1047.80   4
  -1  -2   0 242774. 1120.14  10
  -1   2   0 221119. 1041.89   3
  -1   2   0 252269. 1039.92  10
   1   2   0 261581. 1149.15  10
   1  -2   0 257165. 1124.21   2
  -1  -2   0 239073. 1068.39   6
   1  -2   0 220200. 983.437   4
   1  -2   0 233743. 1025.92  10
  -1   2   0 213054. 1008.18   4
   1   2   0 241652. 1055.57   7
  -1   2   0 254913. 1133.44   2
  -1  -2   0 240767. 1054.26   0
   1   2   1 20681.9 323.107   6
  -1  -2  -1 22390.4 391.638   0
   1   2   1 20222.6 383.126  10
   1  -2   1 20767.0 326.297  10
  -1   2  -1 17596.8 301.297   4
   1  -2   1 17943.5 310.712   4
   1   2   1 21007.7 389.393   0
   1  -2   1 19071.3 227.099   9
   1   2   1 18363.7 304.663   7
  -1  -2  -1 26719.1 353.032   4
  -1   2  -1 18357.1 317.696   3
  -1   2  -1 21746.4 354.250  10
  -1  -2  -1 26135.4 366.881   7
  -1   2  -1 21957.1 325.424   2
  -1  -2  -1 19731.7 325.869   6
   1  -2   1 22444.7 331.792   2
   1  -2   1 20132.5 342.965   3
  -1   2  -2 60543.4 564.034   4
  -1   2  -2 74548.6 633.563  10
   1  -2   2 62819.2 486.221   9
   1   2   2 55722.2 480.251   6
  -1   2  -2 63701.2 609.231   3
   1   2   2 60329.7 571.048   7
   1  -2   2 59694.8 597.860   3
   1   2   2 63790.9 690.627   0
   1   2   2 61015.3 618.614  10
  -1  -2  -2 73000.0 695.808   0
  -1   2  -2 68506.8 517.439   2
  -1  -2  -2 64332.7 512.410   6
  -1  -2  -2 83088.8 663.875   7
   1   2   2 62280.8 572.926   5
   1  -2   2 67416.1 602.114  10
   1  -2   2 64368.3 509.904   2
   1  -2   3 15599.7 328.941  10
  -1   2  -3 14842.1 340.785   3
   1   2   3 14193.3 318.435   5
   1  -2   3 14069.7 248.457   2
  -1   2  -3 19242.5 374.255  10
   1   2   3 14662.6 441.005   0
   1  -2   3 16013.6 297.247   9
  -1  -2  -3 15220.4 388.231   0
   1   2   3 12998.7 302.659   7
  -1  -2  -3 18945.3 378.051   7
  -1  -2  -3 16872.7 351.111   5
  -1   2  -3 14260.8 324.108   5
  -1   2  -3 14236.9 253.522   2
   1  -2   3 13890.5 338.150   3
   1   2   3 12146.7 239.941   6
  -1   2  -4 1868.05 173.867   5
   1  -2   4 1959.26 173.316  10
   1   2   4 1775.44 129.945   6
  -1   2  -4 2657.65 210.943  10
   1   2   4 1513.00 159.108   5
   1  -2   4 1799.04 211.944   3
   1   2   4 1643.46 287.054   0
  -1  -2  -4 2369.16 207.806   5
   1  -2   4 1848.75 120.073   2
  -1  -2  -4 2229.29 201.934   7
  -1   2  -4 1609.05 128.639   2
  -1   2  -5 10488.8 318.435   5
   1   2   5 11255.0 463.214   0
   1   2   5 10123.7 211.381   6
   1  -2   5 10869.2 229.906   2
  -1  -2  -5 14946.7 406.535   7
  -1  -2  -5 13805.9 392.708   5
   1  -2   5 11450.9 393.836   3
  -1   2  -6 16949.6 437.253   5
   1  -2   6 15916.1 500.463   3
   1   2   6 15023.6 319.917   8
   1   2   6 15819.6 551.763   0
  -1  -2  -6 18294.6 474.242   5
   1   2   6 14406.3 249.842   6
   1  -2   6 14753.6 272.627   2
  -1  -2  -6 18133.1 461.392   7
  -1   2  -6 17871.6 300.498   8
  -1   2  -7 2194.91 133.697   8
  -1  -2  -7 2729.46 276.857   7
   1   2   7 2057.78 148.098   6
   1  -2   7 2456.17 345.362   3
  -1  -2  -7 2720.90 289.289   5
   1   2   7 2408.68 405.770   0
   1  -2   7 1966.83 140.241   2
  -1   2  -7 2091.40 255.804   5
   1   2   7 1730.29 158.087   8
   1   2   8 3442.64 182.435   8
  -1   2  -8 3582.09 130.239   8
   1   2   8 4041.60 475.896   0
   1   2   8 3508.22 165.576   6
  -1  -2  -8 4180.95 351.431   5
   1  -2   8 3767.64 334.204   0
   1  -2   8 3382.25 177.718   2
  -1   2  -8 3741.20 316.632   5
   1  -2   9 11053.8 279.840   2
   1   2   9 10715.7 251.558   8
   1   2   9 10329.9 231.450   6
  -1  -2  -9 13183.5 534.267   5
  -1   2  -9 9312.76 148.026   8
  -1   2  -9 13033.1 485.548   5
   1  -2   9 11684.2 490.243   0
   1   2   9 11966.7 625.182   0
   1   2  10 6382.67 575.273   0
  -1   2 -10 5729.18 415.525   5
   1  -2  10 6568.17 454.725   0
  -1  -2 -10 6689.70 454.301   5
   1  -2  11 11374.7 560.054   0
   1   2  11 11592.5 694.038   0
  -1  -2 -11 10751.0 562.593   5
  -1   2 -11 11649.5 530.347   5
  -1  -2 -12 11160.4 592.596   5
  -1   2 -12 10865.4 560.707   5
   1  -2  12 10843.0 578.778   0
   1   2  12 10686.3 688.822   0
   1   2  13 223.334 540.539   0
  -1   2 -13-11.0695 357.553   5
  -1  -2 -13 194.440 388.723   5
   1  -2  13 590.766 421.934   0
  -1   2 -14 4999.04 519.404   5
  -1  -2 -14 5057.57 545.806   5
   1   2  14 4362.36 668.748   0
   1  -2  14 4496.37 516.811   0
   1   2  15 2086.11 624.936   0
   1  -2  15 1456.94 557.673   1
   1  -2  15 1569.74 529.469   0
  -1   2 -15 1475.16 460.834   5
  -1  -2 -15 1371.58 441.954   7
  -1  -2 -15 1085.61 452.897   5
  -1  -2 -16 589.443 418.198   5
  -1   2 -16 757.569 420.047   5
   1   2  16 275.755 587.501   0
   1  -2  16 1007.42 565.065   1
  -1  -2 -16 678.146 424.134   7
   1   2  17 353.599 538.991   0
  -1   3  17 41.4689 547.534   1
   1  -3 -16 978.578 443.577   5
   1   3 -16 898.918 465.917   5
  -1   3  16 426.191 523.433   1
  -1  -3  16 407.086 519.814   1
  -1   3  16 613.954 513.729   0
   1   3 -15-17.5333 372.443   5
  -1  -3  15-218.031 454.398   1
  -1   3  15-186.997 466.028   0
   1  -3 -15 69.6208 414.996   5
  -1   3  15 194.407 408.721   2
  -1   3  14 406.922 405.373   2
   1  -3 -14 289.747 375.334   5
  -1  -3  14 255.413 364.364   6
   1   3 -14 249.540 364.019   5
  -1  -3  14 783.131 445.295   1
  -1   3  14 327.203 495.028   0
   1   3 -13 310.916 343.438   5
  -1   3  13 339.958 480.176   0
   1  -3 -13 477.824 391.382   5
  -1   3  13 184.400 371.743   2
  -1  -3  13 487.451 438.459   1
  -1  -3  13 219.284 359.572   6
   1  -3 -12 9136.93 568.567   5
  -1  -3  12 9049.18 526.629   6
  -1  -3  12 8395.68 415.810   0
  -1  -3  12 10015.9 612.318   1
   1   3 -12 9098.43 528.373   5
  -1   3  12 9278.45 659.306   0
  -1   3  11 6314.40 258.928   8
  -1  -3  11 6399.68 373.682   0
   1  -3 -11 7247.36 493.331   5
  -1   3  11 5927.76 568.824   0
   1   3 -11 6749.11 459.950   5
  -1  -3  11 7527.44 505.354   6
  -1  -3  11 7659.96 538.333   1
  -1   3  10 1451.81 193.941   8
  -1   3  10 1915.93 468.429   0
   1   3 -10 1833.11 321.819   5
   1   3 -10 1841.12 149.937   8
  -1   3  10 1701.23 175.814  10
  -1  -3  10 1470.24 265.623   0
  -1  -3  10 1986.45 406.829   1
   1  -3 -10 2456.68 383.355   5
  -1  -3  10 1815.00 412.257   6
   1   3 -10 2374.24 253.281  10
  -1  -3   9 45654.9 923.783   1
  -1   3   9 33688.1 440.031  10
  -1   3   9 37057.7 888.727   0
  -1  -3   9 34438.0 541.132   0
   1   3  -9 38389.6 492.551   8
   1  -3  -9 38316.0 813.349   5
  -1  -3   9 43682.1 831.714   6
   1   3  -9 41536.9 803.935   5
   1   3  -9 44588.7 648.641  10
   1   3  -8 7280.43 329.402  10
  -1   3   8 4778.50 228.046  10
   1   3  -8 5814.91 243.323   8
   1  -3  -8 5667.86 403.332   5
   1   3  -8 6210.97 376.049   5
   1  -3  -8 5729.65 522.885  11
  -1  -3   8 6455.51 447.512   1
  -1   3   8 5057.54 488.268   0
  -1  -3   8 7212.41 466.128   6
  -1  -3   8 5147.01 256.218   0
   1   3  -7 30248.1 516.316  10
   1  -3  -7 25516.6 720.008  11
  -1   3   7 23487.7 668.836   0
  -1  -3   7 27822.8 658.699   6
   1   3  -7 27425.4 456.949   8
   1   3  -7 27552.5 604.987   9
   1  -3  -7 24896.9 613.697   5
   1   3  -7 26831.6 583.269   5
  -1   3   7 21317.0 371.252  10
  -1  -3   7 30239.9 665.978   1
  -1  -3   6 94.1167 257.193   1
   1  -3  -6 228.527 232.550   5
  -1   3   6 48.6109 331.493   0
   1   3  -6 207.850 235.783   9
  -1   3   6 258.616 154.514  10
   1   3  -6 125.815 213.351   5
   1  -3  -6 122.352 371.286  11
  -1  -3   6 87.5918 320.794   6
   1   3  -6 271.378 191.595  10
   1  -3  -5 40085.0 774.346  11
  -1  -3   5 48233.2 696.232   1
  -1   3   5 39090.3 729.683   0
   1   3  -5 49572.6 707.877   5
   1  -3  -5 34043.3 446.497  10
   1   3  -5 45187.0 572.064   3
   1  -3  -5 44743.1 690.744   5
  -1   3   5 33917.6 456.567  10
   1   3  -5 49398.7 629.372  10
   1   3  -5 50843.0 715.567   9
  -1  -3   5 47435.7 772.752   6
  -1   3   4 147710. 1301.48   0
   1   3  -4 185658. 1284.21   5
   1   3  -4 190758. 1194.03  10
   1  -3  -4 140341. 1267.13  11
  -1  -3   4 184790. 1210.52  10
   1   3  -4 174605. 669.385  11
  -1  -3   4 176512. 1328.64   6
   1   3  -4 170371. 982.869   3
   1  -3  -4 175425. 949.185   7
  -1  -3   4 173458. 1165.26   1
   1   3  -4 190022. 1243.58   9
   1   3  -3 268387. 1404.02  10
   1   3  -3 238622. 1017.96   3
   1   3  -3 258330. 1402.27   9
  -1  -3   3 221820. 1043.54   3
   1  -3  -3 192680. 1396.25  11
  -1  -3   3 243220. 1369.93   9
  -1  -3   3 259778. 1089.15   0
   1   3  -3 265700. 1327.92   1
   1   3  -3 227926. 1279.13   7
  -1  -3   3 237838. 1304.46   1
  -1  -3   3 261172. 1530.04   6
   1   3  -3 246037. 990.595  11
  -1  -3   3 259670. 1394.92  10
   1   3  -3 241998. 1337.25   4
  -1   3   3 191521. 1400.98   0
   1  -3  -3 236053. 959.696   7
  -1   3   3 209384. 1508.23   2
  -1  -3   2 28868.4 397.253   0
  -1  -3   2 28167.4 319.924   3
  -1  -3   2 27117.4 437.249   1
   1   3  -2 32836.2 532.765  10
  -1   3   2 23545.7 545.632   0
   1   3  -2 23621.0 403.535   7
   1   3  -2 26251.5 406.231  11
   1   3  -2 29140.7 437.332   1
  -1  -3   2 27870.2 452.993   7
   1  -3  -2 20455.5 378.362  10
   1   3  -2 28845.5 451.730   4
   1  -3  -2 23032.9 274.358   7
   1   3  -2 28605.9 309.954   3
   1   3  -2 29284.1 547.616   6
  -1  -3   2 31596.4 569.931   6
  -1   3   2 20870.0 388.850  10
  -1  -3   2 31346.0 522.529  10
   1  -3  -2 25486.6 499.151   0
  -1   3   2 23569.3 543.316   2
   1  -3  -2 26199.2 464.204   4
   1   3  -2 28886.1 472.369   9
   1  -3  -2 22875.3 509.213  11
  -1  -3   1 44815.7 527.840   0
  -1  -3   1 50281.8 573.988   7
   1   3  -1 44075.2 513.998   0
   1   3  -1 42818.9 487.446   1
   1   3  -1 53590.0 648.011  10
  -1  -3   1 55362.1 665.753  10
   1  -3  -1 43059.2 586.481   4
  -1  -3   1 47784.0 571.387   4
   1   3  -1 53561.1 668.956   6
  -1  -3   1 48898.9 345.083   3
   1  -3  -1 39232.2 537.731   3
   1  -3  -1 42121.9 607.471  11
  -1  -3   1 50173.3 654.130   6
   1   3  -1 45077.3 338.525   3
   1   3  -1 45245.0 560.405  11
  -1   3   1 41062.5 511.118  10
   1   3  -1 39304.5 490.951   7
   1  -3  -1 40926.7 599.368   0
   1  -3  -1 37601.4 509.506  10
   1   3  -1 49047.4 583.337   4
  -1   3   1 46512.3 659.470   2
   1   3   0 72088.7 685.484   0
  -1  -3   0 75372.5 755.110  10
  -1   3   0 59885.5 634.174   4
  -1  -3   0 80853.8 419.385   3
  -1  -3   0 88271.0 752.871   4
   1   3   0 76937.6 776.993  10
   1   3   0 74863.0 693.081   4
  -1  -3   0 83349.3 706.732   7
   1   3   0 67600.0 659.624   7
  -1  -3   0 75965.9 743.397   6
  -1  -3   0 72112.6 698.232   0
  -1   3   0 74023.3 692.447  10
  -1   3   0 76481.4 747.114   2
   1   3   0 68103.0 703.773   6
   1  -3   0 67149.3 672.924   4
   1   3   0 67961.2 726.598  11
  -1   3   0 62124.3 635.785   3
   1  -3   0 67506.1 682.652  10
   1  -3   0 70956.8 730.779  11
   1  -3   0 67114.4 659.533   3
   1   3   1 1095.06 135.195   7
   1  -3   1 1127.85 102.039   9
  -1  -3  -1 1785.41 192.460   4
  -1   3  -1 1477.59 114.402   9
   1  -3   1 1691.67 176.848   2
   1   3   1 1669.17 257.171   0
  -1   3  -1 1564.49 208.738  10
  -1   3  -1 1231.34 97.2799   7
  -1   3  -1 1580.54 188.628   2
  -1  -3  -1 1824.01 217.729   0
  -1  -3  -1 1455.49 179.102   7
   1  -3   1 1166.29 171.599   4
   1   3   1 1441.62 251.372  11
  -1   3  -1 1265.07 159.640   4
   1  -3   1 1358.87 180.447   3
   1   3   1 1563.46 269.388  10
  -1   3  -1 1259.79 159.961   3
   1  -3   1 1424.18 94.6218   1
  -1  -3  -1 1198.33 220.610   6
   1  -3   1 1302.82 171.216  10
   1   3   1 884.550 201.199   6
  -1  -3  -1 1622.06 215.870  10
  -1   3  -2 46540.6 584.804   4
  -1  -3  -2 44241.4 519.719   6
   1   3   2 43825.2 545.058   7
   1  -3   2 51811.9 623.230  10
   1   3   2 48213.4 666.200   0
  -1  -3  -2 54451.5 702.051   0
  -1   3  -2 51280.0 532.256   2
  -1  -3  -2 58924.6 631.445   7
   1   3   2 45754.4 700.861  11
   1  -3   2 45550.4 468.641   9
   1   3   2 41664.7 520.789   6
   1  -3   2 50422.9 462.406   1
  -1   3  -2 64024.7 701.084  10
  -1   3  -2 46549.9 576.388   3
   1  -3   2 50352.1 607.228   3
   1   3   2 45326.7 614.556  10
   1  -3   2 48977.7 545.353   2
  -1  -3  -2 60356.1 646.685   4
   1   3   3 4724.77 287.834  10
  -1   3  -3 7346.47 303.781  10
  -1   3  -3 6537.40 212.615   2
   1   3   3 5603.65 364.766   0
  -1   3  -3 5773.69 256.646   3
   1  -3   3 5419.49 203.264   9
   1   3   3 5118.19 231.522   7
   1   3   3 5026.27 222.285   6
   1  -3   3 5947.49 215.830   2
  -1  -3  -3 6687.23 262.844   7
  -1   3  -3 5605.31 254.324   4
   1  -3   3 6256.05 233.791   1
  -1  -3  -3 4890.16 215.348   6
   1  -3   3 5452.22 265.455   3
  -1  -3  -4 5141.03 263.330   7
   1  -3   4 4332.59 267.433   3
   1   3   4 4216.61 367.695   0
   1   3   4 3567.96 283.886  10
  -1   3  -4 4482.49 259.809   5
   1  -3   4 4038.40 208.283   9
  -1   3  -4 4299.24 172.371   2
   1  -3   4 3913.29 177.029   2
   1   3   4 3730.41 192.901   6
  -1   3  -4 5376.74 277.280  10
  -1   3  -5 3076.99 259.664  10
   1  -3   5 2164.75 147.556   2
   1   3   5 2281.92 273.131  10
   1  -3   5 2009.87 259.730   3
  -1   3  -5 2381.44 149.863   2
   1   3   5 2441.23 379.023   0
  -1   3  -5 2489.18 232.380   5
   1   3   5 2200.63 174.872   6
  -1  -3  -5 2800.79 243.284   7
   1   3   6 4965.82 324.392  10
  -1  -3  -6 5648.58 354.603   5
  -1  -3  -6 5964.89 325.009   7
   1   3   6 4735.79 201.705   6
   1  -3   6 5301.69 354.851   3
   1   3   6 5185.68 458.010   0
   1  -3   6 5151.05 187.724   2
  -1   3  -6 4702.88 293.374   5
   1   3   7 18782.7 303.286   6
  -1  -3  -7 23465.8 604.037   5
   1   3   7 22169.2 693.962   0
   1   3   7 18081.3 505.303  10
  -1  -3  -7 24176.5 602.650   7
  -1   3  -7 20575.3 529.994   5
   1  -3   7 20225.4 324.807   2
   1  -3   7 21123.1 621.066   3
  -1  -3  -8 13505.7 506.456   7
   1  -3   8 13779.6 605.419   3
   1  -3   8 12538.5 270.862   2
  -1   3  -8 13228.4 321.386   8
  -1  -3  -8 13354.8 525.567   5
  -1   3  -8 12282.4 474.442   5
   1   3   8 12600.2 628.163   0
  -1   3  -9 40434.1 809.115   5
   1   3   9 37975.6 953.227   0
   1  -3   9 37375.3 751.112   0
  -1   3  -9 38110.7 466.322   8
  -1  -3  -9 40642.4 829.900   7
   1   3   9 29441.2 496.283   8
   1   3   9 28012.6 314.122   6
  -1  -3  -9 40473.1 841.838   5
   1  -3   9 35711.2 429.898   2
  -1  -3 -10 3793.60 409.684   7
  -1  -3 -10 3773.37 432.099   5
   1  -3  10 3571.60 394.764   0
  -1   3 -10 2949.92 373.605   5
  -1   3 -10 3383.53 150.302   8
   1   3  10 4031.00 582.841   0
   1  -3  11 59.8066 320.589   0
   1   3  11 126.883 299.671  10
  -1  -3 -11 123.530 343.558   5
  -1  -3 -11-195.941 318.345   7
   1   3  11-24.2058 523.774   0
  -1   3 -11 53.9628 297.645   5
   1   3  12 3503.66 606.021   0
   1  -3  12 4093.44 526.915   1
  -1  -3 -12 4437.74 471.891   7
   1  -3  12 3987.83 451.987   0
  -1   3 -12 4216.92 434.968   5
  -1  -3 -12 4242.76 471.874   5
   1   3  12 3533.63 381.790  10
  -1  -3 -13 17600.9 744.725   7
  -1  -3 -13 17295.9 759.312   5
   1   3  13 17396.3 892.822   0
   1  -3  13 16609.0 808.734   1
   1  -3  13 17498.6 716.871   0
  -1   3 -13 17616.0 712.498   5
   1  -3  13 16874.7 709.371   6
  -1   3 -14-159.493 362.561   5
   1  -3  14-102.612 417.494   0
  -1  -3 -14-98.4589 401.776   5
   1  -3  14 73.5000 466.628   1
   1  -3  14-80.1258 432.385   6
   1   3  14-139.833 553.387   0
  -1  -3 -14 104.861 397.007   7
   1   3  15 6131.03 733.387   0
  -1   3 -15 5298.61 558.150   5
  -1  -3 -15 6009.90 601.619   7
  -1  -3 -15 5836.17 596.282   5
   1  -3  15 5403.27 650.475   1
   1  -3  16-185.484 512.107   1
   1   3  16-254.992 599.829   0
  -1  -3 -16-407.765 440.650   7
  -1   3 -16-345.870 429.125   5
  -1  -3 -16 21.5627 425.830   5
   1   3  17 197.717 568.657   0
  -1   4  17 109.170 568.654   0
  -1   4  17-56.8619 517.528   1
  -1   4  16 2628.41 616.572   0
   1  -4 -16 2841.10 577.002   5
   1  -4 -16 2097.13 461.050   7
  -1  -4  16 2853.85 589.391   1
   1   4 -16 2665.58 544.125   5
   1  -4 -15 480.574 359.641   7
  -1   4  15 890.786 537.540   0
   1   4 -15 929.716 419.359   5
   1  -4 -15 718.308 431.423   5
  -1  -4  15 992.559 473.382   1
  -1   4  15 734.508 490.212   2
   1  -4 -14 3788.95 504.895   5
   1   4 -14 3688.12 458.341   5
   1  -4 -14 2891.83 391.447   7
  -1  -4  14 3640.15 506.445   6
  -1   4  14 3988.56 590.419   0
  -1  -4  14 3345.62 536.798   1
  -1   4  14 4262.37 565.898   2
  -1   4  13 1280.81 468.523   2
   1   4 -13 1126.28 375.278   5
  -1   4  13 1389.68 503.717   0
  -1  -4  13 646.020 437.838   6
  -1  -4  13 803.015 454.215   1
   1  -4 -13 817.459 328.787   7
   1  -4 -13 932.562 395.079   5
  -1   4  12 68.5363 460.535   0
   1  -4 -12 45.2521 296.103   7
  -1  -4  12 307.829 414.213   6
  -1  -4  12-22.1962 395.592   1
   1  -4 -12 335.060 370.328   5
   1   4 -12-95.7014 319.927   5
   1   4 -11 1584.34 285.002  10
  -1  -4  11 854.156 266.639   0
  -1  -4  11 1140.29 437.665   6
   1  -4 -11 895.703 377.487   5
   1  -4 -11 1143.81 302.475   7
  -1  -4  11 1255.37 402.768   1
  -1   4  11 1289.79 462.364   0
   1   4 -11 1092.49 333.460   5
  -1   4  10 297.028 432.110   0
   1   4 -10 271.256 291.777   5
   1  -4 -10 482.554 341.120   5
  -1  -4  10 936.648 425.896   6
   1  -4 -10 646.586 246.403   7
  -1   4  10 329.176 195.231  10
  -1  -4  10 327.998 223.725   0
   1   4 -10 703.898 239.981  10
  -1  -4  10 487.146 362.434   1
  -1   4   9 1003.82 205.167  10
  -1  -4   9 1032.29 212.633   0
   1   4  -9 1355.67 263.644  10
   1  -4  -9 1022.53 248.094   7
  -1  -4   9 1113.78 323.325   1
   1   4  -9 843.204 280.366   5
  -1  -4   9 928.427 421.239   6
  -1   4   9 971.169 423.714   0
   1  -4  -9 1148.97 349.634   5
  -1  -4   8 134.282 303.629   1
   1   4  -8 51.7206 228.449   5
  -1   4   8 34.4896 194.807  10
  -1  -4   8 67.6102 413.310   6
   1   4  -8-3.06550 229.022  10
   1  -4  -8 103.668 216.093   7
   1  -4  -8-91.0238 507.978  11
  -1   4   8-159.996 433.630   0
   1  -4  -8 52.6768 306.848   5
   1   4  -7 16899.0 479.649  10
   1  -4  -7 13766.7 419.059   7
   1   4  -7 15246.4 521.984   5
   1  -4  -7 13525.0 660.086  11
  -1  -4   7 15764.6 525.641   1
  -1   4   7 14447.9 637.771   0
  -1   4   7 11456.7 365.414  10
  -1  -4   7 14763.6 610.158   6
   1   4  -7 15909.4 527.031   9
  -1  -4   6 157091. 1324.14   1
   1  -4  -6 129798. 1482.68  11
   1   4  -6 164696. 1377.40   9
  -1  -4   6 163119. 1505.46   6
  -1   4   6 139405. 1515.49   0
   1  -4  -6 141138. 1106.56   7
   1   4  -6 160407. 1399.70   5
   1  -4  -6 115451. 943.017  10
   1   4  -6 165351. 1267.20  10
  -1   4   6 116401. 967.327  10
   1  -4  -5 22354.4 431.000   7
  -1  -4   5 23771.1 553.826   1
   1  -4  -5 17702.0 416.264  10
   1   4  -5 26454.7 589.035   9
   1   4  -5 25615.9 558.119  10
   1  -4  -5 17065.4 341.174   6
   1   4  -5 28075.0 621.564   5
  -1  -4   5 25929.9 692.531   6
   1   4  -5 23166.4 284.335   2
   1  -4  -5 19906.6 702.985  11
  -1   4   5 19004.5 441.811  10
  -1   4   5 21123.7 676.494   0
   1   4  -4 103632. 1010.49   9
  -1   4   4 80835.4 1092.70   0
  -1  -4   4 106038. 855.746   0
   1   4  -4 101639. 684.760  11
   1  -4  -4 88439.9 718.755   7
  -1  -4   4 102915. 964.159   1
  -1  -4   4 93308.4 825.964   3
   1  -4  -4 76304.2 797.412  10
  -1  -4   4 109735. 1176.35   6
   1   4  -4 102045. 810.649   3
   1  -4  -4 78960.1 1095.52  11
   1   4  -4 109249. 1050.17  10
   1  -4  -3 1388.55 145.806   7
  -1  -4   3 2025.73 226.334   0
  -1   4   3 1620.30 357.597   0
  -1  -4   3 1850.31 253.617   1
   1   4  -3 1986.33 257.403   9
   1  -4  -3 1787.68 262.739   4
  -1   4   3 1382.62 236.321  10
   1   4  -3 1760.20 199.495  11
   1  -4  -3 1874.42 377.946  11
   1   4  -3 2160.42 154.447   3
  -1   4   3 1666.01 368.568   2
  -1  -4   3 1782.42 176.561   3
   1   4  -3 2237.60 319.303  10
   1  -4  -3 1778.59 225.643  10
  -1   4   2 110463. 1167.63   2
   1   4  -2 132639. 1142.66  10
   1  -4  -2 103782. 944.424   3
  -1   4   2 102664. 1120.40   0
   1   4  -2 120000. 920.240   1
  -1  -4   2 123051. 924.543   1
   1  -4  -2 110185. 1174.25  11
  -1  -4   2 111256. 952.893   7
   1   4  -2 119127. 1001.07   9
  -1  -4   2 137995. 1217.19   6
   1   4  -2 115212. 693.145   3
  -1  -4   2 118493. 703.213   3
  -1   4   2 94679.7 917.962  10
  -1  -4   2 104161. 874.997   0
   1  -4  -2 117305. 1056.62   4
   1   4  -2 123114. 959.526  11
   1  -4  -2 96967.4 657.346   7
  -1   4   1 18595.9 453.928  10
   1   4  -1 22884.4 492.285  11
   1  -4  -1 16111.1 269.281   7
  -1  -4   1 24608.3 501.679   4
  -1   4   1 15900.0 255.722   7
   1  -4  -1 18563.9 517.189  11
   1   4  -1 25958.8 572.032  10
  -1  -4   1 28468.2 518.032   0
  -1   4   1 18126.5 539.000   2
   1  -4  -1 21518.9 464.068   3
   1   4  -1 22514.4 426.279   1
   1  -4  -1 20993.7 497.140   4
  -1  -4   1 23718.2 462.796   7
   1   4  -1 28574.3 558.649   0
  -1  -4   1 25103.0 317.470   3
   1   4  -1 21890.5 305.888   3
  -1  -4   1 27651.5 606.748   6
   1   4   0 125024. 1142.67  11
  -1  -4   0 137242. 684.189   3
   1  -4   0 121727. 1028.22   4
  -1   4   0 105687. 920.070   3
   1   4   0 118388. 1057.78  10
  -1  -4   0 125071. 1044.63   0
  -1  -4   0 132450. 983.197   7
  -1   4   0 125142. 1077.41   2
  -1   4   0 97889.7 635.611   7
  -1  -4   0 148867. 1116.16   4
  -1  -4   0 121877. 1055.57   6
   1   4   0 130222. 1098.82   0
   1  -4   0 120302. 1078.16  11
   1  -4   0 118420. 951.564   3
   1   4   0 111394. 937.076   7
  -1   4   0 111621. 497.299   1
   1   4   0 114696. 859.281   1
  -1   4   0 118658. 1013.06  10
   1  -4   1 1464.80 200.715   3
   1   4   1 1489.32 292.268  10
  -1  -4  -1 1715.58 196.622   7
   1   4   1 1410.59 276.909   0
  -1   4  -1 1184.67 119.742   7
   1  -4   1 1161.66 203.661   4
   1  -4   1 1153.97 104.018   1
  -1   4  -1 1329.78 135.722   9
  -1   4  -1 1197.88 248.859  10
   1  -4   1 1241.09 219.584  11
  -1  -4  -1 1938.92 234.603   4
  -1   4  -1 1727.09 228.676   2
   1   4   1 917.155 239.132   6
  -1  -4  -1 1101.28 258.976   6
  -1  -4  -1 1573.63 132.859   3
  -1  -4  -2 1482.13 217.737   4
   1  -4   2 773.273 116.782   1
  -1  -4  -2 954.652 223.308   6
   1   4   2 770.266 209.413   6
  -1   4  -2 1258.19 229.468  10
  -1   4  -2 1050.03 143.256   9
   1  -4   2 953.007 135.708   9
  -1   4  -2 1082.20 170.881   2
   1  -4   2 896.546 187.750   3
   1  -4   2 999.150 184.915  11
  -1   4  -2 873.659 122.504   7
   1   4   2 970.295 297.386   0
  -1  -4  -2 1333.01 199.706   7
   1   4   2 732.009 288.050  10
  -1  -4  -3 4938.95 283.382   4
  -1   4  -3 4013.48 217.195   2
  -1  -4  -3 3501.17 245.350   6
   1  -4   3 3739.87 209.830   9
   1   4   3 3617.92 328.832  10
   1   4   3 3955.02 392.751   0
   1  -4   3 3893.47 228.305  11
   1  -4   3 4062.28 271.313   3
  -1   4  -3 4420.27 303.540  10
   1  -4   3 3754.36 196.634   1
  -1  -4  -3 4818.21 262.276   7
   1  -4   3 3883.72 241.411   2
   1   4   3 3600.73 251.506   6
   1   4   4 978.296 282.781  10
  -1   4  -4 1107.61 152.140   2
   1  -4   4 1018.24 220.178   3
  -1  -4  -4 691.997 181.181   6
  -1  -4  -4 924.790 198.121   7
   1   4   4 804.380 355.584   0
   1   4   4 681.605 197.359   6
   1  -4   4 841.295 168.828   2
  -1   4  -4 1138.45 264.136  10
   1  -4   4 746.612 183.251   1
  -1  -4  -5 30234.4 597.398   7
   1  -4   5 30286.4 573.507   1
   1   4   5 26378.0 726.941   0
  -1   4  -5 28342.5 611.273   5
   1   4   5 23934.7 566.574  10
   1  -4   5 30663.0 611.020   3
  -1   4  -5 27117.5 402.453   2
   1  -4   5 29734.1 465.779   2
   1   4   5 25689.1 439.680   6
  -1   4  -5 35762.7 647.778  10
   1   4   6 24284.6 418.513   6
   1  -4   6 27797.6 443.386   2
  -1   4  -6 33228.3 655.124  10
   1   4   6 25013.8 730.302   0
  -1   4  -6 25834.4 389.523   2
  -1  -4  -6 30348.1 642.585   7
   1  -4   6 28413.8 655.885   3
   1  -4   6 28814.9 608.171   1
   1   4   6 23653.2 575.581  10
  -1   4  -6 28187.3 650.965   5
  -1   4  -7 155.662 268.481  10
   1   4   7 41.7353 302.347  10
   1   4   7-90.9854 427.718   0
  -1   4  -7 13.2758 228.649   5
  -1  -4  -7 156.763 247.811   7
   1  -4   7-79.6862 134.483   2
   1  -4   7 109.241 275.247   1
   1  -4   7 35.6364 304.099   3
   1   4   7 64.7973 174.814   6
   1  -4   8-99.9117 308.841   1
   1   4   8-62.5015 150.795   6
  -1   4  -8 24.5631 273.615  10
   1   4   8 16.7282 317.428  10
   1  -4   8 1.76989 124.159   2
  -1  -4  -8-21.3077 274.506   7
   1   4   8-131.510 484.062   0
   1  -4   8-147.572 367.489   3
  -1   4  -8 27.9441 237.131   5
   1   4   9 8713.69 675.894   0
   1  -4   9 9352.84 597.675   3
   1  -4   9 9154.17 513.555   1
  -1  -4  -9 9075.31 525.693   5
  -1   4  -9 8253.66 466.293   5
  -1  -4  -9 9203.88 483.139   7
   1   4   9 7800.16 438.299  10
  -1  -4 -10 45689.0 951.634   7
  -1   4 -10 44710.9 934.618   5
  -1   4 -10 46055.3 622.156   8
  -1  -4 -10 44662.3 997.587   5
   1  -4  10 43742.4 849.520   0
   1   4  10 47147.4 1137.65   0
   1  -4  10 47727.5 1043.87   1
   1   4  11 5191.12 617.820   0
  -1  -4 -11 4563.12 477.516   5
   1  -4  11 5102.77 505.710   1
   1  -4  11 3666.29 407.861   0
   1   4  11 3665.37 391.033  10
  -1   4 -11 3488.84 419.162   5
  -1  -4 -11 4797.14 454.101   7
   1  -4  12 6016.31 587.996   1
  -1  -4 -12 5687.91 516.594   7
   1  -4  12 5837.60 479.010   0
  -1   4 -12 5720.72 487.373   5
   1   4  12 4768.02 671.651   0
  -1  -4 -12 5773.66 541.412   5
  -1   4 -13 2076.59 433.406   5
   1  -4  13 2697.54 447.087   0
  -1  -4 -13 3562.06 469.329   7
   1  -4  13 2628.87 523.677   1
   1   4  13 2129.12 616.711   0
   1  -4  13 2559.07 541.163   6
  -1  -4 -13 3109.12 489.873   5
   1  -4  14 1275.51 504.528   1
  -1  -4 -14 1085.28 455.943   5
   1  -4  14 1307.58 493.731   6
   1   4  14 1364.84 594.313   0
  -1  -4 -14 1712.10 424.529   7
  -1   4 -14 983.039 401.647   5
   1  -4  15-65.6114 493.778   1
   1   4  15 430.170 575.172   0
  -1   4 -15 95.4558 410.209   5
  -1  -4 -15-108.092 409.470   7
  -1  -4 -15-0.68702 416.828   5
   1   4  16-433.200 595.077   0
   1  -4  16-68.0792 523.967   1
  -1   5  16-206.584 562.942   0
  -1   5  16 108.292 490.332   2
   1  -5 -16 753.029 385.648   7
  -1  -5  15 1653.66 524.758   6
  -1  -5  15 2010.29 545.059   1
  -1   5  15 2007.47 567.246   2
   1  -5 -15 1791.71 477.901   5
  -1   5  15 1979.70 610.162   0
   1  -5 -15 2155.69 442.213   7
   1   5 -15 2151.48 438.495   5
  -1   5  14 399.583 505.664   0
  -1  -5  14-13.4357 483.822   6
   1  -5 -14 117.068 352.658   7
   1  -5 -14-52.2775 404.060   5
  -1  -5  14 3.56285 440.948   1
  -1   5  14 192.649 441.133   2
   1   5 -14-56.7854 346.711   5
  -1   5  13-93.8354 478.638   0
  -1  -5  13-55.5325 396.814   1
   1   5 -13 119.602 367.678   5
  -1   5  13 105.533 444.722   2
   1  -5 -13-316.885 418.367   5
  -1  -5  13-5.16665 446.094   6
   1  -5 -13 15.2240 322.446   7
   1   5 -12 3980.72 460.356   5
   1  -5 -12 4197.85 425.970   7
   1   5 -12 5394.65 413.837  10
  -1   5  12 4270.90 611.016   0
  -1  -5  12 4350.37 516.377   1
  -1  -5  12 4266.10 551.531   6
   1  -5 -11 37.5229 276.780   7
   1   5 -11-0.73032 267.440  10
   1   5 -11 312.487 316.527   5
  -1   5  11-122.371 462.432   0
  -1  -5  11 178.264 439.866   6
  -1  -5  11 169.705 363.646   1
  -1   5  10 26032.8 934.677   0
   1  -5 -10 23129.8 648.514   7
   1   5 -10 26550.1 753.693   5
  -1  -5  10 28478.4 797.013   1
  -1  -5  10 30080.6 900.968   6
  -1   5  10 23198.8 531.353  10
  -1  -5  10 24675.4 532.192   0
   1   5 -10 30786.0 693.804  10
   1  -5  -9 9537.25 438.383   7
  -1   5   9 10942.2 685.099   0
  -1  -5   9 13422.0 586.354   1
   1   5  -9 14175.7 524.435  10
   1   5  -9 12483.6 539.674   5
  -1   5   9 9625.18 394.069  10
  -1  -5   9 13413.4 686.264   6
  -1  -5   8-128.052 318.604   1
   1   5  -8-13.5098 265.286  10
   1   5  -8 46.3568 279.321   5
   1  -5  -8-13.0102 209.821   7
  -1  -5   8 319.527 443.129   6
   1   5  -8 36.3290 267.779   9
  -1   5   8 33.0972 220.613  10
  -1   5   8-139.568 422.306   0
  -1   5   7 16461.6 485.329  10
  -1   5   7 18545.9 732.567   0
   1   5  -7 20718.0 635.132   5
  -1  -5   7 20162.2 610.002   1
  -1  -5   7 21448.5 753.456   6
   1  -5  -7 17791.4 468.360   7
   1   5  -7 23216.1 599.318  10
   1  -5  -7 14454.0 279.984   6
   1  -5  -7 18273.2 806.876  11
   1   5  -7 21809.7 618.278   9
   1  -5  -6 16681.5 368.301   6
  -1  -5   6 25157.3 519.538   0
   1   5  -6 26523.0 643.225   9
   1  -5  -6 19263.3 457.153   7
  -1  -5   6 24803.7 764.677   6
  -1   5   6 18628.3 492.613  10
   1   5  -6 26384.3 626.754  10
   1   5  -6 25689.3 663.658   5
  -1  -5   6 23612.5 594.179   1
   1  -5  -6 20200.5 802.055  11
  -1   5   6 20382.8 725.023   0
   1   5  -6 21147.5 279.235   2
   1   5  -5 1605.13 306.361   5
  -1  -5   5 2213.21 466.157   6
   1   5  -5 2095.45 289.227   9
   1  -5  -5 1337.80 487.850  11
   1  -5  -5 1425.43 247.230   6
   1   5  -5 1717.78 313.215  10
  -1  -5   5 1723.93 260.722   3
  -1   5   5 1197.59 275.556  10
   1  -5  -5 1287.53 183.290   7
  -1  -5   5 1587.08 282.333   1
  -1  -5   5 1666.67 235.023   0
  -1   5   5 1394.67 406.176   0
   1   5  -5 1426.37 164.252   2
   1  -5  -4 181.330 255.617   6
   1  -5  -4-8.26697 417.238  11
  -1  -5   4-38.6379 255.563   1
   1   5  -4 100.739 307.545  10
  -1  -5   4 338.009 235.070   0
   1  -5  -4 98.5755 140.275   7
   1   5  -4-4.98370 155.523  11
   1   5  -4 51.5455 145.991   3
  -1  -5   4 1338.43 442.739   6
   1  -5  -4 67.7929 258.030   4
   1   5  -4 96.5821 244.624   9
  -1   5   4 39.6993 241.199  10
  -1  -5   4 309.097 198.293   3
  -1   5   4-172.907 363.777   0
  -1   5   3 77521.0 1144.52   2
   1  -5  -3 69142.8 676.911   7
   1  -5  -3 70782.7 1138.95  11
  -1  -5   3 100034. 1201.35   6
  -1  -5   3 84310.8 878.302   1
   1   5  -3 81701.1 707.953   3
   1   5  -3 83443.6 947.676   9
   1  -5  -3 69750.3 882.145   3
  -1  -5   3 78941.2 717.087   3
  -1   5   3 62822.3 842.351  10
   1   5  -3 101967. 1138.26  10
   1   5  -3 75821.6 791.333  11
  -1   5   3 71500.2 1120.03   0
   1  -5  -3 76975.9 992.867   4
   1  -5  -2 9098.81 408.014   3
  -1  -5   2 10820.9 420.019   4
   1  -5  -2 11250.0 470.232   4
  -1  -5   2 16128.8 601.522   6
  -1  -5   2 10526.9 388.332   7
   1  -5  -2 7985.21 249.728   7
  -1  -5   2 12206.9 295.983   3
  -1   5   2 8617.23 251.099   7
   1  -5  -2 8904.36 545.831  11
  -1   5   2 9928.44 533.598   2
  -1   5   2 7530.42 404.068  10
  -1   5   2 7548.02 172.573   1
   1   5  -2 10317.8 386.465   9
   1   5  -2 13459.9 512.906  10
   1   5  -2 12028.7 300.063   3
  -1  -5   1 34792.8 605.868   7
   1   5  -1 35823.8 689.444   0
   1  -5  -1 33273.5 677.446   4
   1   5  -1 30918.7 575.443   9
  -1  -5   1 38632.8 680.859   4
  -1  -5   1 36901.6 768.081   6
  -1   5   1 25810.0 374.224   7
  -1  -5   1 37510.8 440.780   3
   1  -5  -1 32752.2 733.886  11
  -1   5   1 23604.2 365.562   9
  -1   5   1 27639.5 603.223  10
   1   5  -1 34932.6 721.155  10
   1  -5  -1 29386.4 578.954   3
  -1   5   1 34805.1 742.476   2
   1  -5  -1 24562.1 381.608   7
  -1   5   0 18772.2 342.865   7
   1   5   0 23660.4 603.805  10
   1  -5   0 21205.8 604.857  11
   1   5   0 22559.9 595.548   0
  -1   5   0 19810.1 267.979   1
  -1  -5   0 21033.8 572.646   6
  -1   5   0 19879.1 537.304  10
  -1  -5   0 24626.7 362.544   3
  -1   5   0 16813.3 332.607   9
  -1   5   0 23021.1 584.365   2
   1  -5   0 19217.2 458.206   3
  -1  -5   0 23195.3 487.031   7
  -1  -5   0 25071.6 560.176   4
   1  -5   0 21917.5 540.418   4
  -1   5  -1 319.740 273.811  10
  -1  -5  -1 124.309 284.775   6
  -1   5  -1 156.168 107.419   7
  -1  -5  -1 514.452 236.149   4
   1  -5   1 283.141 220.087   4
   1   5   1 141.217 282.790   0
  -1  -5  -1 465.706 180.222   7
   1  -5   1 220.477 282.255  11
   1  -5   1 195.108 188.341   3
  -1  -5  -1 354.036 128.501   3
  -1   5  -1 346.789 249.560   2
  -1   5  -1 273.683 140.679   9
   1   5   1 165.797 303.882  10
   1  -5   2 818.343 244.363  11
  -1   5  -2 861.670 160.097   9
  -1  -5  -2 775.891 274.296   6
  -1   5  -2 686.467 137.400   7
   1   5   2 734.034 326.925   0
   1  -5   2 795.960 207.835   3
   1   5   2 752.970 310.237  10
   1  -5   2 820.663 239.886   4
   1  -5   2 748.751 134.166   1
  -1  -5  -2 883.305 207.499   7
  -1  -5  -2 884.304 254.901   4
  -1   5  -2 885.634 220.948   2
  -1  -5  -2 932.731 154.459   3
  -1   5  -2 821.876 264.725  10
   1  -5   3 1154.62 167.474   1
   1   5   3 1270.53 367.681   0
  -1  -5  -3 975.729 268.768   6
  -1   5  -3 1169.66 192.546   9
  -1  -5  -3 1816.90 247.511   7
   1  -5   3 1352.49 243.654  11
  -1   5  -3 1332.30 294.948  10
  -1   5  -3 1373.95 168.770   7
   1   5   3 1292.05 340.165  10
  -1  -5  -3 1736.64 279.066   4
   1  -5   3 1439.44 249.320   3
  -1   5  -3 1489.63 215.693   2
   1  -5   4 24742.9 573.470   3
   1   5   4 22560.1 708.343   0
   1   5   4 21028.3 601.566  10
  -1   5  -4 24837.5 463.686   2
  -1  -5  -4 20193.3 460.311   6
  -1  -5  -4 25731.1 558.607   7
  -1  -5  -4 26450.4 618.100   4
   1  -5   4 20284.3 418.641   1
   1  -5   4 23793.2 499.705  11
  -1   5  -4 30500.2 683.160  10
   1   5   5 7111.03 453.129  10
  -1   5  -5 7530.98 276.839   2
   1  -5   5 7387.56 388.470   3
  -1  -5  -5 6390.99 300.470   6
  -1   5  -5 7472.11 427.315   5
  -1   5  -5 9373.25 467.019  10
   1  -5   5 7249.97 334.817   1
   1  -5   5 9170.22 343.353  11
  -1  -5  -5 7920.02 382.365   7
   1   5   5 7447.80 572.702   0
   1  -5   6 15374.6 491.785   1
  -1   5  -6 22489.5 618.405  10
  -1   5  -6 17821.9 580.528   5
   1   5   6 14646.5 577.254  10
  -1  -5  -6 18166.7 529.651   7
   1   5   6 18331.2 735.234   0
   1  -5   6 17760.5 555.863   3
  -1   5  -6 17268.9 356.860   2
   1  -5   6 19323.2 423.127  11
  -1   5  -7 38033.6 493.592   2
   1  -5   7 38905.2 817.749   3
  -1   5  -7 44943.6 840.181  10
   1   5   7 37490.8 1003.82   0
   1  -5   7 43958.9 568.095  11
  -1  -5  -7 35889.0 754.055   7
   1   5   7 34980.9 767.497  10
  -1   5  -7 36486.8 790.920   5
   1  -5   7 37403.3 729.699   1
  -1   5  -8 1706.51 351.223  10
   1  -5   8 1682.12 181.861  11
  -1   5  -8 1150.08 307.913   5
   1   5   8 1533.75 398.413  10
   1   5   8 1419.43 516.924   0
   1  -5   8 1681.10 384.895   3
  -1  -5  -8 1486.22 312.595   7
   1  -5   8 1634.22 336.440   1
   1   5   9 4166.22 445.639  10
   1  -5   9 4398.87 478.129   3
  -1  -5  -9 5380.18 435.052   7
   1  -5   9 4262.92 408.562   1
   1   5   9 5048.16 625.316   0
  -1   5  -9 4748.76 440.736  10
  -1   5  -9 4406.80 392.299   5
   1   5  10 171.265 330.313  10
  -1   5 -10-33.2009 292.346   5
   1  -5  10-144.895 346.554   1
  -1  -5 -10 158.502 322.661   7
   1   5  10 126.198 490.059   0
   1   5  11 1971.95 393.053  10
  -1   5 -11 2020.58 373.431   5
   1   5  11 2097.93 575.108   0
  -1  -5 -11 2064.60 366.674   7
   1  -5  11 1750.97 429.103   1
   1  -5  12 2591.12 404.122   0
   1  -5  12 2987.85 483.733   1
   1  -5  12 3315.83 557.265   6
  -1   5 -12 2480.27 420.442   5
   1   5  12 3496.75 653.893   0
  -1  -5 -12 3333.06 445.957   7
   1   5  13 3157.22 657.433   0
   1  -5  13 4438.02 592.627   6
  -1   5 -13 4336.05 496.198   5
  -1  -5 -13 4260.76 500.465   7
   1  -5  13 4155.38 536.036   1
   1  -5  14 1305.76 539.971   6
   1   5  14 1361.11 610.876   0
  -1  -5 -14 1755.02 430.653   7
  -1   5 -14 833.750 412.219   5
   1  -5  14 1679.43 493.612   1
   1   5  15 1038.21 623.248   0
  -1   5 -15 1070.06 413.195   5
   1  -5  15 1390.11 494.370   1
   1  -5  15 692.116 508.745   6
  -1  -5 -15 1480.96 460.944   7
   1  -6 -16 1105.37 403.000   7
  -1   6  16 1361.36 593.298   2
  -1   6  15 774.173 621.795   0
   1  -6 -15 478.792 375.718   7
  -1  -6  15 638.466 485.308   1
  -1  -6  15 488.257 522.067   6
  -1   6  15 272.292 562.186   2
  -1  -6  14 496.984 455.288   1
   1   6 -14 16.6596 387.021   5
   1  -6 -14 182.289 326.142   7
  -1   6  14 133.040 525.377   2
  -1   6  14 39.0686 594.166   0
  -1  -6  14 29.5599 515.096   6
  -1  -6  13 2405.70 573.828   6
  -1   6  13 2747.14 622.122   2
  -1  -6  13 1926.03 509.212   1
   1   6 -13 2707.65 474.502   5
   1   6 -13 3014.91 417.646  10
   1  -6 -13 1599.12 382.908   7
  -1   6  13 2905.01 665.766   0
  -1   6  12 301.013 529.140   0
  -1  -6  12 559.765 413.670   1
  -1   6  12 800.641 513.112   2
   1  -6 -12 443.000 293.457   7
  -1  -6  12 725.020 537.887   6
   1   6 -12 641.777 338.943  10
   1   6 -12 592.741 356.422   5
  -1  -6  11 37.4557 500.402   6
   1   6 -11 488.229 300.236  10
   1  -6 -11 44.1286 271.626   7
   1   6 -11 112.448 310.800   5
  -1   6  11-21.4612 514.115   0
  -1   6  11 128.346 487.019   2
  -1  -6  11 92.7644 372.006   1
   1   6 -10 697.560 319.709   5
  -1  -6  10 588.323 366.594   1
   1   6 -10 1211.44 326.473  10
   1  -6 -10 882.181 284.235   7
  -1  -6  10 939.648 510.102   6
  -1   6  10 587.620 504.087   0
   1   6  -9 1751.87 350.818  10
   1   6  -9 1771.97 346.431   5
   1  -6  -9 1486.23 268.607   7
  -1  -6   9 1795.50 508.996   6
  -1   6   9 1589.14 507.412   0
  -1   6   9 1214.93 282.687  10
  -1  -6   9 1643.29 380.008   1
   1   6  -8 5375.73 404.643  10
   1   6  -8 4648.91 396.102   9
   1   6  -8 5355.48 437.423   5
  -1  -6   8 4396.11 411.465   1
   1  -6  -8 3713.74 306.993   7
  -1   6   8 4401.69 557.725   0
  -1   6   8 3784.18 334.903  10
  -1  -6   8 4592.52 555.375   6
   1   6  -7 37.2695 300.008  10
   1  -6  -7 222.263 192.263   6
   1   6  -7 342.074 280.456   9
  -1   6   7 378.555 405.227   0
  -1   6   7 115.669 245.485  10
   1  -6  -7-58.9472 518.314  11
   1   6  -7 161.363 77.8915   2
   1  -6  -7 135.433 189.910   7
  -1  -6   7 369.635 488.905   6
  -1  -6   7 89.9893 291.330   1
   1   6  -7 22.9982 272.514   5
  -1  -6   6 18719.6 768.780   6
   1   6  -6 18878.9 641.038   5
  -1   6   6 14371.8 697.515   0
   1  -6  -6 13591.6 407.872   7
  -1  -6   6 18112.8 533.048   3
   1   6  -6 20100.5 630.701  10
  -1  -6   6 17506.9 559.486   1
   1   6  -6 16279.9 341.525   2
  -1   6   6 13485.3 496.145  10
   1  -6  -6 12447.2 401.001   6
   1  -6  -6 14591.6 580.539   4
   1   6  -6 18990.1 591.974   9
   1  -6  -6 14865.2 800.911  11
  -1  -6   5 4411.46 358.646   1
  -1  -6   5 4722.86 317.810   3
   1   6  -5 4422.44 379.956   9
  -1   6   5 3797.94 520.757   0
  -1  -6   5 5324.85 573.797   6
   1  -6  -5 4051.37 394.404   4
   1  -6  -5 3521.59 259.551   7
   1   6  -5 4141.07 260.724   2
  -1   6   5 3767.06 360.244  10
  -1   6   5 3877.85 498.288   2
   1  -6  -5 3451.68 569.603  11
   1   6  -5 4920.02 422.788  10
   1  -6  -5 3473.06 323.940   6
  -1   6   4 13941.8 658.938   2
  -1  -6   4 15922.6 423.057   3
   1  -6  -4 12155.8 374.758   7
  -1   6   4 13921.5 687.459   0
   1  -6  -4 14757.7 558.374   4
   1  -6  -4 11923.6 492.584   3
   1   6  -4 14381.1 459.979   2
   1   6  -4 16146.9 536.134   9
  -1  -6   4 20018.4 735.723   6
   1  -6  -4 10278.0 458.704   6
   1  -6  -4 12508.6 701.858  11
  -1   6   4 11087.7 475.569  10
   1   6  -4 17625.9 612.902  10
  -1  -6   4 15248.0 477.057   1
   1  -6  -3 33931.8 945.415  11
  -1  -6   3 38293.8 548.367   3
   1  -6  -3 29656.4 482.291   7
  -1   6   3 29661.3 690.600  10
   1   6  -3 46451.3 888.744  10
   1   6  -3 39723.6 583.035   3
   1  -6  -3 35194.8 715.234   3
  -1   6   3 28442.7 473.709   7
  -1  -6   3 44818.0 945.419   6
   1  -6  -3 27850.0 671.602   6
   1   6  -3 38177.1 725.364   9
   1  -6  -3 37994.5 810.427   4
  -1   6   3 34557.8 882.732   2
  -1   6   2 591.289 112.754   1
  -1  -6   2 1211.52 329.093   4
   1  -6  -2 626.611 341.407   4
   1   6  -2 768.678 181.960   3
  -1   6   2 498.429 381.723   2
   1   6  -2 2102.69 383.201  10
   1   6  -2 1129.95 273.874   9
  -1   6   2 511.326 327.211  10
  -1  -6   2 1704.55 194.792   3
   1  -6  -2 584.384 357.304   6
  -1   6   2 625.331 160.961   7
  -1  -6   2 2626.55 500.200   6
   1  -6  -2 462.353 166.972   7
   1  -6  -2 312.131 480.892  11
   1  -6  -2 860.012 282.426   3
   1  -6  -1 13289.6 643.624  11
  -1  -6   1 17556.4 568.132   4
   1  -6  -1 13757.6 525.134   4
   1   6  -1 12871.5 466.300   9
  -1   6   1 11345.0 215.463   1
  -1  -6   1 17295.1 667.211   6
  -1  -6   1 17835.4 365.107   3
  -1   6   1 14831.6 599.493   2
   1   6  -1 18034.8 642.522  10
   1  -6  -1 11090.0 320.665   7
   1  -6  -1 13357.1 452.941   3
  -1   6   1 11444.5 301.561   7
  -1   6   1 10172.5 301.757   9
  -1   6   1 12669.4 503.867  10
  -1  -6   1 16033.9 495.029   7
  -1   6   0 18722.2 384.441   7
   1   6   0 26460.2 683.092   0
   1  -6   0 20617.3 621.191   4
   1  -6   0 20131.8 532.769   3
   1  -6   0 21734.8 691.313  11
  -1   6   0 22668.5 629.364   2
  -1  -6   0 30866.5 460.952   3
  -1  -6   0 24259.1 715.443   6
  -1   6   0 21150.8 316.789   1
  -1   6   0 18668.6 397.450   9
   1   6   0 32851.1 803.414  10
  -1   6   0 20510.0 618.900  10
  -1  -6   0 27360.9 605.932   7
  -1  -6   0 29499.9 678.924   4
   1  -6   1 66921.0 987.761   4
  -1  -6  -1 73309.6 921.178   7
  -1   6  -1 69058.2 723.337   7
  -1   6  -1 77449.0 1027.73   2
   1  -6   1 70163.2 907.847   3
  -1  -6  -1 66386.7 982.554   6
  -1  -6  -1 82147.8 738.964   3
  -1  -6  -1 82662.3 1083.58   4
   1   6   1 78173.1 1118.90   0
   1   6   1 71897.0 1074.35  10
  -1   6  -1 65141.2 698.859   9
  -1   6  -1 81296.6 1068.39  10
   1  -6   1 73105.2 1072.35  11
  -1  -6  -2 7580.52 329.210   3
  -1   6  -2 5126.23 303.775   9
   1   6   2 5724.15 551.650   0
   1   6   2 4638.21 518.816  10
   1  -6   2 9450.05 544.788  11
   1  -6   2 4655.88 356.173   3
  -1  -6  -2 7823.97 406.831   7
   1  -6   2 4116.02 225.160   1
  -1  -6  -2 7897.19 532.450   4
  -1   6  -2 5660.46 465.083  10
  -1   6  -2 5237.60 377.656   2
   1  -6   2 5208.77 427.883   4
  -1  -6  -2 4773.87 450.467   6
  -1  -6  -3 89548.7 873.248   3
   1   6   3 81286.2 1236.62   0
  -1   6  -3 74652.6 851.015   9
   1  -6   3 88265.7 1069.67  11
   1  -6   3 83825.4 1021.49   3
  -1  -6  -3 86682.1 1032.38   7
  -1   6  -3 82988.7 970.496   2
   1   6   3 71137.6 1103.14  10
  -1  -6  -3 71784.6 944.859   6
  -1   6  -3 83883.9 1139.72  10
  -1  -6  -3 97582.6 1230.05   4
   1  -6   3 64021.6 696.634   1
   1   6   4 10293.3 589.891   0
  -1  -6  -4 12288.8 465.115   7
  -1   6  -4 11170.8 548.739  10
   1  -6   4 8234.18 352.524   1
   1   6   4 8724.64 515.806  10
  -1   6  -4 11343.4 403.447   2
   1  -6   4 11919.2 491.437  11
  -1   6  -4 9532.81 410.047   9
  -1  -6  -4 9618.18 429.477   6
  -1  -6  -4 12333.2 535.329   4
   1  -6   4 10525.5 452.082   3
   1  -6   5-68.2486 249.059  11
  -1  -6  -5 108.983 263.069   4
   1   6   5 62.7054 431.127   0
   1  -6   5 116.497 236.981   3
   1  -6   5 96.4455 205.286   1
  -1   6  -5 83.0907 177.340   2
  -1   6  -5-116.132 334.482  10
  -1  -6  -5 219.169 239.574   7
   1   6   5 76.7032 360.433  10
  -1  -6  -5-2.79809 242.404   6
  -1   6  -6 726.727 286.533   5
  -1   6  -6 580.282 169.661   2
   1  -6   6 586.380 243.440  11
   1   6   6 734.070 466.285   0
   1  -6   6 559.454 282.495   3
   1  -6   6 297.258 232.545   1
  -1  -6  -6 527.795 306.966   4
  -1  -6  -6 468.518 240.074   6
  -1   6  -6 573.097 335.174  10
   1   6   6 543.958 357.081  10
  -1  -6  -6 566.594 264.828   7
  -1   6  -7 5676.03 441.897  10
   1   6   7 5317.07 595.553   0
   1  -6   7 4931.80 426.990   3
   1   6   7 4055.23 434.712  10
  -1   6  -7 4747.69 235.241   2
   1  -6   7 3882.43 348.019   1
  -1  -6  -7 4089.84 357.111   7
   1  -6   7 5802.94 327.934  11
  -1   6  -7 4632.82 414.001   5
   1  -6   8 4347.14 438.932   3
  -1  -6  -8 3699.27 368.800   7
   1   6   8 4310.42 597.538   0
  -1   6  -8 3147.97 410.408   5
  -1   6  -8 4777.14 427.988  10
   1   6   8 3757.69 411.770  10
   1  -6   8 4096.19 380.029   1
   1   6   9 3912.55 598.963   0
   1  -6   9 4436.09 495.672   3
  -1   6  -9 3704.09 409.145   5
   1  -6   9 3118.14 388.014   1
   1   6   9 3316.35 419.268  10
  -1   6  -9 3907.51 451.765  10
  -1  -6  -9 4090.75 409.368   7
   1  -6  10 1986.10 392.238   1
  -1   6 -10 2110.75 378.717   5
  -1  -6 -10 2238.62 375.645   7
   1  -6  10 2125.56 573.567   6
   1  -6  10 1853.89 466.428   3
   1   6  10 1666.88 576.974   0
   1   6  10 2007.29 412.718  10
  -1   6 -10 2218.67 403.980  10
   1   6  11 4226.32 661.782   0
   1  -6  11 4017.25 469.908   1
  -1   6 -11 3873.47 469.145   5
   1  -6  11 4996.70 626.411   6
  -1  -6 -11 4666.88 464.573   7
   1  -6  12 3050.44 566.010   6
   1   6  12 2439.51 650.713   0
  -1  -6 -12 2359.94 425.318   7
   1  -6  12 2367.24 472.237   1
  -1   6 -12 2181.21 428.500   5
  -1  -6 -13 1175.59 421.623   7
   1   6  13 1111.56 620.852   0
   1  -6  13 845.547 520.863   6
   1  -6  13 1422.59 445.653   1
  -1   6 -13 917.752 394.761   5
   1  -6  14 356.497 443.318   1
  -1   6 -14 617.530 405.970   5
  -1  -6 -14 630.788 383.583   7
   1   6  14 666.105 632.674   0
   1  -6  14-21.5699 526.514   6
   1  -6  15 151.113 523.290   6
   1  -6  15 198.916 433.345   1
  -1  -7  15 743.171 514.836   6
   1  -7 -15 604.232 365.304   7
  -1   7  14-238.915 613.178   0
  -1   7  14 255.859 525.411   2
   1  -7 -14-38.2320 331.951   7
  -1  -7  14-292.310 552.102   6
  -1  -7  14 92.4124 438.653   1
  -1   7  13 620.866 625.543   0
  -1  -7  13 308.048 568.078   6
  -1   7  13 726.930 606.470   2
   1   7 -13 896.214 442.081   5
  -1  -7  13 931.243 478.737   1
   1  -7 -13 705.120 354.794   7
   1   7 -13 1034.59 401.817  10
  -1   7  12 7121.71 800.226   2
   1   7 -12 8869.83 583.395  10
   1   7 -12 7813.04 591.324   5
  -1  -7  12 7420.81 764.756   6
   1  -7 -12 6729.40 501.583   7
  -1  -7  12 6738.65 636.104   1
  -1   7  12 7288.57 812.951   0
  -1   7  11 6172.20 746.564   2
  -1   7  11 6653.64 749.293   0
  -1  -7  11 6016.32 578.954   1
   1  -7 -11 5114.34 423.691   7
  -1  -7  11 6081.51 711.443   6
   1   7 -11 5185.44 509.744   5
   1   7 -11 6760.58 524.614  10
   1   7 -10 11360.7 641.357   5
  -1   7  10 10211.7 822.232   2
  -1  -7  10 11381.5 627.595   1
  -1  -7  10 11558.8 809.622   6
   1   7 -10 12219.4 636.981  10
  -1   7  10 10096.3 818.091   0
  -1   7   9 1324.67 328.462  10
  -1  -7   9 1570.99 397.022   1
  -1  -7   9 2398.69 560.617   6
   1   7  -9 1370.49 377.801   5
  -1   7   9 1348.45 558.688   0
  -1   7   9 2084.16 556.629   2
   1  -7  -9 1386.38 271.793   7
   1   7  -9 1501.63 383.641  10
  -1   7   8 104.429 283.406  10
   1   7  -8-96.9762 289.344   5
   1   7  -8-60.2085 332.648  10
  -1   7   8 121.831 478.782   2
   1   7  -8 141.995 286.763   9
   1  -7  -8 36.2479 341.419   4
  -1  -7   8-231.223 294.434   1
   1  -7  -8 84.6442 214.302   7
  -1  -7   8 16.1341 470.738   6
  -1   7   8-195.450 464.918   0
  -1  -7   7-35.6780 459.463   6
   1   7  -7 238.154 314.663  10
  -1   7   7 286.517 434.848   2
  -1   7   7 391.045 461.300   0
   1   7  -7 89.7769 277.048   9
  -1  -7   7-82.3611 286.227   1
   1   7  -7-275.692 311.507   5
  -1   7   7 50.9007 264.678  10
   1  -7  -7 55.4368 193.150   7
   1  -7  -7 58.5258 301.011   4
  -1   7   6 2589.90 347.831  10
   1   7  -6 3697.88 427.642   5
   1   7  -6 3990.88 390.165   9
   1  -7  -6 2683.25 403.466   4
  -1  -7   6 2951.10 341.795   1
  -1  -7   6 3383.63 551.581   6
   1   7  -6 3556.91 240.654   2
   1  -7  -6 2677.24 310.297   6
  -1  -7   6 3997.02 346.802   3
   1   7  -6 3475.60 412.362  10
   1  -7  -6 2719.02 603.401  11
   1  -7  -6 2917.77 272.480   7
  -1   7   6 3316.00 555.741   0
  -1   7   6 3009.13 525.694   2
   1  -7  -5 2125.44 356.530   6
   1  -7  -5 2658.93 383.052   4
  -1  -7   5 2401.41 278.164   3
   1   7  -5 2692.38 339.341   9
  -1   7   5 2041.83 494.642   2
  -1   7   5 2300.97 495.903   0
   1  -7  -5 2402.35 248.530   7
   1  -7  -5 2359.74 344.524   3
   1   7  -5 3078.37 410.619  10
  -1   7   5 2337.29 359.248  10
  -1  -7   5 1993.79 312.668   1
  -1  -7   5 3002.84 549.082   6
   1  -7  -5 2247.41 620.367  11
   1   7  -5 2819.70 265.417   2
   1  -7  -4 734.300 297.730   3
  -1   7   4 594.674 323.890  10
   1  -7  -4 593.515 192.979   7
  -1   7   4 904.988 438.170   2
   1   7  -4 1203.25 384.320  10
   1  -7  -4 1332.36 330.247   4
  -1  -7   4 1329.20 229.763   3
   1   7  -4 1024.21 309.430   9
  -1   7   4 610.166 433.969   0
  -1  -7   4 1452.49 532.552   6
   1  -7  -4 1032.73 342.266   6
   1   7  -4 854.984 277.678   2
   1  -7  -4 906.961 552.838  11
   1   7  -3 6645.81 416.245   9
   1  -7  -3 6987.21 490.984   4
  -1   7   3 4990.22 426.067  10
   1  -7  -3 6703.58 419.105   3
  -1   7   3 6995.87 584.238   2
   1   7  -3 8075.83 519.155  10
   1  -7  -3 5201.24 273.305   7
   1  -7  -3 6616.78 646.102  11
  -1  -7   3 8418.48 637.222   6
  -1   7   3 5182.56 203.840   1
   1  -7  -3 4758.77 454.414   6
  -1  -7   3 7340.17 311.714   3
  -1   7   2 4965.71 429.099  10
   1   7  -2 6330.54 399.331   9
  -1   7   2 6218.74 564.383   2
  -1   7   2 4105.09 262.725   9
   1  -7  -2 5683.20 612.499  11
  -1   7   2 4664.51 180.987   1
   1  -7  -2 5053.01 280.213   7
   1   7  -2 6912.24 534.181  10
  -1  -7   2 7406.96 306.046   3
   1  -7  -2 6170.18 403.705   3
   1  -7  -2 4939.15 489.099   6
  -1  -7   2 7822.28 607.835   6
  -1  -7   2 7108.66 464.254   4
   1  -7  -2 6798.75 482.597   4
  -1   7   1 5767.11 294.200   9
   1  -7  -1 5813.71 297.641   7
   1   7  -1 9856.61 461.789   9
   1   7  -1 13184.3 636.930  10
  -1  -7   1 12153.6 362.385   3
  -1   7   1 7552.47 530.416   2
  -1  -7   1 11589.4 563.988   4
   1  -7  -1 6763.77 547.570   6
  -1   7   1 6625.12 202.370   1
   1  -7  -1 7181.96 488.590   4
  -1  -7   1 14181.5 714.037   6
  -1  -7   1 13221.0 502.155   7
   1  -7  -1 7330.22 398.304   3
  -1   7   1 7206.17 483.142  10
   1  -7  -1 8505.44 646.105  11
   1  -7   0 42846.4 877.972   4
  -1   7   0 43929.7 926.026   2
   1  -7   0 43023.8 987.590  11
   1  -7   0 42131.8 768.628   3
   1   7   0 37172.5 730.188   9
  -1  -7   0 40851.9 754.824   7
   1  -7   0 38034.3 909.256   6
  -1   7   0 43512.3 896.232  10
  -1  -7   0 47117.3 614.050   3
  -1   7   0 37086.4 597.203   9
  -1  -7   0 44505.8 895.882   4
  -1  -7   0 40370.1 920.822   6
  -1   7   0 41310.9 474.116   1
   1   7   0 45064.4 975.535  10
   1   7   1 604.119 407.491  10
  -1  -7  -1 905.472 322.335   4
   1  -7   1 5712.57 569.318  11
  -1  -7  -1 562.968 254.763   7
   1   7   1 711.486 422.576   0
  -1  -7  -1 657.780 411.367   6
  -1  -7  -1 681.199 189.072   3
   1  -7   1 2098.59 418.947   4
   1  -7   1 1909.70 318.997   3
  -1   7  -1 1779.66 251.349   9
  -1   7  -1 3357.19 486.022  10
  -1   7  -1 3787.34 468.527   2
  -1  -7  -2 54.6835 387.288   6
  -1   7  -2 131.697 295.038   2
  -1   7  -2 29.8489 206.633   9
   1   7   2 187.307 420.810  10
  -1  -7  -2 133.982 329.334   4
   1  -7   2 78.7515 396.486  11
  -1   7  -2-21.7442 327.838  10
  -1  -7  -2 383.961 264.987   7
   1  -7   2 80.7669 294.466   4
   1  -7   2 131.461 253.012   3
  -1  -7  -2 250.816 201.859   3
   1   7   2 30.3670 421.880   0
  -1   7  -3 8439.17 541.164  10
   1   7   3 8867.41 605.251   0
   1  -7   3 8074.88 523.275  11
  -1  -7  -3 7442.64 420.604   7
  -1  -7  -3 9689.09 379.549   3
  -1  -7  -3 8245.22 517.188   4
   1  -7   3 6283.66 285.075   1
  -1   7  -3 7567.66 361.128   9
  -1  -7  -3 7202.84 485.866   6
   1   7   3 6790.99 562.512  10
  -1   7  -3 8875.21 428.771   2
   1  -7   3 8197.79 435.645   3
  -1  -7  -4 35349.0 762.571   7
   1   7   4 35184.6 974.853   0
  -1   7  -4 42277.7 944.541  10
  -1  -7  -4 36529.9 667.001   3
   1  -7   4 34672.6 748.916   3
  -1  -7  -4 29904.8 691.882   6
   1  -7   4 32726.2 792.602  11
  -1   7  -4 37599.0 695.759   2
  -1   7  -4 31613.7 640.816   9
  -1  -7  -4 37634.2 912.954   4
   1  -7   4 29205.2 545.396   1
   1   7   4 31072.1 844.606  10
  -1  -7  -5 595.106 355.100   4
   1   7   5 782.906 471.557   0
  -1   7  -5 564.222 403.926  10
   1  -7   5 811.899 343.224  11
   1  -7   5 788.103 290.980   3
  -1  -7  -5 745.865 289.370   6
   1   7   5 707.055 386.870  10
   1  -7   5 731.696 250.809   1
  -1   7  -5 825.246 239.474   2
  -1  -7  -5 541.241 297.146   7
  -1  -7  -6 3506.58 320.561   6
   1  -7   6 3823.35 329.792   1
  -1  -7  -6 4353.26 422.217   4
   1   7   6 4471.48 574.984   0
   1  -7   6 4169.93 359.496  11
   1  -7   6 4828.76 397.143   3
  -1  -7  -6 4225.23 372.351   7
  -1   7  -6 3958.09 431.122   5
  -1   7  -6 4602.21 284.319   2
  -1   7  -6 5122.53 465.575  10
   1   7   6 3722.81 450.895  10
   1   7   7 96.9951 458.954   0
   1   7   7 106.770 350.424  10
   1  -7   7 5.76573 292.184   3
  -1   7  -7-349.856 286.092   5
   1  -7   7 512.542 465.604   6
   1  -7   7-119.125 250.151   1
  -1  -7  -7-151.764 267.323   7
  -1   7  -7 196.311 334.873  10
  -1   7  -7 91.5908 152.824   2
  -1  -7  -7 77.2352 292.422   4
  -1   7  -8-160.819 301.246   5
   1   7   8 48.8831 355.783  10
   1   7   8-225.365 489.191   0
   1  -7   8-88.3744 273.040   1
  -1   7  -8-174.598 346.905  10
  -1  -7  -8-10.8808 334.319   4
  -1  -7  -8-63.5457 278.226   7
   1  -7   8-10.1815 330.168   3
   1  -7   8-453.999 475.634   6
  -1   7  -9 2494.53 415.016   5
  -1   7  -9 2921.56 470.449  10
   1  -7   9 2878.40 474.092   3
   1   7   9 2761.70 598.344   0
   1   7   9 2749.18 434.019  10
   1  -7   9 2594.05 570.434   6
   1  -7   9 2665.89 385.657   1
  -1  -7  -9 2762.60 378.253   7
   1   7  10 614.354 391.622  10
   1  -7  10 920.036 440.987   3
   1   7  10 1083.81 577.218   0
   1  -7  10 990.687 371.376   1
  -1   7 -10 1398.68 437.456  10
  -1  -7 -10 1045.56 331.896   7
  -1   7 -10 939.230 367.142   5
   1  -7  10 840.049 557.592   6
   1  -7  11 661.886 371.621   1
  -1  -7 -11 765.867 354.622   7
   1   7  11 1390.10 580.772   0
   1  -7  11 570.841 571.712   6
  -1   7 -11 688.240 368.010   5
  -1   7 -11 923.955 391.488  10
   1   7  12-616.808 598.897   0
   1  -7  12-227.971 557.612   6
   1  -7  12-299.814 406.662   1
  -1   7 -12 34.7763 387.123   5
  -1  -7 -12 66.8896 325.277   7
  -1   7 -13 626.539 389.323   5
   1  -7  13 790.673 449.337   1
   1   7  13 604.246 644.785   0
   1  -7  13 909.346 579.355   6
  -1  -7 -13 334.788 375.914   7
  -1  -7 -14 1076.58 404.041   7
   1  -7  14 898.484 574.573   6
   1  -7  14 659.884 454.094   1
  -1  -8  14 461.699 471.840   1
   1   8 -13 445.879 413.714  10
  -1  -8  13 1226.97 579.152   6
  -1  -8  13 876.551 435.845   1
   1   8 -12 3524.17 501.842  10
  -1   8  12 3177.68 778.171   2
  -1  -8  12 3542.19 532.249   1
   1   8 -12 3401.55 496.515   5
  -1  -8  12 3551.45 698.663   6
  -1   8  12 2946.27 748.833   0
  -1   8  11 959.466 636.035   0
  -1   8  11 955.873 617.677   2
   1   8 -11 1006.15 414.747  10
   1  -8 -11 461.188 431.324   4
  -1  -8  11 1466.37 608.978   6
  -1  -8  11 995.489 444.449   1
   1   8 -11 871.290 401.167   5
  -1  -8  10 956.206 575.271   6
   1  -8 -10-184.976 412.855   4
   1   8 -10 43.8599 377.274   5
   1  -8 -10 166.806 271.917   7
  -1   8  10 304.924 582.653   0
  -1  -8  10-70.2453 374.604   1
   1   8 -10 479.419 388.573  10
  -1   8  10 526.184 597.556   2
   1   8  -9 1418.16 456.412  10
   1   8  -9 1089.45 425.147   5
  -1  -8   9 1153.16 591.567   6
   1  -8  -9 1203.60 292.033   7
   1  -8  -9 801.942 437.899   4
  -1   8   9 1256.00 608.703   2
   1   8  -9 1509.01 371.656   9
  -1  -8   9 1184.90 421.661   1
  -1   8   9 1065.98 610.891   0
   1   8  -8 5164.92 494.744   9
   1  -8  -8 5139.94 375.832   7
  -1   8   8 4793.29 730.988   0
  -1  -8   8 5944.74 481.640   1
   1  -8  -8 5016.63 509.834   4
  -1   8   8 5918.82 718.834   2
   1   8  -8 5736.06 523.726  10
  -1   8   8 4422.37 451.420  10
   1   8  -8 5008.21 538.560   5
   1   8  -7 11356.8 586.605   9
  -1   8   7 8685.57 538.798  10
   1   8  -7 12761.8 667.586  10
   1  -8  -7 9422.97 634.593   4
  -1  -8   7 11225.5 573.171   1
   1  -8  -7 9596.30 458.137   7
  -1  -8   7 13929.1 560.971   3
   1   8  -7 12120.9 663.933   5
  -1  -8   7 12202.4 814.636   6
   1  -8  -7 9481.11 575.475   3
  -1   8   7 11498.0 813.916   2
  -1   8   7 9783.53 810.956   0
  -1   8   6 462.517 525.854   2
   1   8  -6 489.810 391.892   5
   1  -8  -6 657.278 429.993   4
   1   8  -6 189.609 328.502   9
  -1   8   6 285.500 345.675  10
  -1  -8   6 202.916 312.356   3
  -1  -8   6 272.683 326.832   1
   1  -8  -6 238.042 310.570   6
  -1  -8   6 205.598 577.799   6
   1  -8  -6 496.793 331.212   3
   1   8  -6 200.103 405.341  10
  -1   8   6 375.535 534.034   0
   1  -8  -6 266.412 236.680   7
   1  -8  -5 8294.66 571.579   4
   1  -8  -5 6362.47 347.581   7
   1   8  -5 8744.82 531.435   9
   1  -8  -5 7105.32 721.512  11
   1  -8  -5 7038.64 474.116   6
  -1  -8   5 8468.94 695.615   6
  -1   8   5 7598.42 702.227   2
   1   8  -5 10004.7 592.055  10
   1  -8  -5 7462.10 490.078   3
  -1   8   5 6637.42 503.074  10
   1   8  -5 8024.41 426.500   2
  -1  -8   5 8584.24 427.083   3
   1  -8  -4 292.308 300.656   3
   1   8  -4 358.091 287.580   9
   1   8  -4 618.931 273.543   2
   1  -8  -4 54.5422 549.663  11
  -1   8   4 204.508 340.733  10
  -1   8   4 138.580 489.923   2
   1   8  -4 234.569 366.255  10
   1  -8  -4 243.212 387.680   4
  -1  -8   4 36.1380 529.481   6
   1  -8  -4-42.0874 359.936   6
   1  -8  -4 241.096 206.702   7
  -1  -8   4 272.574 219.089   3
   1  -8  -3 817.442 210.725   7
   1  -8  -3 847.773 517.460  11
  -1   8   3 787.283 204.374   9
   1  -8  -3 1068.05 388.455   4
   1   8  -3 762.759 431.743  10
  -1  -8   3 1024.84 225.293   3
   1   8  -3 1073.95 316.940   9
   1   8  -3 1204.11 344.958   2
  -1   8   3 1397.98 482.029   2
   1  -8  -3 1187.04 304.822   3
   1  -8  -3 802.354 391.367   6
  -1  -8   3 1589.47 529.285   6
  -1   8   3 892.331 378.219  10
  -1   8   2 3051.41 254.888   9
   1  -8  -2 3483.94 606.671  11
   1  -8  -2 3336.54 343.778   3
   1  -8  -2 3624.21 269.405   7
  -1   8   2 3148.76 435.050  10
  -1   8   2 4210.13 516.948   2
   1   8  -2 4703.70 520.160  10
   1  -8  -2 3368.49 474.639   6
   1   8  -2 3984.79 379.997   9
  -1  -8   2 4442.59 285.947   3
  -1  -8   2 4221.14 581.563   6
   1  -8  -2 4203.92 428.858   4
   1  -8  -1 4263.02 365.370   3
   1   8  -1 3251.31 339.641   9
   1  -8  -1 4045.44 442.932   4
  -1  -8   1 4337.83 272.460   3
  -1  -8   1 2814.40 345.150   7
  -1  -8   1 3722.99 427.077   4
  -1  -8   1 3531.28 508.493   6
  -1   8   1 3027.96 262.939   9
   1  -8  -1 2792.41 514.050   6
   1  -8  -1 3835.02 592.695  11
  -1   8   1 3883.94 476.032  10
   1   8  -1 3751.44 475.101  10
  -1   8   1 3303.95 493.363   2
   1   8   0 109.353 264.069   9
  -1   8   0-170.055 202.921   9
  -1  -8   0 36.3160 184.177   3
  -1  -8   0 259.557 343.351   4
   1  -8   0 376.919 259.986   3
  -1  -8   0 538.957 276.504   7
   1  -8   0 289.498 492.201  11
  -1  -8   0-151.934 432.496   6
  -1   8   0 316.136 371.662   2
   1  -8   0 150.428 449.409   6
   1   8   0 27.1123 425.448  10
  -1   8   0 256.824 384.447  10
   1  -8   0 212.194 327.306   4
  -1  -8  -1 6570.26 497.690   4
   1  -8   1 4425.10 374.857   3
  -1  -8  -1 5963.74 536.393   6
   1  -8   1 4564.87 436.449   4
  -1   8  -1 4303.11 486.092  10
  -1   8  -1 3984.41 295.439   9
   1  -8   1 4520.67 556.223  11
  -1  -8  -1 6043.65 317.084   3
  -1  -8  -1 6403.00 441.894   7
   1   8   1 6364.44 560.876   0
   1  -8   1 4155.22 546.130   6
  -1   8  -1 4556.86 469.505   2
   1   8   1 5590.84 574.187  10
   1  -8   2 21393.0 625.869   3
  -1   8  -2 20631.2 530.767   9
  -1  -8  -2 20329.6 600.029   7
  -1  -8  -2 23541.5 751.245   4
   1   8   2 23250.2 849.331   0
  -1  -8  -2 22605.8 510.712   3
  -1   8  -2 22674.3 708.703   2
  -1  -8  -2 20317.6 706.397   6
   1  -8   2 19644.2 827.930   6
   1  -8   2 20856.3 712.702   4
   1   8   2 18928.1 776.200  10
  -1   8  -2 22439.1 756.396  10
   1  -8   2 21838.5 811.617  11
  -1  -8  -3 9233.89 464.777   7
  -1   8  -3 8983.52 419.776   9
  -1  -8  -3 10909.3 586.126   4
  -1   8  -3 10259.8 494.096   2
   1  -8   3 12263.0 760.381   6
   1  -8   3 10002.0 488.758   3
  -1  -8  -3 8604.04 536.713   6
   1   8   3 10104.4 678.769   0
  -1  -8  -3 10992.6 421.621   3
  -1   8  -3 9808.17 577.358  10
   1  -8   3 12717.6 622.894  11
   1   8   3 7788.64 586.829  10
  -1   8  -4-87.2242 288.529   2
  -1  -8  -4-95.6819 368.522   4
   1  -8   4 820.781 401.182  11
   1   8   4 408.457 419.013  10
  -1  -8  -4 156.989 276.965   7
   1  -8   4 820.519 562.035   6
   1   8   4-322.847 451.954   0
   1  -8   4 317.960 291.008   3
  -1  -8  -4 285.442 343.143   6
  -1  -8  -4 369.541 245.829   3
  -1   8  -4 306.997 429.302  10
  -1   8  -4 46.5759 247.340   9
  -1  -8  -5 10492.8 617.662   4
   1   8   5 8313.92 593.562  10
  -1   8  -5 10106.4 619.275  10
  -1  -8  -5 8949.83 481.955   7
  -1  -8  -5 10498.8 462.759   3
  -1   8  -5 10234.3 451.949   2
   1  -8   5 9887.13 564.425  11
  -1  -8  -5 9020.70 485.928   6
   1  -8   5 10959.7 758.034   6
   1   8   5 10011.2 696.264   0
   1  -8   5 9007.84 484.335   3
   1  -8   6 3398.46 387.681   3
   1   8   6 3243.54 478.719  10
   1   8   6 3672.39 603.623   0
  -1   8  -6 3366.89 307.670   2
  -1   8  -6 3478.64 467.843   5
  -1  -8  -6 3711.85 389.910   7
  -1  -8  -6 3059.79 354.351   6
  -1   8  -6 3185.24 505.444  10
  -1  -8  -6 3524.17 483.370   4
   1  -8   6 2825.24 617.641   6
  -1   8  -7 519.898 407.729  10
   1   8   7 956.562 556.693   0
  -1  -8  -7 492.589 388.453   4
  -1   8  -7 702.722 352.117   5
   1  -8   7 389.171 343.940   3
  -1  -8  -7 523.051 304.926   7
   1  -8   7 615.295 271.804   1
   1   8   7 728.313 402.450  10
   1  -8   7 1052.17 540.036   6
  -1  -8  -8 1143.74 343.364   7
   1   8   8 775.052 558.436   0
  -1  -8  -8 1319.48 390.888   4
   1  -8   8 873.925 558.133   6
   1  -8   8 1354.41 386.081   3
  -1   8  -8 987.376 432.112  10
   1   8   8 924.184 411.172  10
  -1   8  -8 933.746 381.257   5
   1   8   9 5466.20 721.576   0
   1   8   9 4122.51 509.863  10
  -1   8  -9 4689.69 558.161  10
  -1  -8  -9 4169.41 449.706   7
   1  -8   9 5051.77 678.115   6
  -1  -8  -9 4321.13 512.270   4
   1  -8   9 5112.52 528.589   3
  -1   8  -9 3264.94 500.993   5
   1   8  10-77.8018 585.136   0
  -1   8 -10 5.14179 344.699   5
  -1  -8 -10 97.1400 340.020   7
   1  -8  10-401.170 431.216   3
  -1   8 -10-65.7387 423.843  10
  -1  -8 -10 43.6863 385.489   4
   1  -8  10-139.857 532.154   6
   1   8  11 1884.44 696.779   0
  -1   8 -11 2121.71 466.942   5
  -1  -8 -11 1863.61 487.489   4
  -1   8 -11 1953.65 518.035  10
  -1  -8 -11 1801.15 426.749   7
   1  -8  11 2357.96 658.398   6
  -1  -8 -12 3467.57 533.585   4
  -1   8 -12 3008.57 530.465   5
   1  -8  12 3462.16 725.476   6
  -1  -8 -12 2816.11 464.660   7
  -1  -8 -13 1404.42 419.999   7
   1   9 -13 310.355 407.460  10
   1   9 -12 1515.74 442.466  10
  -1  -9  11 176.242 583.213   6
  -1  -9  11 4.94405 414.134   1
   1   9 -11 525.471 416.487  10
   1   9 -10 3391.88 536.120  10
   1   9 -10 2782.03 482.689   5
   1  -9 -10 3227.21 540.208   4
  -1   9  10 3788.85 774.495   0
  -1   9  10 3716.41 760.888   2
  -1  -9  10 2686.83 701.474   6
  -1  -9  10 3051.20 468.426   1
   1  -9  -9 798.876 429.951   4
  -1   9   9 622.632 588.998   2
  -1  -9   9 383.559 387.189   1
  -1   9   9 737.426 632.541   0
   1  -9  -9 191.354 379.021   3
   1   9  -9 822.226 438.845  10
   1   9  -9 733.689 416.338   5
  -1  -9   9 1323.13 568.590   6
   1   9  -8 3780.58 524.167   5
  -1   9   8 4137.60 714.307   2
  -1   9   8 3736.03 462.557  10
   1   9  -8 4071.97 474.982   9
  -1   9   8 4174.95 704.159   0
  -1  -9   8 5256.42 713.705   6
   1  -9  -8 3299.21 494.823   3
   1  -9  -8 4193.06 558.047   4
  -1  -9   8 4404.26 482.826   1
   1   9  -8 5227.35 571.491  10
  -1  -9   7-335.929 322.323   1
   1   9  -7-55.4005 379.356   5
  -1   9   7 69.5471 550.331   2
  -1   9   7 218.109 561.131   0
   1  -9  -7 106.938 423.414   4
   1  -9  -7-88.1847 346.856   3
  -1   9   7-111.625 366.931  10
  -1  -9   7-140.034 564.287   6
   1   9  -7-34.3569 416.490  10
   1   9  -7 222.891 327.789   9
   1   9  -6 152.873 335.994   9
  -1   9   6-22.4132 550.695   2
   1   9  -6 256.068 424.146  10
  -1   9   6 183.308 372.514  10
   1  -9  -6 202.601 349.764   3
  -1  -9   6 59.4819 592.521   6
   1  -9  -6 98.3249 412.976   4
   1  -9  -5-11.3313 426.264   4
   1   9  -5 70.3849 470.655  10
   1  -9  -5 217.141 367.887   6
  -1  -9   5-45.5770 572.208   6
   1  -9  -5 85.4113 341.969   3
  -1   9   5 0.00000 521.768   2
  -1   9   5 168.136 404.355  10
   1   9  -5 79.2693 350.552   9
   1   9  -4 19921.0 702.410   9
   1  -9  -4 19810.1 830.603   4
  -1   9   4 16595.9 736.797  10
  -1   9   4 21582.9 950.354   2
  -1  -9   4 26177.9 1010.25   6
   1  -9  -4 16132.0 698.743   6
   1   9  -4 21268.3 831.702  10
   1  -9  -4 21151.8 729.268   3
   1   9  -4 22390.4 709.949   2
  -1   9   3 798.197 502.061  10
  -1  -9   3 1831.10 584.537   6
   1  -9  -3 965.550 481.826   4
   1   9  -3 1538.04 405.486   9
   1  -9  -3 1125.43 616.941  11
   1  -9  -3 1586.86 371.997   3
  -1   9   3 1420.34 589.013   2
   1  -9  -3 1154.73 490.332   6
   1   9  -3 2524.54 536.019  10
   1   9  -3 1759.12 451.638   2
   1  -9  -2 16524.0 611.956   3
  -1   9   2 14559.6 718.717  10
   1   9  -2 16791.4 648.537   9
   1   9  -2 18427.8 809.584  10
   1  -9  -2 13035.2 710.853   6
   1   9  -2 19200.8 746.470   2
  -1  -9   2 17199.9 808.673   6
   1  -9  -2 16457.4 724.607   4
  -1   9   2 18848.7 852.553   2
   1  -9  -2 15261.9 841.026  11
  -1  -9   1 1026.03 363.641   4
   1   9  -1 888.454 412.233   2
  -1   9   1 1194.04 521.645   2
   1  -9  -1 1378.11 529.844  11
  -1   9   1 1587.27 471.230  10
   1  -9  -1 1743.02 346.559   3
   1  -9  -1 2110.08 444.068   4
  -1  -9   1 635.161 494.004   6
   1  -9  -1 1212.98 520.870   6
   1   9  -1 135.744 412.580  10
   1   9  -1 708.780 309.949   9
  -1   9   0 1809.20 417.849  10
   1   9   0 2383.94 467.476  10
  -1  -9   0 2259.63 501.869   6
   1   9   0 1899.63 324.145   9
  -1  -9   0 1866.12 396.972   4
   1  -9   0 2436.30 525.910  11
  -1  -9   0 1951.46 340.211   7
   1  -9   0 1880.56 515.513   6
  -1   9   0 2489.25 443.391   2
   1  -9   0 1521.83 416.639   4
   1  -9   0 1859.55 328.929   3
   1  -9   1 368.797 437.556  11
   1   9   1 102.955 397.960  10
  -1   9  -1 855.496 382.920   2
   1  -9   1 284.425 267.467   3
   1   9   1 84.7247 269.579   9
  -1  -9  -1 185.673 358.412   4
   1  -9   1 290.462 359.026   4
  -1  -9  -1 17.7068 436.717   6
   1  -9   1 470.647 497.200   6
  -1  -9  -1 92.1926 271.674   7
  -1   9  -1 203.799 400.159  10
   1   9   2 1171.55 445.373  10
  -1   9  -2 911.608 415.522  10
  -1  -9  -2 992.447 297.510   7
  -1   9  -2 1074.81 365.769   2
   1  -9   2 929.493 512.769   6
   1  -9   2 1222.31 458.850  11
  -1  -9  -2 969.187 430.432   6
  -1  -9  -2 1044.26 376.483   4
   1  -9   2 1072.63 312.744   3
   1   9   3-73.9799 402.008  10
  -1   9  -3-180.879 300.392   2
  -1  -9  -3-11.7433 257.557   7
  -1  -9  -3 153.815 332.325   4
   1  -9   3 41.1554 401.501  11
  -1  -9  -3 170.228 396.683   6
   1  -9   3 109.977 503.010   6
   1   9   3 15.8236 442.979   0
  -1   9  -3 193.506 385.914  10
   1  -9   3 244.596 265.142   3
  -1  -9  -4 1603.78 431.066   4
   1   9   4 1463.58 542.199   0
   1  -9   4 925.066 413.165  11
  -1   9  -4 1455.34 323.541   2
  -1  -9  -4 1233.45 396.453   6
  -1  -9  -4 1137.98 302.803   7
  -1   9  -4 1047.49 416.654  10
   1  -9   4 1273.20 547.957   6
   1  -9   4 947.751 315.564   3
  -1   9  -4 1089.82 281.480   9
   1   9   4 1148.13 468.008  10
   1   9   5 988.720 547.953   0
   1   9   5 849.200 462.032  10
  -1  -9  -5 773.696 289.919   7
  -1  -9  -5 1077.35 403.835   4
  -1  -9  -5 1055.37 376.599   6
   1  -9   5 1107.46 570.726   6
  -1   9  -5 1129.27 468.015  10
   1  -9   5 1170.89 337.739   3
   1   9   6 2950.49 645.600   0
   1   9   6 2195.35 481.133  10
  -1   9  -6 3142.33 505.871   5
  -1  -9  -6 2684.94 368.115   7
   1  -9   6 2659.47 406.026   3
   1  -9   6 2698.09 616.286   6
  -1   9  -6 2983.63 532.682  10
  -1  -9  -6 2999.51 486.695   4
  -1  -9  -7 188.193 440.279   4
   1   9   7-282.465 566.137   0
   1  -9   7 793.565 360.753   3
  -1   9  -7 401.196 433.863  10
   1   9   7 84.8084 435.260  10
   1  -9   7 619.052 583.205   6
  -1  -9  -7 617.034 341.951   7
  -1   9  -7 676.939 406.749   5
   1   9   8 6580.99 602.600  10
   1   9   8 7247.36 785.806   0
  -1  -9  -8 6886.92 650.155   4
  -1  -9  -8 6777.80 529.629   7
   1  -9   8 6923.96 584.290   3
   1  -9   8 6699.90 741.097   6
  -1   9  -8 7745.22 606.503  10
  -1   9  -8 7730.50 620.427   5
  -1  -9  -9 616.876 438.703   4
   1   9   9 781.273 451.084  10
   1   9   9 541.129 595.059   0
  -1   9  -9 718.854 422.425   5
  -1  -9  -9 731.806 373.281   7
   1  -9   9 1139.89 456.805   3
  -1   9  -9 755.830 460.655  10
   1  -9   9 425.497 615.760   6
  -1  -9 -10 61.0347 442.333   4
  -1  -9 -10 26.5705 378.950   7
   1   9  10 790.383 636.997   0
  -1   9 -10 181.007 474.551  10
  -1   9 -10 217.770 383.815   5
   1  -9  10 465.651 634.727   6
   1  -9  10 259.149 410.711   3
  -1  -9 -11-193.798 376.576   7
  -1   9 -11 280.780 484.425  10
  -1  -9 -12 410.729 366.919   7
   1  10  -9 49.9646 468.764  10
   1 -10  -8 222.601 450.607   4
   1  10  -8 1097.26 420.660   5
  -1  10   8 318.825 651.564   2
   1  10  -8 583.447 334.932   9
  -1 -10   8 507.605 634.675   6
   1  10  -8 905.354 464.455  10
   1  10  -7 4488.64 557.238   5
  -1  10   7 2511.09 490.218  10
  -1  10   7 3545.08 692.476   2
   1  10  -7 2493.99 483.631   9
  -1 -10   7 4792.63 727.604   6
   1  10  -7 4789.56 554.520  10
   1 -10  -7 3020.14 544.548   4
  -1  10   6-85.4177 414.408  10
  -1  10   6 414.968 549.396   2
   1 -10  -6-67.6593 447.508   4
   1  10  -6-198.772 456.039  10
   1  10  -6-151.810 340.648   9
   1 -10  -6 3.63050 357.265   3
  -1 -10   6 389.856 606.083   6
   1  10  -5 6326.22 627.458  10
   1 -10  -5 5821.76 616.991   4
   1 -10  -5 5480.28 498.594   3
  -1  10   5 4654.60 693.486   2
   1  10  -5 4668.39 489.349   9
  -1 -10   5 5270.36 693.338   6
  -1  10   5 4183.17 532.355  10
   1  10  -4 1818.91 385.186   9
   1 -10  -4 2215.09 490.840   4
  -1  10   4 2112.79 577.412   2
  -1  10   4 2208.07 491.129  10
   1 -10  -4 2057.25 380.516   3
  -1 -10   4 2369.84 649.894   6
   1 -10  -4 1770.34 472.190   6
   1  10  -4 2266.46 552.554  10
   1 -10  -3 283.648 381.367   4
   1  10  -3 295.403 363.001   2
  -1  10   3 310.985 489.141   2
   1  10  -3 92.8725 427.940  10
   1 -10  -3 504.866 320.352   3
  -1  10   3 491.408 443.169  10
  -1 -10   3 29.1334 536.676   6
   1 -10  -3 80.6756 438.241   6
   1  10  -3 568.924 337.986   9
   1  10  -2 387.580 421.086  10
  -1  10   2 450.738 414.919  10
  -1  10   2 146.638 458.280   2
   1 -10  -2 694.637 398.952   4
   1 -10  -2 691.037 313.673   3
  -1 -10   2 401.342 534.832   6
   1 -10  -2 673.039 481.781   6
   1  10  -2 318.811 397.030   2
   1  10  -2 374.266 329.610   9
   1  10  -1 418.124 430.202  10
  -1  10   1 977.490 455.819   2
   1 -10  -1 454.858 374.893   4
   1  10  -1 556.223 414.201   2
   1  10  -1 870.117 321.756   9
   1 -10  -1 773.234 309.933   3
  -1  10   1 638.368 408.395  10
   1 -10  -1 564.144 481.879   6
  -1 -10   1 978.249 537.183   6
  -1 -10   1 587.031 381.885   4
  -1 -10   0 717.027 407.462   4
  -1 -10   0 987.913 519.286   6
   1 -10   0 666.321 504.686   6
  -1  10   0 355.991 439.837  10
  -1  10   0 179.927 405.819   2
   1  10   0 479.104 454.921  10
   1 -10   0 432.139 298.081   3
   1  10   0 829.305 470.700   2
   1  10   0 868.743 345.144   9
   1 -10   0 710.223 380.917   4
  -1  10  -1 6473.29 610.619  10
   1 -10   1 5516.54 649.886   6
  -1 -10  -1 7007.63 587.073   4
  -1  10  -1 7257.55 584.960   2
   1 -10   1 5985.75 581.131   4
   1  10   1 6042.25 659.136  10
  -1 -10  -1 5983.83 467.231   7
   1 -10   1 5915.72 675.565  11
  -1 -10  -1 6844.43 640.923   6
   1 -10   1 5966.79 467.267   3
   1  10   1 5553.18 457.207   9
  -1  10  -2 536.208 407.188   2
  -1 -10  -2 287.950 386.228   4
   1 -10   2 508.287 503.054  11
   1  10   2 590.651 463.333  10
  -1  10  -2 916.357 476.541  10
  -1 -10  -2 458.875 337.463   7
   1 -10   2 123.377 337.570   3
  -1 -10  -2 458.188 460.767   6
   1  10   2 353.534 315.304   9
   1 -10   2 671.119 561.002   6
  -1  10  -3 3538.47 548.539  10
  -1 -10  -3 3111.02 507.544   6
   1  10   3 3077.25 594.087  10
  -1 -10  -3 3606.37 515.134   4
   1 -10   3 3479.27 638.136   6
   1 -10   3 3342.26 410.030   3
  -1 -10  -3 3473.76 401.154   7
  -1  10  -3 3651.08 453.374   2
   1  10   4 234.252 481.820  10
   1 -10   4 629.915 310.429   3
  -1 -10  -4 630.607 305.911   7
   1 -10   4 873.937 562.609   6
  -1  10  -4 838.030 460.626  10
  -1 -10  -4 634.994 411.733   6
  -1 -10  -4 631.953 392.488   4
   1  10   4 483.401 529.524   0
  -1 -10  -5-2.01546 408.614   4
  -1  10  -5 95.0901 424.366  10
  -1 -10  -5 50.2144 282.237   7
   1 -10   5 126.364 308.731   3
   1 -10   5 157.254 525.803   6
   1  10   5 49.4867 450.156  10
   1  10   5 345.082 514.208   0
   1  10   6-3.04653 416.442  10
  -1  10  -6 333.710 383.319   5
  -1  10  -6-121.206 466.921  10
  -1 -10  -6-42.3379 435.139   4
  -1 -10  -6 111.529 286.005   7
   1 -10   6-19.1853 558.619   6
   1  10   6 263.803 545.428   0
   1  10   7 302.742 455.425  10
  -1 -10  -7 524.652 414.297   4
  -1 -10  -7 251.967 314.301   7
  -1  10  -7 624.064 456.414  10
  -1  10  -7 509.755 378.356   5
   1 -10   7 30.5379 618.901   6
   1  10   7 242.220 573.804   0
   1  10   8 1039.08 469.104  10
  -1  10  -8 293.035 429.862  10
  -1 -10  -8 378.403 337.070   7
   1  10   8 773.870 640.328   0
  -1  10  -8 346.635 406.540   5
  -1 -10  -8 663.465 473.794   4
  -1  11   6 474.150 444.048  10
  -1 -11   5-214.152 594.354   6
  -1  11   5 180.933 576.600   2
  -1  11   5 310.384 436.717  10
   1  11  -5 100.702 495.192  10
  -1  11   4 2725.05 552.160  10
   1 -11  -4 3644.30 575.513   4
  -1  11   4 3085.56 675.319   2
  -1 -11   4 3400.00 746.100   6
   1  11  -4 4138.01 629.818  10
   1 -11  -3 221.762 461.645   4
  -1  11   3 90.3906 542.480   2
  -1  11   3-249.496 456.146  10
  -1 -11   3 416.990 612.601   6
   1 -11  -3 2.91305 485.544   6
   1  11  -3-84.0251 511.471  10
   1  11  -2 6013.74 602.903   2
   1 -11  -2 5651.62 632.119   4
  -1  11   2 5616.46 615.353  10
   1  11  -2 6387.63 684.234  10
  -1 -11   2 6848.35 759.777   6
   1 -11  -2 5684.98 632.436   6
  -1  11   2 6773.99 724.460   2
   1  11  -1-245.463 470.178  10
   1 -11  -1 98.4480 420.151   4
  -1  11   1-267.589 517.906   2
  -1 -11   1 22.6942 525.038   6
   1 -11  -1 225.984 536.761   6
  -1  11   1-24.2744 470.106  10
   1  11  -1-252.805 445.380   2
  -1 -11   0 759.368 537.580   6
   1 -11   0 1108.96 455.279   4
   1  11   0 631.200 474.721   2
  -1  11   0 629.351 472.119  10
   1  11   0 621.645 484.219  10
  -1  11   0 674.357 471.011   2
   1 -11   0 958.080 550.589   6
  -1 -11   0 593.735 444.823   4
  -1  11  -1-97.4736 446.970  10
  -1 -11  -1-18.9991 385.906   4
   1  11   1 139.098 477.038  10
   1  11   1-131.397 490.660   2
   1 -11   1-229.541 558.595   6
  -1 -11  -1-298.095 509.939   6
  -1  11  -1 400.956 395.785   2
  -1  11  -2-51.9776 473.245  10
  -1 -11  -2-112.078 479.810   6
   1  11   2-405.513 507.193   2
   1  11   2 297.976 475.503  10
  -1  11  -2 90.2382 368.008   2
  -1 -11  -2-37.1919 403.153   4
   1 -11   2 134.269 553.733   6
  -1  11  -3 443.903 499.682  10
   1  11   3 801.018 497.314  10
   1  11   3 794.945 552.505   2
  -1 -11  -3 518.068 472.624   6
   1 -11   3 448.963 561.350   6
  -1 -11  -3 1151.37 435.765   4
  -1 -11  -4 561.960 418.010   4
   1  11   4 534.775 554.199   2
  -1  11  -4 285.708 485.827  10
   1 -11   4-149.571 621.420   6
   1  11   4 186.424 493.064  10
   1  11   5 426.726 495.190  10
   1  11   6 2344.72 553.757  10
   1  11   7 779.089 524.231  10
  -1  12   2 1923.80 624.683   2
   1 -12  -2 1730.13 597.575   6
  -1  12   1 779.339 563.564   2
   1 -12  -1 967.139 576.991   6
  -1 -12   0-96.8383 584.090   6
   1  12   0-156.449 505.297   2
  -1  12   0 252.470 464.297   2
   1 -12   0-92.3338 568.228   6
  -1 -12  -1 1102.30 574.168   6
   1  12   1 310.674 536.098   2
   1  12   2 3596.51 685.486   2
  -1 -12  -2 2810.71 601.826   6
   2   0 -17 285.490 406.906   5
  -2   0  17-172.702 532.419   1
   2   0 -16 2079.85 474.159   5
  -2   0  16 1309.01 554.093   1
   2   0 -15 79.5937 420.633   5
  -2   0  15-315.038 494.678   1
  -2   0  14 1132.90 504.143   1
   2   0 -14 715.217 401.260   5
  -2   0  13-59.3442 434.053   1
   2   0 -13-63.4024 370.959   5
  -2   0  13 23.4135 331.151   0
  -2   0  12 22614.8 520.518   2
  -2   0  12 24055.7 658.843   0
  -2   0  12 23519.8 848.081   1
   2   0 -12 22637.4 756.752   5
  -2   0  11-52.2861 190.583   6
  -2   0  11-76.0150 302.117   0
  -2   0  11 12.2369 178.025   2
  -2   0  11-108.255 391.180   1
   2   0 -11 128.551 320.943   5
  -2   0  10 8548.17 317.806   2
  -2   0  10 9020.94 427.085   0
  -2   0  10 8010.70 290.953   6
   2   0 -10 9597.65 484.888   5
  -2   0  10 10048.5 561.736   1
   2   0  -9-208.152 251.856  11
  -2   0   9 124.542 331.746   1
   2   0  -9-151.284 277.861   5
  -2   0   9 29.1983 250.296   0
  -2   0   9 65.0294 170.531   2
  -2   0   9 74.3247 181.502   6
   2   0  -9 141.762 174.025   0
  -2   0   9 15.9799 118.978   8
   2   0  -8 35008.7 490.331   0
  -2   0   8 30107.1 392.122   8
   2   0  -8 35362.4 564.959  11
  -2   0   8 36592.3 526.635   2
  -2   0   8 39848.0 768.730   1
  -2   0   8 32724.7 452.610   6
   2   0  -8 40329.4 705.041   5
  -2   0   8 36050.2 572.067   0
   2   0  -7 65.2154 204.933   5
  -2   0   7-85.7017 238.967   1
  -2   0   7 141.022 168.649   0
   2   0  -7 48.4073 95.3141   8
  -2   0   7 62.6563 110.878   8
   2   0  -7-29.8540 184.225  11
  -2   0   7 62.3709 136.817   2
  -2   0   7 88.0687 162.677   6
   2   0  -7-38.3493 144.501   0
   2   0  -7 2.92924 157.717   6
  -2   0   6 18659.2 318.483   8
   2   0  -6 22469.6 394.460  11
  -2   0   6 23471.5 383.918   0
   2   0  -6 25433.4 366.900   8
   2   0  -6 23026.9 356.999   0
  -2   0   6 20415.0 357.570   6
  -2   0   6 22522.8 505.300   1
   2   0  -6 20127.9 356.995   6
   2   0  -6 26122.5 487.878   5
  -2   0   6 22070.6 374.319   2
  -2   0   5 89.5574 132.584   9
   2   0  -5 114.781 141.739   9
  -2   0   5-25.0535 114.063   8
   2   0  -5 110.059 90.8930   8
  -2   0   5-85.3670 115.360   0
   2   0  -5 15.0165 115.137   0
  -2   0   5 26.7543 98.3133   5
   2   0  -5-60.4339 144.639   1
   2   0  -5-27.8641 55.4958  10
   2   0  -5 50.2610 126.060   6
   2   0  -5 37.0240 110.653   2
  -2   0   5 81.2179 173.118   1
   2   0  -5 4.35898 151.765   5
  -2   0   5-53.3526 114.007   2
   2   0  -4 15466.3 343.964   1
   2   0  -4 21300.2 329.283   8
  -2   0   4 15309.0 326.464   9
   2   0  -4 15801.7 325.369   9
   2   0  -4 15084.5 207.183  10
  -2   0   4 13864.7 287.417   5
  -2   0   4 15026.9 293.146   8
  -2   0   4 14346.5 287.428   2
  -2   0   4 16316.3 368.831   1
   2   0  -4 16522.8 307.675   2
   2   0  -4 15972.8 253.072   0
   2   0  -4 14871.1 283.222   6
   2   0  -4 21355.6 351.417   5
   2   0  -3 8.31215 118.174   9
   2   0  -3-16.3830 85.3686   0
  -2   0   3-84.0344 110.879   2
  -2   0   3-58.6774 126.343   8
   2   0  -3 12.4106 108.903   1
   2   0  -3 12.1474 92.6538   8
   2   0  -3-16.5554 102.199   5
  -2   0   3 91.3757 75.8311   5
   2   0  -3-32.9684 90.3994   2
  -2   0   3 58.4473 150.660   1
  -2   0   3-25.6176 101.483   9
   2   0  -3-43.2066 126.412   6
  -2   0   2 125.342 134.142   8
   2   0  -2 121.954 86.2617   7
   2   0  -2 203.371 101.452   2
  -2   0   2 208.583 120.609   2
   2   0  -2 476.468 89.0157   5
  -2   0   2 196.044 64.2822   5
  -2   0   2 165.006 133.875   1
   2   0  -2 110.484 112.565   1
   2   0  -2 284.432 111.757   9
   2   0  -1 258.360 85.5568   7
  -2   0   1 79.9758 141.830   8
   2   0  -1 59.8012 106.552   8
  -2   0   1 302.320 96.4275   7
  -2   0   1 91.4419 123.777   2
   2   0  -1 405.166 111.823   1
   2   0  -1 277.832 120.203   3
   2   0  -1 257.042 104.418   2
  -2   0   0 223037. 1024.94   8
  -2   0   0 214479. 1021.31   2
  -2   0   0 218822. 913.428   7
  -2   0   0 213272. 941.746   3
   2   0   0 215146. 851.641   7
   2   0   0 231400. 1040.79   2
   2   0   0 207635. 902.322   3
   2   0   0 237438. 1030.85   8
  -2   0  -1 26.2472 46.2916   5
   2   0   1-79.4204 116.840   2
  -2   0  -1 6.09712 111.265   7
  -2   0  -1 41.8828 108.661   3
  -2   0  -1 122.562 137.041   8
   2   0   1 258.202 94.5457   7
   2   0   1 44.4771 119.281   3
  -2   0  -1 209.448 146.023   2
   2   0   1 13.4150 37.2538   5
   2   0   1-1.16088 110.154   8
  -2   0  -2 111056. 796.981   3
  -2   0  -2 114935. 730.543   8
  -2   0  -2 129456. 818.132   7
   2   0   2 109792. 759.480   3
  -2   0  -2 116840. 573.754   5
   2   0   2 105507. 513.935   5
   2   0   2 113801. 710.961   8
   2   0   2 122520. 843.002   2
   2   0   3-2.12358 83.2326   5
   2   0   3-60.9974 117.762   2
  -2   0  -3-50.9523 122.924   8
   2   0   3 5.05288 91.4931   8
   2   0   3 7.65483 223.833   0
  -2   0  -3 102.027 126.847   3
  -2   0  -3 55.2261 144.333   7
   2   0   3 10.3713 157.868   3
  -2   0  -3-54.3976 109.692   5
   2   0   4 254217. 1077.15   8
  -2   0  -4 271740. 1126.72   8
   2   0   4 258340. 1419.28   3
  -2   0  -4 286867. 1520.42   3
  -2   0  -4 283492. 1243.85   5
  -2   0  -4 312424. 1487.03   7
   2   0   4 278158. 1383.49   2
   2   0   4 278193. 1501.31   0
   2   0   4 258743. 1157.47   5
  -2   0  -5 36.5237 128.831   8
   2   0   5 72.8540 96.8044   8
   2   0   5 35.4992 122.271   5
   2   0   5 0.77647 250.593   3
   2   0   5 143.618 149.023   2
   2   0   5 99.6967 271.035   0
  -2   0  -5-23.4444 167.319   5
  -2   0  -6 125032. 767.050   8
   2   0   6 125897. 1184.72   0
   2   0   7-9.07862 103.252   8
   2   0   7-105.887 314.059   0
  -2   0  -7 77.0620 136.145   8
  -2   0  -7 105.194 231.594   5
   2   0   8 727.503 105.880   8
   2   0   8 881.795 349.623   0
  -2   0  -8 712.876 248.986   5
   2   0   9-104.616 392.968   0
  -2   0  -9 9.97281 281.056   5
   2   0  10 3881.80 499.096   0
  -2   0 -10 4573.72 398.930   5
   2   0  11-94.4761 394.617   0
  -2   0 -11-139.401 307.922   5
   2   0  12 14226.7 710.098   0
  -2   0 -12 14525.3 641.673   5
   2   0  13-239.153 468.332   0
  -2   0 -13 138.344 339.986   5
   2   0  14 9806.71 717.505   0
  -2   0 -14 8383.98 587.212   5
   2   0  15-59.2186 536.801   0
  -2   0 -15 23.0577 366.496   5
   2   0  16 480.707 532.882   0
  -2   0 -16 219.096 394.640   5
   2   0  17-602.224 579.380   0
   2  -1 -17 1835.96 502.881   5
   2   1 -17 2063.79 511.328   5
  -2   1  17 1607.67 573.988   1
  -2  -1  17 1110.67 576.799   1
  -2  -1  16 1216.96 555.845   1
   2   1 -16 731.765 447.309   5
   2  -1 -16 1099.24 472.031   5
  -2   1  16 1045.99 539.769   1
   2   1 -15 8771.39 641.553   5
  -2   1  15 9277.84 759.926   1
   2  -1 -15 9792.65 658.623   5
  -2  -1  15 10049.3 735.996   1
  -2   1  14 1018.73 498.679   1
  -2   1  14 1168.83 406.260   0
   2  -1 -14 1097.04 412.336   5
  -2  -1  14 908.726 487.703   1
   2   1 -14 1032.51 407.449   5
  -2   1  13 4584.57 468.086   0
  -2  -1  13 3509.14 307.186   6
  -2   1  13 4853.54 580.095   1
   2  -1 -13 4018.03 442.354   5
   2   1 -13 4531.90 469.115   5
  -2  -1  13 3657.92 542.376   1
  -2   1  13 4169.68 378.444   2
   2  -1 -12 6377.40 481.041   5
  -2   1  12 5819.23 475.030   0
  -2  -1  12 5810.69 376.178   0
  -2  -1  12 4979.66 330.840   6
  -2  -1  12 5918.28 549.172   1
  -2   1  12 5990.27 545.367   1
   2   1 -12 6168.29 475.548   5
  -2   1  12 5975.00 396.098   2
  -2  -1  11 12241.8 294.024   2
  -2   1  11 13221.3 478.440   2
  -2  -1  11 11938.6 432.683   0
  -2  -1  11 11247.7 402.979   6
  -2   1  11 12671.7 636.126   1
  -2   1  11 12211.2 541.699   0
   2  -1 -11 12076.2 549.939   5
   2   1 -11 12574.6 550.272   5
  -2  -1  11 13058.5 625.987   1
  -2   1  10 5153.73 194.524   8
  -2  -1  10 5984.27 326.811   0
  -2   1  10 6199.43 428.857   0
   2   1 -10 6632.85 191.587   8
  -2  -1  10 5749.75 329.613   6
  -2   1  10 6328.10 513.805   1
  -2  -1  10 6651.99 225.059   2
  -2  -1  10 6254.37 497.703   1
   2  -1 -10 6404.75 436.048   5
   2   1 -10 6817.78 434.892   5
  -2   1  10 6576.95 367.154   2
   2  -1 -10 6383.81 433.037  11
  -2  -1  10 5203.97 219.239  10
  -2   1   9 59345.6 567.475   8
   2   1  -9 83230.3 617.214   8
  -2   1   9 76128.4 972.764   0
  -2  -1   9 82604.1 1154.10   1
  -2  -1   9 65614.7 572.151  10
  -2  -1   9 70751.0 727.731   0
   2  -1  -9 75758.7 977.774  11
  -2  -1   9 75516.6 610.833   2
  -2  -1   9 69284.5 778.785   6
  -2   1   9 81391.9 1135.76   1
   2  -1  -9 78244.2 1048.90   5
   2   1  -9 79119.9 1019.43   5
  -2   1   9 77642.1 927.734   2
  -2   1   8 4097.46 322.680   0
  -2   1   8 3403.79 186.380   8
  -2  -1   8 3728.23 191.600  10
  -2  -1   8 4119.10 234.155   0
   2   1  -8 4249.45 230.499  11
  -2  -1   8 4860.36 409.951   1
  -2  -1   8 3820.99 170.314   2
  -2   1   8 4810.94 402.488   1
  -2  -1   8 3544.97 285.160   6
   2  -1  -8 4494.28 339.279   5
   2   1  -8 4255.80 321.301   5
   2   1  -8 4524.13 159.428  10
   2  -1  -8 3975.83 343.026  11
   2   1  -8 4717.42 183.370   8
  -2   1   8 4272.45 304.490   2
   2   1  -7 56560.9 526.293   8
   2   1  -7 50336.4 716.924   9
  -2  -1   7 46079.2 470.541   0
   2  -1  -7 51638.5 723.318  11
  -2   1   7 36507.0 467.878   8
  -2  -1   7 38613.0 468.319   8
   2   1  -7 49514.2 489.809  11
   2   1  -7 53162.2 720.745   5
   2  -1  -7 43064.6 607.163   0
  -2  -1   7 41943.9 585.930   6
  -2  -1   7 44905.5 451.410  10
  -2  -1   7 54118.4 819.862   1
  -2  -1   7 45214.5 433.971   2
   2  -1  -7 39763.9 403.103   6
  -2   1   7 51024.2 798.708   1
   2   1  -7 44931.5 611.955   6
  -2   1   7 47189.1 685.016   0
   2   1  -7 44993.5 391.766  10
   2  -1  -7 52877.0 746.016   5
  -2   1   7 47206.5 679.660   2
   2   1  -6 15479.4 413.971   9
  -2   1   6 13645.5 380.032   0
  -2  -1   6 10672.6 273.081   8
   2   1  -6 16566.7 300.010   8
  -2  -1   6 12820.4 218.393   0
  -2   1   6 10866.7 270.116   8
  -2   1   6 11323.4 333.990   9
   2   1  -6 14814.8 276.074   2
   2  -1  -6 13014.6 360.459   0
  -2   1   6 12961.1 398.448   1
  -2  -1   6 13230.8 425.580   1
  -2  -1   6 11828.9 352.735   6
   2  -1  -6 10907.0 230.464   6
   2   1  -6 11704.1 345.887   6
   2   1  -6 13193.5 238.577  10
   2  -1  -6 15409.1 400.986   5
   2   1  -6 15510.7 390.489   5
  -2  -1   6 12436.5 232.604   2
   2   1  -6 14738.6 202.652   0
   2  -1  -6 14407.2 391.214  11
  -2   1   6 12884.5 368.963   2
  -2  -1   6 12194.2 260.646  10
   2   1  -5-47.6894 178.412   9
  -2  -1   5 28.8091 206.221   1
  -2  -1   5 40.3816 51.8775   0
   2  -1  -5-1.78483 153.858   0
   2  -1  -5-59.4708 156.114  11
   2   1  -5 96.7693 132.607   5
  -2   1   5-37.0871 158.635   2
   2   1  -5 5.07772 90.0835   2
   2   1  -5 129.055 44.8207   0
  -2  -1   5 28.8254 81.7193   2
  -2  -1   5 81.0164 124.902   8
  -2   1   5 123.415 121.992   5
  -2   1   5 52.7268 115.881   9
   2  -1  -5 224.573 162.586   5
   2  -1  -5 27.5936 97.4111   6
  -2  -1   5 116.323 182.226   6
   2   1  -5 8.47051 166.927   6
  -2   1   5 61.7115 117.819   8
   2   1  -5 15.9459 95.9387   8
  -2  -1   5 65.6396 107.276   5
   2   1  -5 48.6522 114.976  10
  -2   1   5 62.2837 164.450   0
  -2   1   5 0.42924 165.708   1
  -2  -1   4 2681.87 190.244   9
  -2   1   4 2670.90 193.155   1
  -2   1   4 2202.74 153.972   5
  -2  -1   4 2596.39 244.429   1
   2   1  -4 2900.16 219.094   9
   2  -1  -4 2471.21 176.701   0
  -2   1   4 2561.76 158.043   9
   2   1  -4 3515.19 170.568   8
   2  -1  -4 2891.48 196.038   2
   2   1  -4 2912.65 208.673   1
  -2   1   4 2563.55 202.764   2
  -2   1   4 2384.20 163.453   8
   2   1  -4 2825.07 131.855   2
  -2  -1   4 2569.42 182.218   8
   2   1  -4 2572.81 197.707   6
   2  -1  -4 2140.32 79.5377  10
   2  -1  -4 2895.51 191.132   5
  -2  -1   4 2284.46 128.554   2
   2   1  -4 3340.18 189.662   5
   2   1  -4 2799.27 175.275  10
  -2  -1   4 2447.21 156.419   5
  -2  -1   4 2328.53 217.976   6
   2  -1  -4 2563.13 177.231   1
  -2   1   3 58962.2 604.658   2
   2  -1  -3 70187.7 630.840   0
   2  -1  -3 55820.6 439.243   9
   2  -1  -3 59137.8 531.291   1
  -2  -1   3 67107.0 648.035   9
   2   1  -3 74463.3 683.879   9
  -2   1   3 57674.7 541.357   1
   2  -1  -3 72899.4 659.493   8
  -2  -1   3 57270.2 525.503   5
  -2   1   3 61060.4 587.004   8
   2   1  -3 70689.4 661.431   7
   2  -1  -3 64872.3 638.578   2
   2  -1  -3 56242.3 371.287  10
  -2  -1   3 65295.2 673.329   1
  -2  -1   3 63365.0 608.247   6
   2   1  -3 67605.7 549.258  10
   2   1  -3 67528.6 608.511   6
   2   1  -3 67348.2 533.932   5
  -2   1   3 56857.8 466.314   9
   2  -1  -3 72642.2 591.040   5
  -2  -1   3 58301.1 477.967   2
   2   1  -3 60992.3 615.861   1
  -2   1   3 56858.2 533.538   5
   2   1  -3 62967.2 479.877   2
  -2  -1   3 62703.5 589.502   8
  -2  -1   2 13845.0 308.161   7
  -2  -1   2 15599.3 343.347   1
   2   1  -2 17476.4 192.411   0
   2   1  -2 14249.7 316.084   9
   2  -1  -2 16171.8 316.750   8
  -2   1   2 13326.0 305.208   2
   2   1  -2 14680.6 299.823   7
  -2   1   2 14223.0 257.562   1
   2  -1  -2 12738.5 197.939   7
  -2  -1   2 13320.2 319.773   8
   2  -1  -2 14469.1 306.176   2
  -2  -1   2 16074.2 360.896   6
   2   1  -2 16903.8 337.262   6
   2   1  -2 17267.7 318.477   8
  -2  -1   2 12796.5 250.568   2
   2  -1  -2 16139.7 252.652   5
  -2   1   2 11927.6 213.321   5
   2  -1  -2 12571.0 196.491   9
   2   1  -2 13740.7 304.214   1
   2   1  -2 14490.9 256.519   2
   2   1  -2 13659.0 227.726   5
  -2   1   2 13477.5 300.498   8
   2  -1  -2 12394.4 228.507   1
  -2   1   1 88043.0 690.451   8
   2   1  -1 98868.2 716.481   8
  -2  -1   1 83249.9 686.090   8
   2   1  -1 74689.7 411.190   4
   2  -1  -1 84646.3 674.163   2
  -2   1   1 75652.9 404.771   7
  -2  -1   1 78196.1 626.088   7
   2   1  -1 82645.5 652.899   7
   2  -1  -1 82522.7 427.203   7
   2  -1  -1 74960.8 495.821   1
   2  -1  -1 91077.6 739.662   3
  -2   1   1 81792.9 670.106   2
   2  -1  -1 94751.8 711.862   8
   2   1  -1 82832.4 662.614   1
   2   1  -1 94796.7 524.114   0
  -2   1   1 80761.8 438.685   5
   2   1  -1 79788.9 614.365   2
   2   1  -1 101231. 702.339   6
   2   1  -1 78727.7 455.583   3
  -2   1   0 10742.4 275.757   8
  -2   1   0 9411.17 162.561   7
   2   1   0 10905.4 271.426   8
   2  -1   0 9161.19 157.824   4
  -2   1   0 9080.58 154.369   4
   2   1   0 9676.99 141.465   4
  -2  -1   0 9522.60 176.754   3
  -2  -1   0 9655.13 290.643   8
   2  -1   0 9949.01 271.408   3
  -2  -1   0 10385.6 263.265   7
   2   1   0 9201.80 231.528   7
  -2   1   0 10261.4 268.528   3
   2  -1   0 11195.1 168.974   7
  -2  -1   0 8971.14 140.389   4
   2   1   0 12386.8 292.308   6
   2   1   0 8882.58 167.171   3
   2  -1   0 11886.5 278.994   8
   2   1   0 9887.89 252.567   2
   2  -1   0 10887.6 262.351   2
  -2   1   0 9884.43 265.022   2
   2   1   0 10956.2 258.181   0
  -2   1  -1 47350.1 349.025   5
  -2  -1  -1 53647.4 552.289   8
  -2  -1  -1 57086.8 557.206   7
   2  -1   1 55633.8 546.270   8
  -2   1  -1 52900.8 415.413   7
  -2  -1  -1 48441.6 410.208   3
   2   1   1 46739.7 388.649   3
   2   1   1 54872.6 534.443   7
   2  -1   1 51525.2 559.059   3
   2  -1   1 50571.7 523.424   2
   2   1   1 52170.2 541.038   8
  -2   1  -1 47882.8 358.240   4
   2   1   1 56248.3 573.623   0
   2   1   1 54885.4 382.411   5
  -2   1  -1 50772.1 538.015   2
  -2   1  -1 54362.8 551.826   8
  -2   1  -1 52935.8 563.845   3
   2   1   2 1906.29 151.753   7
   2   1   2 1734.55 152.091   8
   2   1   2 1725.21 143.648   3
  -2  -1  -2 2016.96 183.274   8
  -2  -1  -2 1948.30 135.007   3
   2  -1   2 1929.95 189.812   3
  -2   1  -2 2043.31 173.770   3
  -2   1  -2 1770.85 144.417   7
  -2  -1  -2 2270.19 182.180   7
  -2   1  -2 2337.14 157.415   8
   2  -1   2 1924.67 143.680   8
   2   1   2 1728.47 234.969   0
  -2  -1  -2 2117.59 131.158   5
  -2   1  -2 1874.91 177.172   2
   2   1   2 1706.51 112.922   5
  -2   1  -2 1748.09 104.786   5
   2  -1   2 2063.13 148.385   2
  -2   1  -3 30594.6 440.560   2
  -2  -1  -3 30513.9 435.192   3
   2  -1   3 31199.5 395.074   5
  -2  -1  -3 30087.5 427.852   8
   2   1   3 30504.3 416.618   8
   2   1   3 32044.0 462.217   3
   2  -1   3 29800.1 487.036   3
  -2  -1  -3 35881.8 549.758   0
  -2   1  -3 28873.7 360.591   5
  -2   1  -3 32877.9 417.683   8
   2  -1   3 32797.2 422.596   8
   2   1   3 32354.6 535.120   0
  -2  -1  -3 34121.8 418.962   5
   2   1   3 30893.5 390.178   5
   2  -1   3 30683.1 434.427   2
  -2   1  -3 33293.7 518.176   3
  -2  -1  -4 2133.56 186.896   8
   2  -1   4 1853.89 237.721   3
   2  -1   4 1966.32 149.208   8
  -2  -1  -4 2204.99 221.261   7
   2   1   4 1979.15 152.091   8
   2   1   4 2091.12 158.678   5
  -2  -1  -4 2004.16 183.197   3
   2   1   4 2250.89 282.730   0
  -2  -1  -4 2190.35 185.712   5
   2  -1   4 1953.51 167.223   2
  -2   1  -4 2035.52 157.014   5
   2  -1   4 1893.28 145.907   5
  -2   1  -4 2098.39 153.399   8
   2   1   5 3845.16 177.938   8
  -2   1  -5 3927.58 178.968   8
  -2  -1  -5 4130.66 252.927   5
  -2  -1  -5 4824.85 296.522   7
   2  -1   5 3523.46 203.885   5
   2   1   5 4155.19 349.140   0
   2  -1   5 4230.44 223.299   2
   2   1   5 3597.69 199.841   5
  -2   1  -5 3587.49 218.209   5
   2  -1   5 3383.33 283.870   3
  -2   1  -6 17667.8 309.697   8
  -2   1  -6 16698.9 407.773   5
   2  -1   6 17971.0 516.511   0
   2  -1   6 17802.2 544.496   3
   2   1   6 17455.3 321.886   8
   2   1   6 18231.5 565.576   0
  -2  -1  -6 18984.0 468.921   5
   2  -1   6 18159.0 416.423   2
  -2  -1  -6 20010.2 512.825   7
   2   1   7 51662.5 517.534   8
  -2  -1  -7 63553.3 898.823   7
  -2   1  -7 53829.9 497.269   8
   2   1   7 58897.2 931.799   0
  -2  -1  -7 59842.2 806.615   5
  -2   1  -7 52797.4 731.318   5
   2  -1   7 54407.7 834.359   0
   2  -1   7 58074.9 924.372   3
   2   1   8 9334.35 233.566   8
  -2   1  -8 10921.7 240.571   8
  -2  -1  -8 10995.4 456.827   7
   2   1   8 11274.3 545.563   0
   2  -1   8 10642.0 505.724   0
  -2  -1  -8 10989.5 448.047   5
  -2   1  -8 10230.8 431.823   5
   2   1   9 31424.8 818.852   0
   2   1   9 28785.4 360.299   8
   2  -1   9 31839.5 776.670   0
  -2  -1  -9 32534.0 716.481   5
  -2   1  -9 28614.6 329.160   8
  -2   1  -9 30429.6 682.814   5
   2   1  10 9744.35 601.872   0
   2  -1  10 9662.04 564.876   0
  -2  -1 -10 10278.0 508.151   5
  -2   1 -10 9336.75 480.336   5
   2  -1  11 376.403 386.202   0
   2   1  11 524.153 454.936   0
  -2  -1 -11 418.571 312.278   5
  -2   1 -11 69.7983 292.372   5
  -2   1 -12 1149.40 375.421   5
  -2  -1 -12 1362.02 372.415   5
   2  -1  12 1380.22 446.768   0
   2   1  12 1680.60 539.483   0
   2   1  13 1940.88 553.643   0
  -2  -1 -13 1761.69 406.970   5
   2  -1  13 1427.31 465.013   0
  -2   1 -13 1679.36 409.698   5
   2  -1  14 162.728 461.134   0
  -2  -1 -14 186.056 411.735   7
   2   1  14 187.204 540.482   0
  -2  -1 -14 24.6235 398.216   5
  -2   1 -14 520.989 391.966   5
   2   1  15 1044.69 542.728   0
  -2  -1 -15 749.716 404.384   5
  -2  -1 -15 739.742 409.590   7
   2  -1  15 719.482 506.465   0
  -2   1 -15 1106.93 428.880   5
   2  -1  16 296.200 509.187   0
   2   1  16 324.789 564.133   0
  -2  -1 -16-84.4797 408.447   7
  -2  -1 -16 75.7427 421.144   5
  -2   1 -16 389.560 386.506   5
   2  -1  17 465.315 557.202   0
   2   1  17 1105.43 600.155   0
  -2   2  17 254.336 527.659   1
  -2   2  16-72.1801 531.471   1
   2   2 -16 145.067 400.461   5
   2  -2 -16-42.5337 444.995   5
  -2  -2  16 9.92505 487.940   1
  -2   2  15 1256.70 536.266   1
   2   2 -15 643.862 400.582   5
   2  -2 -15 839.588 468.109   5
  -2   2  15 523.671 452.586   0
  -2  -2  15 579.844 505.382   1
  -2  -2  14 7170.45 655.898   1
  -2   2  14 7288.98 602.536   0
  -2   2  14 6603.49 642.527   1
   2  -2 -14 6749.68 567.079   5
   2   2 -14 7354.25 564.241   5
  -2   2  14 7807.26 527.088   2
  -2   2  13 883.579 378.828   0
  -2  -2  13 146.842 430.602   1
   2  -2 -13 440.434 357.831   5
  -2   2  13 130.577 324.182   2
  -2   2  13 519.010 424.727   1
  -2  -2  13-64.5396 296.224   6
   2   2 -13 215.536 338.678   5
  -2  -2  12 7843.93 588.261   1
  -2   2  12 7215.96 591.598   1
   2  -2 -12 7800.67 525.724   5
   2   2 -12 7470.61 498.722   5
  -2   2  12 8052.87 526.179   0
  -2  -2  12 7167.37 439.738   6
  -2   2  12 7477.67 480.043   2
   2  -2 -11 373.707 333.617   5
  -2  -2  11 499.511 298.928   6
  -2   2  11 527.858 364.906   0
  -2   2  11 333.269 138.235   8
  -2   2  11 530.625 308.218   2
  -2   2  11 487.578 350.839   1
   2   2 -11 504.370 306.542   5
  -2  -2  11 463.937 249.399   0
  -2  -2  11 369.213 383.246   1
  -2   2  10 9820.30 526.877   0
  -2   2  10 8187.39 269.202   8
   2   2 -10 12971.4 325.999  10
  -2  -2  10 10396.0 349.114   0
  -2  -2  10 10764.0 466.637   6
   2  -2 -10 10659.3 560.227  11
  -2  -2  10 10336.3 360.735  10
  -2  -2  10 12820.3 602.462   1
  -2   2  10 11593.1 573.934   1
  -2   2  10 11545.6 503.474   2
   2  -2 -10 10176.8 515.887   5
   2   2 -10 10974.9 490.922   5
   2   2 -10 11733.0 268.947   8
  -2  -2   9 1865.08 329.136   6
  -2  -2   9 1918.81 394.672   1
   2  -2  -9 1953.04 416.814  11
  -2   2   9 1797.10 360.439   1
  -2   2   9 1897.80 319.205   2
   2   2  -9 2349.13 163.719   8
  -2   2   9 1497.22 176.782   8
   2   2  -9 1955.65 184.696  10
  -2  -2   9 1749.09 208.488   0
  -2  -2   9 1898.82 243.176  10
   2   2  -9 2028.39 312.623   5
  -2   2   9 1822.75 357.889   0
   2  -2  -9 1891.10 346.457   5
  -2   2   8 907.389 287.309   1
  -2   2   8 776.783 162.182   8
  -2   2   8 772.579 308.870   0
   2   2  -8 1369.08 277.783   9
   2   2  -8 909.257 168.388  10
  -2   2   8 869.293 276.334   2
  -2  -2   8 734.102 219.121  10
   2   2  -8 992.064 146.847   8
  -2  -2   8 682.822 292.982   6
  -2  -2   8 728.849 147.684   0
  -2  -2   8 1075.54 339.611   1
   2  -2  -8 674.649 274.975   5
   2  -2  -8 636.960 349.562  11
   2   2  -8 885.371 246.750   5
   2   2  -7 186.299 154.600  10
  -2  -2   7 9.34509 277.945   6
  -2  -2   7 110.374 287.817   1
  -2   2   7 21.2991 243.377   1
   2  -2  -7 138.416 224.754   5
   2   2  -7 122.164 122.570   8
  -2   2   7 82.0722 249.022   2
   2   2  -7 126.126 208.344   5
   2   2  -7 41.6974 74.0761  11
   2   2  -7 46.5333 236.395   9
   2  -2  -7 31.2068 79.6303   6
   2  -2  -7-212.953 308.185  11
  -2  -2   7-24.3257 96.6557   0
  -2  -2   7 33.3837 183.131  10
  -2   2   7 54.4867 274.663   0
  -2   2   7 155.286 148.899   8
  -2   2   6 105816. 1079.70   2
  -2   2   6 85464.2 769.453   9
   2   2  -6 122569. 1102.14   9
  -2   2   6 104554. 1062.87   0
   2  -2  -6 103163. 1057.74  11
  -2  -2   6 116390. 1126.14   1
  -2   2   6 90812.9 828.889   8
  -2   2   6 101296. 959.070   1
  -2  -2   6 111853. 861.463  10
   2   2  -6 120626. 861.177   8
   2  -2  -6 112390. 1045.63   5
   2   2  -6 123131. 1041.17   5
   2   2  -6 117216. 845.628  10
   2   2  -6 99877.8 512.213   2
  -2  -2   6 106560. 998.421   6
   2   2  -5 13672.7 208.172   2
   2  -2  -5 8517.37 171.005  10
  -2   2   5 9692.52 254.707   9
  -2   2   5 11831.8 426.031   0
   2  -2  -5 11763.0 367.215   5
   2   2  -5 13211.1 323.820  10
   2   2  -5 13266.6 358.398   5
   2  -2  -5 10652.2 391.279  11
  -2  -2   5 13838.1 437.832   1
  -2   2   5 10241.7 313.208   8
  -2  -2   5 12093.7 408.232   6
  -2   2   5 10330.9 333.914   1
   2   2  -5 13754.2 394.794   9
   2  -2  -5 11220.2 379.683   0
  -2   2   5 11610.1 421.997   2
  -2  -2   5 12580.6 340.917  10
   2   2  -5 13762.9 336.226   8
   2   2  -4 111437. 853.722   8
   2   2  -4 99022.9 892.176   6
   2  -2  -4 77411.0 511.945  10
  -2   2   4 81098.7 777.015   8
   2   2  -4 111280. 976.808   9
  -2  -2   4 94078.1 810.248  10
  -2   2   4 81563.8 659.249   1
   2   2  -4 102160. 780.186  10
  -2  -2   4 109402. 968.941   1
   2  -2  -4 86183.5 885.902  11
  -2  -2   4 97941.9 890.834   6
   2   2  -4 106842. 856.064   5
   2  -2  -4 95468.6 991.599   2
   2  -2  -4 91417.5 806.106   5
  -2   2   4 73888.2 721.420   5
   2   2  -4 94688.3 553.620   2
   2  -2  -4 90769.8 883.596   0
  -2   2   4 87086.2 903.305   2
   2  -2  -3 13878.9 375.448   2
   2   2  -3 12987.2 307.453   5
  -2   2   3 11006.6 331.442   8
   2   2  -3 16639.3 362.491   8
   2  -2  -3 12037.6 342.457   0
  -2   2   3 11638.8 363.548   2
  -2  -2   3 14265.4 356.063  10
  -2  -2   3 15085.8 396.003   1
   2   2  -3 14930.2 359.546   1
  -2   2   3 10386.2 226.490   1
  -2  -2   3 13411.7 395.944   6
   2   2  -3 14025.9 365.254   6
   2   2  -3 14331.0 352.309   7
   2   2  -3 13402.3 248.177   2
  -2   2   3 10958.0 284.069   5
   2   2  -3 14882.4 364.846  10
  -2   2   3 9710.78 222.409  10
   2  -2  -3 9830.39 210.949  10
   2   2  -3 15060.0 379.869   9
  -2   2   3 10237.7 183.171   9
   2   2  -2 33939.8 479.767   7
  -2   2   2 27671.3 285.905   1
   2   2  -2 37097.2 512.146  10
  -2   2   2 30126.3 495.971   2
   2   2  -2 32399.3 415.162   4
  -2   2   2 32109.3 500.513   8
   2  -2  -2 33075.1 537.000   3
   2   2  -2 36777.6 332.466   0
  -2  -2   2 35385.2 515.190   7
  -2  -2   2 36490.7 520.956   1
   2   2  -2 37335.1 508.581   1
  -2  -2   2 34396.0 530.055   6
   2  -2  -2 27598.5 279.088   1
   2   2  -2 37405.8 536.567   6
   2  -2  -2 32583.0 521.447   2
  -2  -2   2 30739.9 305.398   0
   2   2  -2 33387.5 408.505   2
  -2   2   2 27503.1 387.480   5
   2  -2  -2 26834.9 341.825  10
   2   2  -2 41788.4 543.003   8
  -2   2   2 27496.8 374.109  10
  -2  -2   1 1702.40 180.853   7
   2   2  -1 1461.87 181.133   8
   2  -2  -1 1479.44 144.545   4
   2   2  -1 1384.35 117.940   4
   2   2  -1 1748.08 163.831   1
  -2   2   1 1483.35 190.218   8
   2   2  -1 1507.95 242.185  10
   2   2  -1 1549.03 155.360   7
   2  -2  -1 1317.17 136.915  10
   2  -2  -1 1818.34 207.096   3
  -2   2   1 1384.27 165.013   3
   2  -2  -1 1380.33 81.4072   1
   2   2  -1 1535.62 169.309   0
   2   2  -1 1449.44 190.851   6
  -2  -2   1 1556.35 223.691   6
  -2  -2   1 1416.25 134.589   0
   2  -2  -1 1620.06 172.742   2
  -2   2   1 1506.28 197.726   2
  -2   2   1 1401.09 159.854  10
   2  -2   0 2704.63 213.958   3
   2  -2   0 2612.75 158.780  10
   2   2   0 2709.53 208.766   6
  -2   2   0 2803.95 220.586   8
   2  -2   0 2553.05 181.893   2
  -2   2   0 2490.88 196.735   3
  -2  -2   0 2994.09 198.056   7
   2   2   0 2642.64 167.136   7
   2   2   0 2542.85 128.527   4
   2   2   0 2570.76 210.577   0
   2   2   0 2781.27 189.940   8
  -2  -2   0 2922.71 250.276   6
  -2  -2   0 2540.40 139.366   4
  -2   2   0 2576.36 214.505   2
  -2  -2   0 2615.57 169.841   0
  -2   2   0 2138.27 136.167   4
   2  -2   0 2480.51 151.135   4
   2   2   1 1555.64 147.329   7
   2  -2   1 1822.57 156.283  10
   2   2   1 1969.01 178.021   8
  -2   2  -1 2139.22 196.777   8
   2  -2   1 1776.22 204.362   3
  -2   2  -1 1914.05 174.431   3
  -2  -2  -1 2653.65 208.472   7
  -2   2  -1 1862.16 135.048   4
   2   2   1 1556.72 177.625   6
   2  -2   1 1750.84 161.212   2
  -2  -2  -1 1801.57 92.2859   3
   2   2   1 2064.78 230.979   0
  -2  -2  -1 2049.97 190.695   0
  -2  -2  -1 2102.58 141.766   4
  -2   2  -1 1770.31 181.689   2
  -2   2  -2 2129.77 145.173   4
   2  -2   2 2331.53 166.597   2
  -2  -2  -2 2244.84 126.491   3
   2  -2   2 2417.45 177.109  10
  -2   2  -2 2577.30 197.843   3
  -2  -2  -2 2935.96 207.845   7
   2   2   2 2286.41 174.000   7
   2   2   2 2228.78 271.954   0
   2   2   2 2065.03 188.191   8
   2   2   2 1777.85 173.739   6
  -2   2  -2 2278.40 185.271   2
  -2  -2  -2 2632.53 216.347   0
   2   2   2 2519.63 157.845   5
   2  -2   2 2688.07 228.838   3
  -2   2  -2 2290.11 195.803   8
   2   2   3 7810.46 259.594   6
   2   2   3 8367.65 370.319   0
  -2   2  -3 8746.57 276.984   2
   2  -2   3 8360.31 330.109   3
   2  -2   3 8880.93 258.646   2
   2   2   3 8421.24 283.571   8
   2   2   3 8203.26 251.231   5
  -2   2  -3 7980.36 244.880   5
  -2  -2  -3 8378.94 244.888   3
  -2   2  -4 11972.5 305.876   5
   2   2   4 12206.1 326.929   8
  -2  -2  -4 13453.7 335.273   3
   2  -2   4 12885.8 403.122   3
   2   2   4 13731.0 472.747   0
   2   2   4 13257.4 315.254   6
  -2  -2  -4 15285.2 371.498   5
  -2   2  -4 12626.4 320.533   2
   2   2   4 12969.4 320.291   5
   2  -2   4 13126.9 317.291   2
  -2   2  -4 14444.8 333.642   8
  -2  -2  -4 16534.6 437.773   7
   2  -2   5 2336.16 180.288   2
   2   2   5 2336.20 192.014   8
  -2   2  -5 2533.16 179.520   8
   2  -2   5 2037.77 256.569   3
  -2  -2  -5 3135.56 279.676   7
  -2   2  -5 2198.61 208.454   5
   2   2   5 2237.58 349.274   0
  -2   2  -5 2302.28 193.115   2
  -2  -2  -5 2691.34 244.585   5
  -2   2  -6 58028.4 583.718   8
   2   2   6 54268.4 627.874   8
   2  -2   6 55890.6 846.536   3
   2   2   6 59508.8 935.566   0
  -2  -2  -6 60682.4 817.628   5
   2  -2   6 56523.9 646.820   2
  -2   2  -6 55092.2 719.917   5
  -2   2  -7 162.429 207.161   5
   2   2   7 386.995 383.526   0
   2   2   7 198.614 146.269   8
  -2   2  -7 289.454 131.547   8
   2  -2   7 298.099 306.837   3
  -2  -2  -7 239.772 230.699   5
  -2  -2  -7-5.62888 257.294   7
   2   2   8 13307.8 323.376   8
   2   2   8 15506.6 660.663   0
  -2  -2  -8 17838.6 585.276   7
   2  -2   8 16983.2 638.749   3
  -2   2  -8 15023.7 302.121   8
   2  -2   8 15720.1 549.311   0
  -2  -2  -8 16757.8 540.111   5
  -2   2  -8 14083.5 459.026   5
  -2   2  -9 105.252 254.391   5
  -2  -2  -9 121.450 278.928   5
   2   2   9-118.910 473.993   0
  -2  -2  -9 138.041 287.479   7
   2  -2   9 252.391 324.614   0
  -2   2  -9 102.639 108.688   8
   2   2   9-9.16317 135.296   8
  -2   2 -10 9004.98 203.863   8
  -2  -2 -10 10652.5 553.654   7
   2   2  10 10317.8 662.091   0
  -2  -2 -10 10846.7 524.596   5
   2  -2  10 9789.84 547.355   0
  -2   2 -10 9303.21 480.816   5
   2   2  11 911.714 511.465   0
   2  -2  11 1187.63 386.121   0
  -2  -2 -11 1060.61 345.676   7
  -2   2 -11 781.437 319.533   5
  -2  -2 -11 1336.29 343.244   5
   2   2  12 8687.04 679.561   0
  -2  -2 -12 10200.9 586.122   7
   2  -2  12 9691.67 616.694   0
  -2  -2 -12 10915.7 580.816   5
  -2   2 -12 8992.85 540.042   5
  -2  -2 -13 1945.74 417.287   5
  -2   2 -13 1881.57 406.753   5
   2  -2  13 1817.57 481.712   0
  -2  -2 -13 2220.71 431.373   7
   2   2  13 2293.03 569.376   0
  -2  -2 -14 5710.98 567.817   7
   2   2  14 4158.83 699.938   0
   2  -2  14 4960.27 592.861   0
  -2  -2 -14 5195.96 552.086   5
  -2   2 -14 5932.99 532.420   5
  -2  -2 -15 94.2892 387.200   5
   2  -2  15 31.8351 492.927   0
  -2   2 -15 37.9192 409.456   5
   2   2  15 335.856 580.939   0
  -2  -2 -15 446.290 394.110   7
  -2   2 -16 1613.11 469.289   5
   2   2  16 1643.27 639.027   0
   2  -2  16 1848.54 555.207   0
  -2  -2 -16 2189.72 476.086   5
  -2   3  17 506.461 557.146   1
  -2   3  16-14.1396 488.810   1
   2  -3 -16-65.9110 420.961   5
   2   3 -16-71.8535 421.008   5
  -2  -3  16 148.947 474.373   1
  -2  -3  15 3499.33 584.283   1
   2   3 -15 2659.76 478.799   5
  -2   3  15 2905.64 572.881   1
  -2   3  15 3592.35 565.836   0
   2  -3 -15 2784.41 511.113   5
  -2  -3  14 276.957 446.936   1
  -2   3  14 819.530 489.904   0
  -2   3  14 308.331 399.814   2
  -2   3  14 781.821 470.965   1
   2   3 -14 469.771 388.952   5
  -2  -3  14 451.524 369.904   6
   2  -3 -14 619.516 392.013   5
   2  -3 -13 5814.01 519.142   5
  -2   3  13 5176.74 515.824   2
  -2  -3  13 7616.20 594.182   1
  -2  -3  13 5816.39 485.416   6
  -2   3  13 5240.47 577.973   1
   2   3 -13 6585.98 514.324   5
  -2   3  13 5943.42 592.348   0
  -2   3  12 372.994 389.956   1
  -2   3  12 3.37332 415.463   0
  -2   3  12-34.9610 343.062   2
   2   3 -12-89.8748 315.276   5
  -2  -3  12-19.4088 336.812   6
  -2  -3  12-46.2942 385.994   1
   2  -3 -12 107.332 346.793   5
   2   3 -11 1393.44 340.531   5
   2  -3 -11 1307.26 374.658   5
  -2   3  11 1399.40 409.160   0
  -2  -3  11 1624.27 421.934   1
  -2   3  11 1331.08 196.483   8
  -2   3  11 1538.52 394.602   2
  -2   3  11 1528.73 400.841   1
  -2  -3  11 1799.55 381.583   6
   2   3 -11 1804.84 231.907  10
   2   3 -10 10565.7 308.478   8
  -2   3  10 7840.97 314.486   8
  -2   3  10 8693.70 558.692   0
  -2   3  10 9220.01 534.367   2
  -2  -3  10 10332.3 574.737   1
  -2  -3  10 10265.3 535.873   6
  -2  -3  10 8585.67 298.796   0
   2   3 -10 10729.5 354.789  10
  -2   3  10 8005.85 504.222   1
   2  -3 -10 9161.72 516.763   5
   2   3 -10 9917.45 492.564   5
   2  -3 -10 7428.68 569.371  11
   2  -3  -9 56024.3 1062.65  11
   2   3  -9 63998.5 690.960   8
  -2   3   9 61751.3 1088.05   0
  -2  -3   9 67107.5 1095.76   1
  -2   3   9 48550.6 699.524   8
  -2  -3   9 52514.6 520.149   0
   2   3  -9 67355.3 759.523  10
  -2  -3   9 63603.1 970.014   6
  -2   3   9 56123.2 926.851   1
   2  -3  -9 55459.1 988.136   5
   2   3  -9 66122.8 991.029   9
   2   3  -9 60941.6 956.114   5
  -2   3   9 58839.7 1023.99   2
   2   3  -8-114.844 202.772  10
   2   3  -8-58.9657 240.671   5
  -2   3   8-74.7830 357.524   0
  -2   3   8 34.9405 266.255   1
   2  -3  -8 75.7760 283.432   5
  -2  -3   8-12.2167 306.954   1
  -2   3   8-83.6875 340.290   2
  -2   3   8 49.2267 180.981   8
  -2  -3   8 126.634 116.009   0
   2  -3  -8-146.953 434.531  11
   2   3  -8 273.721 275.065   9
  -2  -3   8-57.3732 355.415   6
  -2   3   8-12.1326 70.7330  10
  -2   3   7 66732.5 822.456   8
   2   3  -7 88537.2 1054.31   9
  -2   3   7 72060.9 1044.77   0
  -2  -3   7 79957.8 1021.46   6
   2   3  -7 84839.6 832.583  10
   2   3  -7 83671.4 977.275   5
  -2  -3   7 87494.1 1076.55   1
  -2  -3   7 60580.7 397.138   0
  -2   3   7 72291.8 883.510   1
  -2   3   7 72382.9 1029.90   2
   2  -3  -7 70726.6 961.406   5
   2  -3  -7 71241.1 1050.51  11
  -2   3   7 61467.4 453.298  10
   2   3  -6 430.817 55.5560   2
  -2   3   6 419.062 124.433  10
  -2   3   6 338.531 218.673   1
   2   3  -6 553.102 217.111  10
   2  -3  -6 508.473 248.176   5
   2   3  -6 749.084 264.304   9
  -2  -3   6 523.324 325.126   6
  -2  -3   6 407.107 62.5922   0
  -2   3   6 485.526 333.012   0
   2  -3  -6 415.363 349.455  11
  -2   3   6 401.318 305.800   2
   2   3  -6 561.096 217.444   5
  -2  -3   6 409.285 66.9386   0
  -2  -3   6 684.287 291.236   1
   2  -3  -6 364.798 143.280  10
   2  -3  -5 2826.85 176.257  10
  -2   3   5 3264.46 333.743   2
  -2  -3   5 2762.39 101.442   0
   2   3  -5 4003.16 282.390   5
  -2  -3   5 4257.61 329.232   1
  -2  -3   5 3464.94 359.844   6
  -2   3   5 3836.07 233.495   1
   2  -3  -5 3468.76 354.211  11
   2   3  -5 3686.73 127.997   2
   2   3  -5 3696.66 212.708   3
  -2   3   5 3682.75 373.122   0
   2   3  -5 4005.81 314.394   9
  -2   3   5 2744.29 168.132  10
   2   3  -5 4024.30 282.028  10
  -2   3   4 49650.8 798.798   2
   2   3  -4 59932.7 543.118   3
  -2  -3   4 48550.7 376.984   0
  -2  -3   4 62670.4 801.755   1
   2   3  -4 62813.7 747.343  10
   2   3  -4 62819.6 804.382   9
  -2   3   4 45605.3 479.538   1
   2   3  -4 60234.0 494.618   2
   2  -3  -4 47678.2 758.744  11
   2   3  -4 60841.5 765.816   5
   2  -3  -4 44063.8 502.412  10
  -2  -3   4 58713.5 831.495   6
   2   3  -3 114233. 942.346   4
  -2   3   3 90652.9 1013.26   2
   2   3  -3 110339. 996.167   9
   2   3  -3 110639. 961.098  10
  -2   3   3 76959.1 673.954  10
  -2  -3   3 104103. 633.159   0
  -2  -3   3 117438. 1019.13   1
   2  -3  -3 97675.6 494.353   7
  -2  -3   3 110860. 1041.95   6
  -2   3   3 77747.5 801.395   5
   2   3  -3 104020. 568.135   3
   2  -3  -3 85421.4 958.296  11
   2  -3  -3 80679.3 708.361  10
   2   3  -2 52060.4 699.029   9
  -2   3   2 38680.8 521.292  10
   2   3  -2 48476.5 587.173   4
   2   3  -2 56167.7 519.528   0
   2  -3  -2 37902.8 503.498  10
  -2  -3   2 55055.0 698.317   7
   2  -3  -2 45821.3 672.037   3
  -2  -3   2 49645.8 531.469   0
  -2  -3   2 58558.3 761.935   6
   2  -3  -2 44077.2 582.579   4
  -2   3   2 45268.2 698.284   2
   2   3  -2 60797.1 756.742  10
  -2  -3   1 143821. 969.239   4
   2   3  -1 156637. 1156.72  10
   2   3  -1 144745. 1058.96   1
   2  -3  -1 134669. 1092.96   3
   2   3  -1 152734. 939.501   0
  -2  -3   1 150437. 1092.44   7
   2   3  -1 137117. 951.261   4
  -2  -3   1 133751. 885.956   0
   2  -3  -1 121353. 929.972   4
  -2  -3   1 150156. 1118.74   6
   2  -3  -1 118456. 885.992  10
  -2   3   1 122334. 922.451  10
  -2   3   1 138407. 1119.03   2
   2   3   0 62069.3 674.578   0
  -2   3   0 64570.6 715.901  10
   2  -3   0 55311.6 615.298   4
  -2   3   0 54195.8 612.425   4
  -2   3   0 65906.5 762.277   2
   2  -3   0 63351.3 753.541   2
  -2  -3   0 70930.9 743.797   7
   2  -3   0 57150.9 702.442   3
   2   3   0 58222.1 603.803   4
  -2  -3   0 62158.5 674.459   0
  -2  -3   0 64123.6 724.580   6
   2  -3   0 56249.1 656.300  10
  -2  -3   0 68708.4 658.835   4
   2   3   0 59113.3 748.736  10
   2  -3   1 6631.88 265.589   4
  -2  -3  -1 6739.02 129.753   3
   2   3   1 7736.07 379.429  10
  -2   3  -1 9041.87 315.605   2
   2  -3   1 6763.97 305.958   3
  -2  -3  -1 10128.2 347.576   7
   2   3   1 7754.21 352.070   0
  -2   3  -1 9041.52 335.078  10
  -2  -3  -1 9563.14 291.568   4
  -2  -3  -1 7867.39 311.337   0
  -2   3  -1 8687.08 290.441   4
   2   3   1 6792.80 295.737   6
  -2  -3  -1 7751.92 316.007   6
   2  -3   1 6830.27 159.399   9
   2  -3   1 7385.16 290.743   2
   2  -3   2 5960.10 184.330   9
   2   3   2 6345.82 369.235   0
  -2   3  -2 5860.79 241.032   4
  -2   3  -2 6868.38 275.409   2
  -2  -3  -2 6134.25 182.091   3
  -2   3  -2 6564.69 323.455  10
   2   3   2 6426.99 367.712  10
  -2  -3  -2 8198.87 318.136   7
   2   3   2 6052.41 264.330   6
  -2  -3  -2 6398.70 293.814   6
  -2  -3  -2 7779.53 270.186   4
   2  -3   2 5624.05 304.500   3
   2  -3   2 6370.61 259.082   2
   2   3   3 1498.44 190.488   6
  -2   3  -3 1420.82 179.799   5
  -2  -3  -3 1883.70 228.276   7
   2   3   3 1466.04 300.186  10
   2   3   3 1932.93 338.084   0
  -2  -3  -3 1866.60 164.512   3
   2  -3   3 1468.98 137.627   9
  -2   3  -3 1924.82 256.897  10
   2  -3   3 1577.60 243.586   3
   2  -3   3 1495.29 171.015   2
  -2   3  -3 1559.77 177.375   2
  -2   3  -4 363.690 146.265   2
   2   3   4 210.116 168.847   6
  -2  -3  -4 477.382 205.760   7
  -2  -3  -4 167.270 157.183   3
   2   3   4 488.186 325.287   0
   2  -3   4 72.4071 201.516   3
   2  -3   4 151.277 130.681   2
  -2   3  -4 236.472 155.021   5
   2   3   5 1035.44 372.801   0
  -2   3  -5 1010.86 168.968   2
   2  -3   5 1064.64 253.547   3
   2  -3   5 1129.74 158.046   2
  -2   3  -5 750.776 180.163   5
   2   3   5 1005.07 183.400   6
  -2   3  -5 981.281 189.941   8
  -2  -3  -5 1181.14 237.911   7
  -2   3  -6 2268.05 217.431   8
   2   3   6 2521.88 443.714   0
  -2   3  -6 2093.34 223.331   5
  -2  -3  -6 2870.25 315.882   7
   2  -3   6 2149.44 326.245   3
   2   3   6 2279.61 207.290   6
  -2  -3  -6 2728.61 285.186   5
  -2   3  -6 2203.75 195.134   2
   2  -3   6 2304.11 191.389   2
   2  -3   7 10627.4 497.673   3
  -2   3  -7 10231.0 319.694   8
  -2  -3  -7 11716.6 475.943   7
   2   3   7 10123.4 583.523   0
   2   3   7 8705.38 295.774   6
  -2  -3  -7 10422.1 445.913   5
  -2   3  -7 9094.56 396.059   5
   2  -3   7 9313.04 306.068   2
   2   3   8 122.043 491.185   0
  -2   3  -8 3.52707 144.813   8
  -2  -3  -8-103.554 266.223   5
   2  -3   8-101.813 367.916   3
   2   3   8-139.592 176.167   6
  -2  -3  -8 56.7488 291.164   7
  -2   3  -8 17.9958 216.321   5
   2  -3   9 13368.7 660.372   3
  -2  -3  -9 13907.2 569.403   7
   2   3   9 13255.3 723.799   0
  -2   3  -9 11774.8 309.600   8
   2   3   9 11034.9 324.259   6
  -2  -3  -9 13303.4 562.907   5
  -2   3  -9 11509.9 486.918   5
   2   3  10 13931.9 746.908   0
  -2   3 -10 12869.5 297.226   8
  -2  -3 -10 14649.7 619.345   7
  -2  -3 -10 14861.2 620.130   5
  -2   3 -10 12742.9 554.597   5
   2  -3  10 12997.0 572.188   0
  -2  -3 -11 7732.92 539.344   7
   2   3  11 6843.17 663.161   0
  -2  -3 -11 7559.49 522.622   5
   2  -3  11 6857.25 526.102   0
  -2   3 -11 6526.52 461.671   5
   2   3  12 4255.71 670.473   0
  -2  -3 -12 4487.40 490.465   7
  -2  -3 -12 4136.90 478.310   5
  -2   3 -12 3714.46 439.095   5
   2  -3  12 3923.51 507.774   0
   2  -3  13-130.876 422.388   0
  -2  -3 -13 315.277 368.696   5
  -2   3 -13-168.591 356.120   5
   2   3  13 98.8063 567.390   0
  -2  -3 -13 321.616 405.028   7
  -2  -3 -14 2523.44 488.458   5
   2  -3  14 2327.99 495.016   0
  -2  -3 -14 2764.55 495.299   7
   2   3  14 1583.75 643.227   0
  -2   3 -14 2955.05 454.082   5
  -2  -3 -15 2605.11 502.923   5
   2  -3  15 3188.05 564.871   1
  -2   3 -15 1979.18 479.348   5
   2  -3  15 2589.55 557.509   0
  -2  -3 -15 2953.50 512.302   7
   2   3  15 2433.57 667.542   0
  -2   3 -16 537.601 454.478   5
  -2  -3 -16 548.749 460.471   5
   2   3  16 613.565 629.284   0
   2  -4 -17 669.318 365.039   7
  -2   4  17 679.252 546.603   1
   2   4 -16-253.398 448.547   5
  -2   4  16 55.3907 520.511   0
  -2  -4  16-102.626 515.925   1
   2  -4 -16 416.904 461.020   5
  -2   4  16-199.923 482.095   1
  -2   4  15 458.599 491.167   0
   2  -4 -15 174.652 430.200   5
  -2   4  15 618.642 470.939   1
  -2   4  15 15.9042 422.241   2
  -2  -4  15 92.1950 463.892   1
   2   4 -15 93.0240 395.580   5
  -2  -4  14 1511.00 438.702   6
  -2   4  14 950.264 516.134   0
  -2   4  14 942.255 448.836   2
   2  -4 -14 1197.42 432.496   5
  -2  -4  14 1029.54 486.882   1
  -2   4  14 1114.00 466.307   1
   2   4 -14 1104.31 372.377   5
  -2   4  13 3754.68 515.353   2
  -2   4  13 2965.83 511.053   1
  -2  -4  13 4143.00 572.190   1
  -2  -4  13 3679.98 506.460   6
   2  -4 -13 4384.80 522.871   5
   2   4 -13 4003.59 465.365   5
  -2   4  13 4361.20 593.573   0
  -2   4  12 16429.5 792.618   0
  -2   4  12 16053.4 757.310   2
  -2   4  12 14191.2 673.307   1
  -2  -4  12 17829.8 751.968   1
  -2  -4  12 16800.2 699.862   6
   2  -4 -12 13555.1 662.305   5
   2   4 -12 15876.3 661.216   5
   2   4 -12 17644.4 520.502  10
  -2   4  11 6765.21 606.167   0
  -2  -4  11 7456.83 553.992   1
   2   4 -11 7907.58 376.644  10
  -2  -4  11 7445.96 544.148   6
   2  -4 -11 6675.75 509.363   5
  -2   4  11 6021.71 347.295   8
   2   4 -11 7919.52 498.406   5
  -2   4  11 6178.40 495.182   1
  -2   4  11 6742.54 583.817   2
   2   4 -10 1613.92 282.544  10
  -2   4  10 1247.68 416.056   2
  -2   4  10 1392.47 242.102   8
   2  -4 -10 1396.82 371.753   5
  -2   4  10 1635.43 472.229   0
   2  -4 -10 1489.78 526.133  11
  -2  -4  10 1244.76 419.926   6
  -2  -4  10 1930.77 399.598   1
   2   4 -10 1331.46 330.457   5
  -2   4   9 5341.33 515.771   0
  -2   4   9 4320.96 187.014  10
   2  -4  -9 5323.16 577.586  11
   2   4  -9 4978.31 390.634   5
   2   4  -9 5709.19 429.260   9
  -2  -4   9 6563.84 469.336   1
  -2  -4   9 5583.67 519.515   6
  -2  -4   9 4903.41 205.595   0
   2   4  -9 6271.32 346.707  10
   2  -4  -9 4368.67 429.177   5
  -2   4   9 5622.79 511.408   2
  -2   4   8 3452.99 195.537  10
   2   4  -8 4579.95 388.932   9
  -2   4   8 4498.62 459.000   0
  -2  -4   8 4849.83 477.159   6
   2   4  -8 4517.81 350.361   5
  -2  -4   8 4343.36 401.697   1
   2  -4  -8 3053.14 526.865  11
  -2  -4   8 4521.27 191.668   0
  -2   4   8 4207.43 477.131   2
   2  -4  -8 3244.99 384.058   5
  -2  -4   8 3880.12 169.730   0
   2   4  -8 4932.25 317.862  10
   2   4  -7 7927.20 435.221   9
   2   4  -7 8188.69 371.298  10
  -2   4   7 6927.08 504.070   0
  -2   4   7 5347.74 230.270  10
  -2  -4   7 8005.84 219.987   0
  -2  -4   7 8601.78 451.844   1
   2   4  -7 7983.17 402.468   5
  -2  -4   7 7682.60 516.510   6
   2  -4  -7 6026.75 551.213  11
  -2   4   7 7628.88 505.711   2
   2  -4  -7 5147.11 256.882  10
  -2   4   6 5.17659 152.305  10
   2  -4  -6 43.4550 187.230  10
  -2  -4   6 8.71965 121.117   0
   2   4  -6 129.082 267.020  10
   2   4  -6 92.6295 64.1611   2
  -2   4   6 91.2150 327.849   2
   2  -4  -6-25.8774 145.128   7
   2   4  -6-81.3529 222.245   5
  -2  -4   6 81.9263 406.176   6
   2   4  -6-85.7165 266.928   9
  -2  -4   6 295.970 300.671   1
  -2   4   6 13.4494 347.907   0
   2  -4  -6 19.9719 420.663  11
   2   4  -6 115.690 89.7614  11
   2   4  -5 93256.4 1085.84   9
  -2   4   5 73328.1 1113.07   0
  -2  -4   5 91227.8 656.782   0
   2   4  -5 87694.1 756.337   3
   2  -4  -5 73522.9 645.877   7
  -2  -4   5 92907.1 1062.53   1
   2  -4  -5 64786.5 693.302  10
  -2  -4   5 88344.5 1137.97   6
  -2   4   5 70569.7 674.742   1
   2  -4  -5 74208.0 1093.60  11
   2   4  -5 86887.8 596.443   2
   2   4  -5 96459.4 1076.42   5
   2   4  -5 86509.2 674.728  11
   2   4  -5 96242.4 1024.34  10
  -2   4   5 74809.9 1118.51   2
   2   4  -4 59976.4 849.814   9
  -2  -4   4 58338.7 567.841   0
   2  -4  -4 43048.6 589.516  10
  -2  -4   4 58949.1 824.171   1
   2  -4  -4 43691.0 443.265   7
  -2  -4   4 60487.4 918.437   6
  -2   4   4 47395.1 473.438   1
   2  -4  -4 45108.7 829.059  11
   2   4  -4 61995.9 640.593  11
  -2   4   4 38793.4 552.222  10
   2   4  -4 62287.0 848.185  10
   2   4  -4 56314.4 537.190   3
  -2   4   4 46667.9 881.019   2
   2  -4  -3 17327.2 473.184   4
  -2   4   3 16366.0 570.723   2
   2   4  -3 21011.1 536.996   9
   2  -4  -3 14294.1 216.175   7
  -2   4   3 13927.2 385.491  10
  -2  -4   3 21632.4 510.328   7
  -2  -4   3 20805.2 420.539   0
  -2  -4   3 22705.0 517.719   1
   2  -4  -3 15660.5 532.378  11
   2  -4  -3 17380.2 515.271   3
   2   4  -3 18913.6 281.637   3
  -2  -4   3 25635.4 675.246   6
   2   4  -3 27382.4 612.014  10
  -2  -4   2 100239. 849.479   0
   2   4  -2 79361.9 407.557   3
   2  -4  -2 87682.8 963.307   4
   2   4  -2 105868. 1053.66  10
   2   4  -2 99640.8 1017.50   9
   2   4  -2 109093. 871.518   0
  -2  -4   2 104480. 1021.66   7
   2  -4  -2 85088.4 972.691   3
  -2  -4   2 104349. 1093.41   6
   2  -4  -2 81120.5 1014.66  11
  -2   4   2 76310.3 799.775  10
  -2   4   2 88615.5 1075.51   2
   2  -4  -1 2762.31 309.310  11
  -2  -4   1 3687.50 257.400   4
   2  -4  -1 3691.05 276.908   4
   2   4  -1 3839.69 267.043   0
   2  -4  -1 3811.77 309.800   3
   2   4  -1 4985.46 382.073  10
  -2   4   1 2931.47 326.099   2
  -2  -4   1 3891.57 277.765   7
  -2  -4   1 3790.49 290.575   0
  -2  -4   1 4197.94 371.879   6
  -2   4   1 3062.68 282.716  10
  -2  -4   0 16291.4 437.638   7
  -2  -4   0 16791.7 416.032   4
   2  -4   0 11798.9 366.383   4
   2  -4   0 12083.4 396.883   3
   2   4   0 14015.6 435.268   0
  -2   4   0 9695.41 150.677   7
  -2  -4   0 14719.4 431.305   0
   2   4   0 12376.8 498.096  10
  -2  -4   0 15074.4 474.349   6
  -2   4   0 14012.2 417.683  10
  -2   4   0 13885.3 442.761   2
  -2   4  -1 17020.8 440.369   2
   2  -4   1 14899.0 249.501   9
   2   4   1 16636.5 480.750   0
   2  -4   1 15672.9 444.073   3
  -2   4  -1 14672.7 229.257   7
   2  -4   1 15288.9 412.865   4
  -2  -4  -1 22608.5 516.068   7
   2  -4   1 14174.4 191.596   1
  -2  -4  -1 16281.3 454.257   6
  -2  -4  -1 22542.3 490.037   4
  -2   4  -1 16577.2 442.347  10
   2   4   1 16170.8 508.548  10
  -2  -4  -2 13713.2 429.341   7
   2  -4   2 10460.0 257.493   9
  -2  -4  -2 14765.5 426.072   4
  -2   4  -2 13168.8 435.115  10
   2  -4   2 11335.0 409.450   3
   2   4   2 10918.4 452.477   0
  -2  -4  -2 10570.8 370.033   6
   2  -4   2 12206.2 253.171   1
  -2   4  -2 11509.7 370.083   2
   2   4   2 10931.0 460.432  10
   2  -4   3 10746.7 290.436   9
  -2  -4  -3 13428.9 395.980   4
  -2  -4  -3 14345.7 442.729   7
  -2   4  -3 14394.2 464.238  10
   2  -4   3 12190.7 432.745   3
   2   4   3 10715.1 502.724   0
   2   4   3 10235.2 454.772  10
  -2  -4  -3 11452.4 393.527   6
  -2   4  -3 12390.0 365.385   2
   2   4   4 3845.48 434.622   0
  -2   4  -4 4940.00 353.542  10
  -2   4  -4 3713.08 277.361   5
   2  -4   4 4156.42 330.399   3
  -2  -4  -4 4506.66 314.701   7
  -2   4  -4 3901.04 240.642   2
   2   4   4 3531.54 374.280  10
  -2   4  -5 1182.28 219.977   5
   2   4   5 1170.22 353.209  10
  -2   4  -5 1116.50 298.011  10
  -2   4  -5 1183.20 191.372   2
   2  -4   5 1351.30 266.749   3
  -2  -4  -5 1445.23 254.416   7
   2   4   5 1161.19 433.526   0
   2   4   6 15163.6 566.748  10
   2  -4   6 17380.2 561.888   3
   2   4   6 16516.9 692.086   0
  -2  -4  -6 18509.8 556.498   7
  -2   4  -6 17334.6 403.108   2
  -2   4  -6 15734.2 490.739   5
  -2   4  -7 1162.48 186.665   2
   2   4   7 840.552 375.187  10
  -2   4  -7 958.532 260.644   5
  -2  -4  -7 1114.90 295.916   7
   2  -4   7 909.371 325.303   3
   2   4   7 915.895 213.753   6
   2   4   7 596.787 501.787   0
  -2   4  -7 1019.02 225.712   8
   2  -4   8 19195.0 697.117   3
  -2  -4  -8 19722.9 640.465   7
  -2   4  -8 18250.5 474.462   8
   2   4   8 15367.7 400.726   6
   2   4   8 17307.5 800.661   0
  -2   4  -8 15359.6 538.718   5
   2   4   8 16419.6 604.912  10
   2   4   9 254.505 371.128  10
  -2   4  -9 550.180 198.817   8
  -2   4  -9 295.934 274.267   5
  -2  -4  -9 263.752 313.695   7
   2   4   9 315.017 518.924   0
   2  -4   9 353.819 415.760   3
   2   4  10 787.391 370.209  10
   2  -4  10 940.414 479.260   3
  -2   4 -10 1085.91 188.063   8
  -2  -4 -10 1187.91 376.592   7
  -2  -4 -10 1170.96 356.343   5
   2   4  10 840.739 531.055   0
  -2   4 -10 1319.42 312.449   5
  -2   4 -11 836.069 342.326   5
  -2  -4 -11 880.364 372.896   5
   2   4  11 840.555 389.828  10
  -2  -4 -11 1290.63 407.609   7
   2  -4  11 647.916 372.925   0
   2   4  11 864.483 566.370   0
   2  -4  12 25585.0 888.777   1
   2   4  12 23371.6 769.503  10
   2   4  12 28069.6 1076.49   0
  -2  -4 -12 28517.5 897.784   7
  -2  -4 -12 24546.9 892.407   5
   2  -4  12 27466.4 861.637   0
  -2   4 -12 26274.1 834.595   5
   2  -4  13 590.732 464.776   1
  -2  -4 -13 196.786 397.245   5
  -2  -4 -13 94.6052 401.788   7
   2   4  13 194.486 583.692   0
   2  -4  13 275.934 419.294   0
  -2   4 -13 5.09557 360.971   5
   2  -4  14 2104.03 514.830   1
   2  -4  14 1909.07 498.363   0
  -2  -4 -14 2218.08 498.836   7
  -2  -4 -14 2825.51 510.137   5
   2   4  14 2689.94 671.820   0
  -2   4 -14 2047.49 463.611   5
  -2  -4 -15 600.847 440.171   5
  -2  -4 -15 393.535 444.884   7
   2   4  15-68.6438 618.635   0
   2  -4  15 591.388 479.171   1
  -2   4 -15 464.820 432.416   5
  -2   5  17 1129.10 567.868   1
   2  -5 -17 818.560 407.159   7
  -2   5  16 1334.33 594.038   0
  -2   5  16 713.460 512.007   1
  -2   5  16 1215.36 519.233   2
   2  -5 -16 1103.43 381.101   7
  -2   5  15 1244.01 549.067   0
  -2  -5  15 1062.27 512.015   1
  -2   5  15 1144.40 493.377   2
  -2  -5  15 814.451 477.899   6
  -2   5  15 864.727 484.258   1
   2  -5 -15 909.526 442.916   5
   2  -5 -15 1113.91 383.900   7
   2   5 -15 710.526 414.313   5
   2   5 -14 102.422 373.045   5
  -2   5  14 63.4688 512.319   0
  -2   5  14-80.9066 394.133   1
  -2  -5  14 84.0824 445.824   1
  -2   5  14 65.2415 440.139   2
   2  -5 -14 81.5164 422.556   5
   2  -5 -14 240.267 301.884   7
  -2  -5  14 326.223 426.374   6
   2   5 -13 613.675 364.026   5
  -2   5  13 511.081 468.499   0
  -2   5  13 256.264 399.763   1
  -2   5  13 345.865 444.705   2
   2  -5 -13 354.015 267.496   7
  -2  -5  13 246.081 456.865   6
   2  -5 -13 457.390 421.337   5
  -2  -5  13 39.1981 418.622   1
  -2   5  12 601.934 387.743   1
  -2   5  12 760.753 495.378   0
  -2  -5  12 757.919 430.298   1
  -2   5  12 1064.85 452.724   2
   2   5 -12 821.817 274.244  10
  -2  -5  12 799.905 459.889   6
   2   5 -12 904.138 385.778   5
   2  -5 -12 826.620 294.984   7
  -2   5  11 522.392 449.943   0
   2   5 -11 493.250 283.799  10
  -2   5  11 196.554 442.900   2
   2   5 -11 432.718 318.303   5
  -2   5  11 303.278 251.266   8
   2  -5 -11 274.043 258.730   7
  -2  -5  11 484.217 438.917   6
  -2  -5  11 540.582 396.861   1
   2   5 -10 201.415 328.437   9
   2   5 -10 104.458 293.638   5
   2   5 -10 174.101 268.268  10
  -2   5  10 165.534 404.606   2
   2  -5 -10 159.982 228.373   7
  -2  -5  10 45.4156 405.075   6
  -2   5  10 439.848 432.922   0
  -2  -5  10 145.013 336.033   1
   2  -5 -10 308.240 519.156  11
   2   5  -9 6143.92 460.252   9
   2   5  -9 5065.31 402.448   5
   2   5  -9 6003.23 385.824  10
   2  -5  -9 4218.26 322.870   7
  -2  -5   9 5498.11 458.981   1
  -2   5   9 4978.40 569.677   0
  -2  -5   9 5745.66 562.350   6
  -2   5   9 5679.72 559.777   2
   2  -5  -9 5292.85 624.013  11
  -2   5   9 4037.95 252.830  10
  -2   5   8 13038.9 373.021  10
   2   5  -8 16561.7 594.013   9
  -2  -5   8 17584.1 636.078   1
  -2   5   8 15492.2 710.256   0
  -2  -5   8 17850.3 716.991   6
   2  -5  -8 11342.4 245.326   6
   2   5  -8 17307.1 547.300  10
   2   5  -8 16425.9 584.250   5
   2  -5  -8 13789.3 739.206  11
   2  -5  -8 12664.8 410.295   7
  -2   5   8 14530.2 691.591   2
  -2   5   7 24693.4 827.442   0
  -2  -5   7 29765.2 466.181   0
  -2  -5   7 29418.5 828.909   6
  -2  -5   7 29132.0 729.462   1
   2   5  -7 26584.1 691.829   5
  -2   5   7 19906.6 455.166  10
   2  -5  -7 19740.0 392.758   6
   2  -5  -7 21870.0 472.361   7
   2   5  -7 29114.2 736.261   9
   2  -5  -7 21566.1 826.083  11
   2   5  -7 29184.4 662.832  10
  -2   5   7 25168.8 812.326   2
  -2  -5   6 3787.57 247.756   0
   2   5  -6 4110.50 370.792  10
   2  -5  -6 2783.75 557.799  11
   2   5  -6 3699.39 356.304   5
   2  -5  -6 2894.19 218.586   7
  -2   5   6 2637.07 255.428  10
  -2   5   6 3249.00 477.636   2
  -2  -5   6 4225.27 374.595   1
  -2  -5   6 4475.09 531.679   6
   2   5  -6 3400.73 349.062   9
   2   5  -6 4003.41 157.967   2
  -2   5   6 3172.71 477.747   0
   2   5  -6 3669.24 181.586  11
   2   5  -5 130.213 292.874  10
   2   5  -5 434.273 261.668   5
  -2  -5   5 325.516 195.375   0
  -2  -5   5 32.3762 426.014   6
   2   5  -5 329.866 289.009   9
  -2   5   5 114.033 340.536   2
  -2   5   5 196.397 203.708  10
   2   5  -5 457.037 189.665  11
   2  -5  -5 246.155 129.129   7
   2  -5  -5 644.450 456.774  11
  -2  -5   5 316.197 287.182   1
   2   5  -5 306.848 145.039   3
  -2   5   5 215.394 373.677   0
  -2  -5   4 15828.8 400.786   0
   2  -5  -4 12949.1 467.128   4
   2   5  -4 15452.8 415.964  11
   2   5  -4 15111.8 311.927   3
   2  -5  -4 11594.3 262.059   7
  -2  -5   4 16542.7 506.646   1
   2  -5  -4 12567.9 498.364   3
   2  -5  -4 13511.4 624.634  11
  -2  -5   4 18146.8 645.825   6
  -2   5   4 11775.6 234.581   1
   2   5  -4 15082.3 505.056   9
  -2   5   4 10935.8 393.624  10
   2   5  -4 18461.9 578.384  10
  -2   5   4 13501.6 583.902   2
   2  -5  -3 15211.1 598.875  11
   2   5  -3 18021.5 534.598   9
   2  -5  -3 16532.1 521.299   4
   2   5  -3 16330.2 274.416   3
  -2   5   3 15844.9 585.958   2
  -2  -5   3 16179.0 446.973   0
   2  -5  -3 12676.2 236.214   7
   2  -5  -3 14373.5 512.409   3
  -2  -5   3 20018.9 646.787   6
  -2   5   3 12746.7 420.766  10
   2   5  -3 21081.7 604.773  10
   2  -5  -2 2952.46 323.125   3
   2   5  -2 3826.53 327.361   9
  -2   5   2 2831.11 288.019  10
   2   5  -2 4297.13 404.464  10
   2  -5  -2 2678.65 117.840   7
  -2  -5   2 3849.53 301.787   7
   2  -5  -2 3158.22 371.631  11
  -2  -5   2 4803.91 436.555   6
  -2  -5   2 3402.58 299.773   0
   2  -5  -2 3392.78 320.225   4
   2   5  -2 4675.24 304.261   0
  -2   5   2 2190.97 92.3657   9
  -2   5   2 3341.93 382.813   2
  -2   5   1 2281.55 95.2438   9
   2  -5  -1 3380.98 311.905   4
   2   5  -1 3682.02 309.190   0
  -2  -5   1 3123.01 96.9374   3
  -2  -5   1 4114.54 310.466   7
  -2   5   1 2871.65 335.146   2
   2  -5  -1 3277.90 317.400   3
  -2   5   1 2500.36 107.244   7
  -2   5   1 3421.99 318.252  10
  -2  -5   1 3973.36 403.175   6
   2  -5  -1 2875.16 339.987  11
   2   5  -1 4323.24 393.411  10
  -2  -5   1 4145.89 299.733   4
  -2  -5   0 1385.88 240.252   4
   2  -5   0 662.014 224.771   4
   2   5   0 523.134 285.491   0
  -2   5   0 743.592 269.284   2
   2  -5   0 622.869 276.392  11
  -2  -5   0 830.696 70.7583   3
  -2  -5   0 1247.46 240.980   7
  -2  -5   0 1055.02 353.683   6
  -2   5   0 562.950 81.3636   7
   2  -5   0 792.689 237.572   3
   2   5   0 945.413 363.188  10
  -2   5   0 800.066 267.782  10
  -2  -5  -1 15904.4 501.481   4
  -2   5  -1 9932.09 416.088   2
   2  -5   1 8159.74 384.608   3
  -2   5  -1 7952.69 201.258   7
  -2  -5  -1 13567.2 440.156   7
   2   5   1 9331.22 460.301   0
  -2  -5  -1 11472.7 214.005   3
   2  -5   1 7107.22 131.965   1
   2  -5   1 9836.83 424.440  11
  -2  -5  -1 10454.8 470.733   6
  -2   5  -1 11243.5 460.521  10
   2   5   1 11384.5 551.953  10
   2  -5   1 7876.98 378.712   4
   2   5   2 46552.0 835.790   0
  -2  -5  -2 60530.6 876.646   4
  -2  -5  -2 55899.4 842.523   7
  -2   5  -2 46130.4 790.743  10
   2  -5   2 46694.8 778.640   3
  -2   5  -2 39498.2 464.466   7
   2  -5   2 38724.6 493.879   9
  -2   5  -2 45253.1 717.276   2
  -2  -5  -2 42080.3 709.720   6
   2   5   2 42181.1 829.991  10
   2  -5   2 37506.4 389.744   1
  -2   5  -3 13482.5 317.395   7
   2  -5   3 15853.7 520.940   3
  -2  -5  -3 17790.4 547.419   7
   2  -5   3 13558.2 353.891   9
  -2   5  -3 15385.5 456.652   2
   2  -5   3 13640.2 314.711   1
  -2  -5  -3 12995.2 441.900   6
   2   5   3 13791.7 560.489  10
  -2  -5  -3 17504.3 538.594   4
   2   5   3 15744.6 597.997   0
  -2   5  -3 17277.0 563.228  10
  -2  -5  -4 10162.2 434.408   4
   2   5   4 7800.08 542.381   0
   2  -5   4 8331.06 422.872   3
  -2  -5  -4 9570.59 415.961   7
  -2  -5  -4 8927.37 404.734   6
   2  -5   4 8018.17 307.356   1
  -2   5  -4 9111.75 357.430   2
  -2   5  -4 9618.37 468.771  10
   2   5   4 7727.58 485.773  10
  -2   5  -5 894.636 261.448   5
   2   5   5 1195.19 384.858  10
  -2   5  -5 1263.09 316.372  10
  -2   5  -5 1203.43 208.843   2
  -2  -5  -5 1643.84 291.165   4
  -2  -5  -5 1448.73 298.314   7
   2  -5   5 1103.36 292.357   3
   2   5   5 1157.66 438.353   0
   2  -5   5 1305.20 238.762   1
   2   5   6 6079.54 566.855   0
  -2  -5  -6 7068.29 422.713   7
   2  -5   6 7036.31 378.837   1
   2  -5   6 6889.04 445.818   3
  -2   5  -6 6678.33 305.175   2
  -2   5  -6 6036.02 386.769   5
   2   5   6 6279.31 490.123  10
   2  -5   7 12496.6 573.174   3
   2   5   7 11576.2 570.874  10
   2   5   7 11862.6 694.271   0
  -2  -5  -7 13953.9 551.844   7
   2  -5   7 14097.4 519.290   1
  -2   5  -7 12750.1 385.194   2
  -2   5  -7 11681.4 513.853   5
  -2   5  -7 14722.3 588.129  10
   2   5   8 14395.3 754.284   0
   2  -5   8 14137.9 639.995   3
  -2   5  -8 13716.5 538.884   5
  -2  -5  -8 15578.2 594.408   7
   2  -5   8 13914.4 572.816   1
  -2   5  -8 14332.9 389.778   2
  -2   5  -8 16526.8 545.450   8
   2   5   8 13172.7 606.182  10
  -2   5  -9 20927.0 656.066   5
  -2   5  -9 23670.0 579.250   8
   2  -5   9 24185.8 822.316   3
   2   5   9 22920.1 892.242   0
  -2  -5  -9 23583.9 744.230   7
   2  -5   9 23325.1 748.827   1
   2   5   9 20016.3 688.915  10
   2  -5  10 1305.51 391.368   1
  -2   5 -10 1371.04 339.133   5
   2  -5  10 1408.00 474.567   3
  -2  -5 -10 1381.08 366.516   7
   2   5  10 1046.67 547.663   0
   2   5  10 1213.85 400.862  10
  -2  -5 -11 884.576 404.286   7
  -2   5 -11 781.193 338.518   5
   2  -5  11 816.710 391.534   1
   2   5  11 459.892 607.605   0
   2   5  11 885.519 428.580  10
  -2   5 -12 186.441 331.588   5
   2  -5  12 725.482 397.831   1
   2  -5  12 514.786 383.975   0
  -2  -5 -12 84.1146 368.242   7
   2   5  12 269.618 567.251   0
   2  -5  13 999.002 472.582   1
  -2   5 -13 1521.53 407.396   5
   2  -5  13 1526.15 428.132   0
  -2  -5 -13 1523.96 455.130   7
   2   5  13 1624.77 591.730   0
   2  -5  14 216.168 465.145   1
   2  -5  14-316.360 492.025   6
  -2  -5 -14 814.372 414.318   7
   2   5  14 888.526 609.138   0
  -2   5 -14 336.428 395.002   5
   2  -5  15 802.983 484.308   1
  -2   5 -15 455.647 408.244   5
  -2   6  16-473.862 587.215   0
  -2   6  16-52.8288 524.547   2
  -2   6  15 207.793 496.315   2
  -2   6  15 109.840 548.976   0
   2  -6 -15 111.438 330.969   7
  -2  -6  15-168.760 484.150   6
  -2  -6  15-107.154 494.053   1
   2   6 -14 2297.46 493.851   5
  -2   6  14 1732.62 576.970   2
  -2   6  14 1775.85 626.006   0
   2  -6 -14 1815.15 404.811   7
  -2  -6  14 1613.48 538.955   6
  -2  -6  14 2927.75 572.600   1
  -2   6  13 6015.20 740.304   0
  -2   6  13 6051.31 708.517   2
  -2  -6  13 7350.49 682.558   6
  -2   6  13 5457.48 573.580   1
  -2  -6  13 6807.38 649.567   1
   2   6 -13 6182.01 575.487   5
   2  -6 -13 5284.18 459.618   7
   2   6 -12 1714.96 361.250  10
  -2   6  12 1977.39 446.897   1
  -2   6  12 1879.62 568.950   2
   2  -6 -12 1514.75 335.783   7
   2   6 -12 1736.69 416.099   5
  -2  -6  12 2286.14 580.329   6
  -2  -6  12 1579.34 498.428   1
  -2   6  12 1880.10 617.898   0
  -2   6  11 9287.26 771.454   0
   2   6 -11 9817.70 593.233   5
   2   6 -11 11620.3 555.332  10
  -2   6  11 9221.99 741.248   2
   2  -6 -11 8190.54 454.671   7
  -2  -6  11 10357.5 645.388   1
  -2  -6  11 10431.1 742.273   6
   2   6 -10 2450.07 429.936   9
   2  -6 -10 2791.80 617.417  11
  -2  -6  10 2844.83 562.162   6
  -2   6  10 2152.22 545.386   2
   2  -6 -10 2276.80 300.531   7
   2   6 -10 2479.23 399.742   5
  -2  -6  10 4096.99 465.060   1
   2   6 -10 3514.47 390.210  10
  -2   6  10 3067.87 569.544   0
   2   6  -9 1958.89 347.074  10
   2   6  -9 1556.57 353.619   5
   2   6  -9 2038.75 389.729   9
   2  -6  -9 1473.54 549.255  11
   2  -6  -9 1712.77 255.478   7
  -2  -6   9 2046.68 517.755   6
  -2  -6   9 2185.45 394.397   1
  -2   6   9 1979.87 495.924   2
  -2   6   9 1601.24 506.637   0
  -2   6   8 338.871 217.338  10
   2   6  -8 221.309 297.637  10
   2   6  -8 8.64028 287.377   5
   2   6  -8 343.824 299.018   9
  -2   6   8-7.96189 417.967   2
  -2   6   8 430.622 449.238   0
   2  -6  -8 78.3059 189.292   7
  -2  -6   8 543.171 427.143   6
   2  -6  -8 244.927 500.915  11
  -2  -6   8 320.698 340.086   1
   2   6  -7 8654.29 518.065   9
   2   6  -7 7283.97 214.247   2
  -2   6   7 7001.50 575.501   2
   2   6  -7 8573.19 492.706   5
  -2  -6   7 8553.26 509.508   1
  -2  -6   7 7982.27 606.041   6
   2  -6  -7 6184.89 321.639   6
   2  -6  -7 6099.99 292.201   7
  -2   6   7 5713.89 342.117  10
  -2   6   7 7532.79 623.188   0
   2  -6  -7 7245.17 698.144  11
   2   6  -7 8541.00 475.918  10
   2   6  -6 24895.5 724.961   5
  -2   6   6 20083.6 811.095   0
  -2   6   6 16098.6 508.919  10
   2   6  -6 23621.7 683.076   9
   2  -6  -6 18622.8 632.982   4
   2  -6  -6 17093.3 401.504   7
  -2  -6   6 23060.2 674.228   1
  -2  -6   6 26207.8 844.188   6
   2  -6  -6 16603.2 474.205   6
  -2   6   6 21700.8 807.240   2
   2   6  -6 21189.1 419.694  11
   2  -6  -6 19854.4 861.320  11
   2   6  -6 25278.4 693.880  10
  -2   6   5 1064.27 273.269  10
   2   6  -5 1553.95 385.285  10
   2   6  -5 898.991 211.144  11
   2   6  -5 1281.08 345.724   9
   2  -6  -5 1243.09 341.557   4
  -2   6   5 1132.41 426.755   2
   2  -6  -5 963.677 166.790   7
   2   6  -5 1318.64 185.494   3
  -2  -6   5 1479.91 302.692   1
  -2  -6   5 1318.39 484.205   6
   2  -6  -5 956.937 337.314   3
   2  -6  -5 1150.88 499.404  11
   2   6  -4 14257.0 538.426   9
   2   6  -4 11969.8 306.830   3
   2  -6  -4 11341.0 513.085   4
   2  -6  -4 9665.81 273.876   7
   2  -6  -4 10329.2 507.966   3
  -2   6   4 8661.47 433.441  10
  -2  -6   4 14115.1 676.919   6
  -2   6   4 9601.77 190.219   1
   2  -6  -4 11102.3 697.413  11
   2   6  -4 15344.0 613.827  10
  -2   6   4 11291.3 599.869   2
   2   6  -3 17337.6 559.956   9
   2   6  -3 15348.1 310.861   3
   2  -6  -3 13856.8 685.438  11
   2  -6  -3 12336.4 269.232   7
   2  -6  -3 14134.1 537.584   3
   2  -6  -3 15270.6 552.318   4
  -2  -6   3 19398.6 702.823   6
   2   6  -3 20854.4 671.353  10
  -2   6   3 10660.7 224.980   9
  -2   6   3 15395.5 654.760   2
  -2   6   3 12290.6 478.633  10
   2   6  -2 1749.42 415.487  10
   2   6  -2 637.069 306.323   9
   2  -6  -2-59.9609 297.180   4
  -2  -6   2 1321.93 139.478   3
   2  -6  -2 89.0880 102.575   7
  -2   6   2-169.365 344.120   2
  -2   6   2 60.7736 90.7938   9
   2  -6  -2 97.2722 420.845  11
  -2  -6   2 896.807 293.204   7
   2  -6  -2 123.647 268.578   3
  -2  -6   2 2203.05 462.558   6
  -2   6   2-78.5849 272.849  10
  -2   6   1 12983.6 238.565   9
  -2  -6   1 19946.4 573.890   4
   2   6  -1 16955.1 573.782   0
   2  -6  -1 14869.3 602.319  11
  -2  -6   1 16716.7 244.967   3
   2  -6  -1 16945.6 566.119   4
  -2  -6   1 18401.6 551.640   7
  -2   6   1 16435.2 599.675   2
   2  -6  -1 15685.9 519.118   3
  -2   6   1 13948.9 257.296   7
  -2  -6   1 16526.1 615.284   6
  -2   6   1 15163.8 528.438  10
   2   6  -1 19678.0 668.164  10
   2  -6   0 1483.22 293.371   4
  -2   6   0 1840.95 341.975   2
  -2  -6   0 1840.15 114.864   3
   2   6   0 2217.11 341.709   0
  -2  -6   0 2259.96 302.174   7
   2   6   0 2366.47 431.891  10
  -2   6   0 1994.10 331.433  10
  -2  -6   0 2224.60 309.004   4
   2  -6   0 1415.55 299.967   3
  -2   6   0 1567.72 140.310   9
  -2  -6   0 2168.04 415.539   6
   2  -6   0 1814.28 379.047  11
  -2   6   0 1474.11 128.593   7
   2   6   1 1859.60 423.807  10
   2  -6   1 2097.79 315.646   4
  -2   6  -1 2468.18 319.644   2
   2  -6   1 1997.05 346.950  11
  -2  -6  -1 2182.31 137.170   3
  -2   6  -1 1758.08 153.477   7
  -2  -6  -1 1961.76 293.857   7
  -2  -6  -1 2549.98 318.352   4
   2   6   1 2470.51 382.198   0
   2  -6   1 1958.56 304.174   3
  -2   6  -1 1991.71 351.636  10
  -2  -6  -1 1870.19 385.500   6
   2   6   2 1013.25 414.742  10
   2  -6   2 462.505 292.675  11
  -2  -6  -2 998.178 346.175   4
  -2   6  -2 443.078 352.024  10
  -2   6  -2 477.714 253.922   2
   2   6   2 532.685 394.825   0
  -2  -6  -2 1252.16 327.322   7
  -2   6  -2 363.017 131.865   7
   2  -6   2 445.080 273.970   3
  -2  -6  -2 447.437 359.765   6
  -2  -6  -2 907.403 164.944   3
   2  -6   2 267.752 111.943   1
  -2   6  -3 34015.4 797.792  10
   2  -6   3 31541.2 703.025  11
  -2  -6  -3 39284.0 830.434   4
   2   6   3 32631.3 844.482   0
   2  -6   3 35500.0 768.335   3
  -2   6  -3 26827.4 479.633   7
  -2  -6  -3 38213.2 781.953   7
  -2   6  -3 33274.0 692.302   2
  -2  -6  -3 29590.0 659.974   6
   2  -6   3 26911.0 409.009   1
   2   6   3 30857.2 795.600  10
  -2  -6  -4 11290.1 537.616   4
  -2   6  -4 10564.5 424.477   2
   2   6   4 10237.4 639.604   0
   2  -6   4 11514.3 471.689  11
  -2  -6  -4 11708.5 509.013   7
   2  -6   4 9146.47 327.939   1
  -2  -6  -4 9125.82 432.294   6
  -2   6  -4 11419.0 561.361  10
   2  -6   4 10943.6 515.675   3
   2   6   4 9809.74 571.832  10
   2  -6   5 18657.8 547.594  11
  -2   6  -5 18592.7 642.861   5
  -2  -6  -5 20653.5 629.459   4
   2   6   5 20125.8 784.270   0
   2  -6   5 20200.8 644.728   3
  -2  -6  -5 20810.6 650.176   7
   2  -6   5 16301.8 441.199   1
  -2  -6  -5 18326.8 537.756   6
  -2   6  -5 18162.9 503.437   2
  -2   6  -5 19963.2 672.971  10
   2   6   5 18007.2 712.208  10
  -2   6  -6 14344.9 601.585   5
   2   6   6 15090.4 772.414   0
  -2  -6  -6 14961.9 572.687   7
   2  -6   6 15686.9 493.688  11
   2  -6   6 14252.0 463.415   1
  -2   6  -6 14517.3 430.567   2
  -2  -6  -6 14389.4 566.290   4
   2   6   6 12705.6 648.275  10
   2  -6   6 14510.2 584.554   3
  -2   6  -7 244.306 370.216  10
  -2   6  -7-3.75031 277.040   5
   2   6   7 285.393 411.654  10
   2   6   7 257.802 520.408   0
   2  -6   7 190.212 331.654   3
  -2  -6  -7 333.663 315.783   7
  -2   6  -7 172.354 188.180   2
   2  -6   7 88.4108 207.858  11
   2  -6   7 340.316 247.441   1
   2   6   8 553.814 425.603  10
  -2   6  -8 696.792 388.751  10
  -2   6  -8 755.586 307.511   5
   2  -6   8 347.695 315.051   3
   2   6   8 954.691 516.859   0
  -2  -6  -8 504.313 300.687   7
  -2   6  -8 551.242 196.740   2
   2  -6   8 527.012 294.159   1
  -2   6  -9 1563.84 343.986   5
   2   6   9 1145.18 438.408  10
   2  -6   9 1963.74 440.598   3
   2   6   9 1542.54 603.106   0
  -2  -6  -9 1603.66 356.725   7
   2  -6   9 1623.56 352.152   1
  -2   6 -10 4021.50 453.742   5
   2  -6  10 5523.39 564.915   3
   2   6  10 5290.57 691.717   0
  -2  -6 -10 5870.78 471.298   7
   2  -6  10 5429.01 485.434   1
   2   6  10 5090.34 534.862  10
   2  -6  11 2532.66 451.579   1
  -2   6 -11 2226.95 418.817   5
   2   6  11 2843.37 469.207  10
   2  -6  11 2537.79 536.214   3
   2   6  11 3023.27 652.644   0
  -2  -6 -11 2368.43 433.963   7
  -2   6 -12 1840.30 414.540   5
   2   6  12 1295.23 641.202   0
  -2  -6 -12 2115.10 435.653   7
   2  -6  12 1810.30 449.100   1
  -2   6 -13 731.538 378.595   5
   2   6  13 969.295 647.452   0
  -2  -6 -13 1228.02 413.643   7
   2  -6  13 1265.38 442.313   1
   2  -6  14-13.9896 421.662   1
  -2  -6 -14 648.059 391.940   7
  -2   6 -14 270.941 365.882   5
   2  -6  14 363.407 531.604   6
   2  -6  15-187.753 547.168   6
  -2  -7  15 637.237 544.650   6
  -2   7  14 0.20563 521.655   2
  -2  -7  14-87.9142 518.238   6
  -2  -7  14 46.4983 472.418   1
  -2   7  14 15.9830 607.535   0
   2   7 -13 3591.57 546.063   5
  -2   7  13 3257.35 674.941   2
  -2  -7  13 3880.76 598.496   1
  -2  -7  13 4125.59 659.956   6
   2   7 -13 4304.40 450.829  10
  -2   7  13 3943.96 725.039   0
   2   7 -12 123.892 363.453  10
   2   7 -12 178.185 364.108   5
  -2   7  12 231.098 537.530   2
  -2   7  12 351.249 601.303   0
  -2  -7  12-102.388 541.562   6
  -2  -7  12 137.957 461.436   1
   2   7 -11 1773.39 446.062   5
   2   7 -11 2514.94 423.507  10
  -2   7  11 2088.09 660.698   0
  -2   7  11 1166.99 595.458   2
   2  -7 -11 1609.33 321.638   7
  -2  -7  11 1827.37 579.967   6
  -2  -7  11 1658.42 451.314   1
   2   7 -10 6552.67 524.886   9
  -2   7  10 5826.36 740.220   0
   2   7 -10 6647.59 548.416   5
   2   7 -10 7185.99 538.346  10
  -2   7  10 5830.11 711.844   2
   2  -7 -10 5831.43 389.390   7
  -2  -7  10 6420.27 561.787   1
  -2  -7  10 6976.82 685.369   6
   2  -7  -9 9707.63 424.407   7
  -2  -7   9 13439.0 648.070   1
  -2  -7   9 12784.0 808.251   6
   2   7  -9 13401.2 630.922   9
  -2   7   9 11228.0 835.964   0
   2   7  -9 11458.9 624.979   5
   2  -7  -9 9605.24 796.482  11
   2   7  -9 13310.8 640.735  10
  -2   7   9 11422.5 799.225   2
   2  -7  -8 3123.45 426.852   4
   2   7  -8 3617.89 429.987   9
  -2   7   8 3535.86 595.095   2
  -2   7   8 3714.82 608.086   0
   2  -7  -8 3287.25 281.875   7
  -2  -7   8 3888.98 468.194   1
  -2  -7   8 4843.76 634.497   6
   2  -7  -8 3013.78 654.226  11
   2   7  -8 3672.18 445.772   5
   2   7  -8 4214.03 452.734  10
  -2   7   8 2911.80 339.881  10
  -2   7   7 589.655 281.045  10
   2   7  -7 492.556 344.968   5
   2  -7  -7 270.529 527.289  11
  -2   7   7 474.816 482.664   0
   2   7  -7 588.785 353.673   9
   2  -7  -7 652.602 333.282   4
  -2   7   7 581.716 439.765   2
   2   7  -7 751.851 368.199  10
  -2  -7   7 634.567 521.702   6
  -2  -7   7 785.877 331.262   1
   2  -7  -7 282.393 184.202   7
  -2   7   6-107.335 256.866  10
   2   7  -6-83.2761 353.921  10
   2   7  -6 135.620 307.358   5
   2   7  -6 31.1234 283.376   9
   2  -7  -6 23.5604 556.479  11
  -2   7   6 151.726 422.304   2
   2  -7  -6-59.9409 166.125   7
  -2  -7   6 129.570 288.214   1
  -2  -7   6-16.2164 497.125   6
   2  -7  -6-73.5205 306.056   4
   2  -7  -6 242.458 329.104   3
   2  -7  -6 287.941 287.131   6
   2   7  -6 24.9414 194.172   2
  -2   7   5-70.3778 266.840  10
   2   7  -5 302.258 336.150  10
   2   7  -5-75.2348 288.168   9
   2  -7  -5-20.0176 310.777   4
  -2   7   5 232.596 405.591   2
   2  -7  -5 47.5145 150.443   7
  -2  -7   5 353.393 464.425   6
   2  -7  -5-45.9098 308.047   3
   2  -7  -5-110.310 317.236   6
   2  -7  -5 44.8168 538.328  11
  -2   7   4 128.862 271.105  10
   2  -7  -4 244.222 132.617   7
   2  -7  -4 90.8009 491.724  11
   2  -7  -4 348.686 298.895   4
  -2   7   4 35.6181 387.903   2
   2   7  -4 123.774 266.252   9
   2  -7  -4 101.436 300.347   3
  -2  -7   4-106.625 454.553   6
   2   7  -4 329.924 365.455  10
  -2   7   3 382.653 290.525  10
   2   7  -3 354.748 336.714  10
  -2   7   3 305.690 116.037   9
   2  -7  -3 336.659 313.366   4
  -2   7   3 294.656 368.920   2
  -2  -7   3 370.963 161.538   3
   2  -7  -3 300.745 132.816   7
   2  -7  -3 318.514 465.183  11
   2  -7  -3 273.896 284.237   3
  -2  -7   3 379.771 456.310   6
   2   7  -3 466.452 299.091   9
   2   7  -2 907.248 411.948  10
  -2   7   2 17.5824 104.511   9
  -2  -7   2 816.467 283.996   7
  -2  -7   2 295.820 135.390   3
  -2   7   2 60.4149 283.215  10
   2  -7  -2-19.3866 265.590   3
   2   7  -2 527.115 276.378   9
  -2  -7   2 648.186 457.042   6
  -2   7   2 194.763 388.185   2
   2  -7  -2-7.91063 303.620   4
   2  -7  -2 12.1544 446.040  11
   2  -7  -1 9150.68 496.510   4
   2   7  -1 10275.4 531.410   0
   2   7  -1 8951.57 471.568   9
   2   7  -1 9828.78 590.926  10
  -2  -7   1 11236.1 527.003   4
  -2  -7   1 10038.8 237.294   3
  -2  -7   1 10178.9 475.895   7
   2  -7  -1 7799.26 438.705   3
  -2  -7   1 11991.8 626.269   6
  -2   7   1 7180.99 225.649   9
   2  -7  -1 9029.99 624.129  11
  -2   7   1 7819.72 495.526  10
  -2   7   1 8638.17 529.277   2
   2  -7   0 4720.36 403.030   3
  -2  -7   0 6141.53 207.044   3
   2  -7   0 4453.89 417.150   4
   2   7   0 6022.64 496.342   0
  -2  -7   0 6027.72 409.694   7
  -2  -7   0 6582.87 445.197   4
  -2  -7   0 5458.55 515.234   6
   2  -7   0 6681.38 576.411  11
  -2   7   0 5015.90 220.913   9
  -2   7   0 5842.25 470.853   2
  -2   7   0 4602.16 457.936  10
   2   7   0 5825.57 541.698  10
   2  -7   1 3936.97 408.230   4
  -2  -7  -1 5578.45 445.670   4
   2   7   1 4825.49 483.757   0
   2  -7   1 4119.11 463.022  11
   2  -7   1 3203.79 369.973   3
  -2  -7  -1 4620.64 203.322   3
  -2  -7  -1 5365.17 425.021   7
   2   7   1 4786.99 527.823  10
  -2  -7  -1 4402.91 486.906   6
  -2   7  -1 3594.51 398.345   2
  -2   7  -1 4396.87 471.638  10
  -2  -7  -2 24352.3 654.309   7
  -2  -7  -2 26750.4 736.172   4
   2   7   2 21290.4 760.244  10
  -2   7  -2 23411.6 675.773   2
   2   7   2 22788.1 803.526   0
  -2  -7  -2 25690.6 441.244   3
  -2   7  -2 26009.3 793.396  10
  -2  -7  -2 22183.2 687.775   6
   2  -7   2 23783.9 731.792  11
   2  -7   2 22217.2 668.222   3
  -2   7  -3 302.253 415.545  10
  -2  -7  -3 724.244 194.820   3
  -2   7  -3 587.475 311.480   2
   2  -7   3 1662.37 394.226  11
  -2  -7  -3 520.844 278.626   7
   2  -7   3 873.902 340.653   3
   2   7   3 888.987 450.523   0
  -2  -7  -3 437.352 361.436   6
   2  -7   3 611.278 167.541   1
  -2  -7  -3 584.703 348.082   4
   2   7   3 606.071 441.624  10
   2   7   4 4935.34 504.315  10
   2   7   4 6079.92 562.159   0
   2  -7   4 5344.41 431.272  11
  -2  -7  -4 5439.73 426.500   7
   2  -7   4 4222.56 254.598   1
  -2   7  -4 5431.53 471.018  10
  -2  -7  -4 4841.40 410.080   6
  -2  -7  -4 6309.15 473.393   4
   2  -7   4 4819.19 420.498   3
  -2   7  -4 5332.20 379.291   2
   2  -7   5 80.1171 285.860  11
  -2  -7  -5 270.848 329.222   4
   2   7   5-31.1772 409.746  10
  -2   7  -5 194.071 361.639  10
   2   7   5 409.173 435.083   0
  -2  -7  -5 105.016 311.634   7
   2  -7   5 315.728 301.885   3
  -2  -7  -5 310.707 317.628   6
   2  -7   5 126.804 196.981   1
  -2   7  -5 270.762 214.900   2
  -2   7  -6 6995.59 504.884   5
  -2  -7  -6 7189.70 490.156   4
   2   7   6 7224.14 664.819   0
   2  -7   6 7341.28 429.948  11
  -2  -7  -6 7063.04 491.857   7
   2  -7   6 6092.10 351.543   1
   2  -7   6 6281.65 471.021   3
  -2   7  -6 6642.76 507.866  10
  -2   7  -6 6926.80 355.584   2
   2   7   6 6055.67 549.025  10
  -2   7  -7 1154.46 425.896  10
  -2   7  -7 497.536 216.287   2
   2   7   7 1077.47 423.740  10
  -2  -7  -7 645.123 349.316   4
   2   7   7 895.793 504.844   0
  -2  -7  -7 698.644 338.847   7
   2  -7   7 937.926 266.246   1
  -2   7  -7 805.759 321.132   5
   2  -7   7 741.921 337.584   3
  -2   7  -8 5715.29 502.003   5
   2  -7   8 6665.40 547.503   3
   2   7   8 5377.06 544.170  10
  -2  -7  -8 6737.35 513.170   4
  -2  -7  -8 6425.35 493.146   7
   2  -7   8 6296.85 415.561   1
   2   7   8 6849.66 708.987   0
  -2   7  -9 1401.62 444.089  10
  -2   7  -9 962.319 365.248   5
   2   7   9 1092.11 436.213  10
   2   7   9 1549.67 593.947   0
   2  -7   9 1268.27 326.852   1
   2  -7   9 999.790 433.667   3
  -2  -7  -9 1146.57 371.998   7
  -2  -7  -9 1526.59 387.117   4
   2   7  10 1983.50 472.240  10
  -2   7 -10 1550.99 404.346   5
   2  -7  10 2257.46 527.630   3
   2  -7  10 2496.76 396.414   1
   2   7  10 3039.94 672.995   0
  -2  -7 -10 2725.44 438.727   7
  -2   7 -11 893.354 404.100   5
   2  -7  11 1612.12 497.716   3
   2   7  11 1562.34 626.315   0
  -2  -7 -11 1473.72 387.965   7
   2  -7  11 1289.31 401.262   1
   2   7  12 1852.24 643.494   0
  -2  -7 -12 846.760 398.402   7
  -2   7 -12 1048.76 390.218   5
   2  -7  12 757.018 622.530   6
   2  -7  12 1460.73 399.571   1
  -2   7 -13-84.0720 363.694   5
  -2  -7 -13 171.718 367.230   7
   2  -7  13-383.469 586.646   6
   2  -7  13 104.508 376.979   1
  -2  -8  13 2487.76 544.826   1
  -2  -8  13 2554.45 655.548   6
   2   8 -12 2954.90 486.551   5
  -2   8  12 2812.58 683.148   2
  -2  -8  12 3393.17 669.577   6
  -2   8  12 3116.16 742.381   0
  -2  -8  12 3116.58 566.787   1
   2   8 -12 3552.23 488.519  10
   2   8 -11 3079.85 489.188  10
  -2  -8  11 2584.64 674.572   6
   2  -8 -11 2314.55 519.373   4
  -2   8  11 2011.49 668.134   2
  -2   8  11 2192.20 685.353   0
  -2  -8  11 3266.30 540.937   1
   2   8 -11 2323.20 480.405   5
   2   8 -10 6712.54 558.301   9
   2  -8 -10 5178.68 573.275   4
  -2   8  10 5778.52 791.052   0
  -2  -8  10 7325.78 608.281   1
  -2  -8  10 6755.02 734.191   6
   2   8 -10 5746.42 552.305   5
   2   8 -10 7557.46 551.913  10
  -2   8  10 6404.75 736.738   2
   2  -8  -9 3948.29 520.657   4
   2   8  -9 4628.56 490.515  10
  -2   8   9 3771.90 653.441   2
  -2   8   9 4310.54 718.831   0
   2   8  -9 4660.20 494.037   9
  -2  -8   9 4762.02 537.609   1
  -2  -8   9 4518.87 699.970   6
   2   8  -9 3936.13 499.963   5
   2  -8  -9 4465.63 744.824  11
  -2   8   8 1242.52 337.391  10
   2   8  -8 1267.68 406.014   9
   2  -8  -8 1043.35 441.185   4
  -2   8   8 1077.33 578.006   2
   2   8  -8 1745.10 399.982   5
   2  -8  -8 1400.74 652.415  11
  -2  -8   8 1427.59 392.448   1
  -2  -8   8 1180.82 586.366   6
   2  -8  -8 727.070 401.580   3
   2   8  -8 1380.60 441.200  10
  -2  -8   7 2672.75 444.805   1
  -2   8   7 2490.98 391.767  10
   2  -8  -7 3072.30 494.701   4
   2   8  -7 2618.61 452.190   9
   2   8  -7 3212.58 490.024  10
  -2   8   7 3168.47 631.278   2
   2   8  -7 2914.29 497.511   5
  -2  -8   7 3341.80 644.025   6
   2  -8  -7 1618.30 452.951   3
   2  -8  -7 2965.42 712.051  11
   2   8  -6 13424.3 720.248   5
   2  -8  -6 10264.9 859.009  11
  -2  -8   6 13755.9 855.950   6
   2  -8  -6 9681.54 512.073   6
   2  -8  -6 10898.4 632.083   3
  -2   8   6 9662.29 538.032  10
   2   8  -6 14337.9 709.445  10
   2  -8  -6 11286.1 691.631   4
  -2   8   6 11163.2 787.935   2
   2   8  -6 11484.2 620.732   9
   2   8  -5 35053.1 744.161   2
   2   8  -5 34364.6 885.855   9
   2  -8  -5 31242.8 895.101   3
  -2  -8   5 36907.0 1070.47   6
   2  -8  -5 26806.0 743.917   6
  -2   8   5 24992.1 777.912  10
   2  -8  -5 29075.6 1149.29  11
   2  -8  -5 31299.5 960.593   4
   2   8  -5 39611.4 1003.48  10
  -2   8   5 32513.9 1051.59   2
  -2   8   4 598.083 390.098  10
   2   8  -4 1536.33 475.836  10
   2   8  -4 1602.51 421.922   9
   2  -8  -4 1557.63 646.791  11
   2  -8  -4 930.425 467.948   4
   2  -8  -4 1192.16 406.569   3
  -2  -8   4 1572.88 562.147   6
   2  -8  -4 1314.77 423.552   6
  -2   8   4 954.729 557.682   2
   2   8  -3 7896.62 499.904   9
   2  -8  -3 8157.72 566.238   4
   2  -8  -3 6737.63 487.943   3
  -2  -8   3 7759.30 623.361   6
   2  -8  -3 6527.50 523.877   6
   2  -8  -3 6943.83 663.623  11
  -2   8   3 6118.38 490.007  10
   2   8  -3 7986.68 605.766  10
  -2   8   3 7443.90 626.790   2
  -2   8   2 376.644 363.976  10
   2   8  -2 916.779 429.380  10
  -2   8   2 851.929 433.691   2
   2  -8  -2 520.039 527.041  11
  -2  -8   2 566.105 295.566   7
   2  -8  -2 587.083 311.188   3
   2   8  -2 764.735 312.030   9
   2  -8  -2 553.360 348.284   4
  -2  -8   2 411.775 470.184   6
   2   8  -1-132.094 376.049  10
  -2  -8   1-50.8848 254.542   7
   2  -8  -1 141.155 450.069  11
   2   8  -1-166.272 297.915   9
  -2   8   1-83.2134 363.429   2
  -2  -8   1 18.9024 312.705   4
   2  -8  -1-188.446 316.188   4
   2  -8  -1 92.7140 287.684   3
  -2  -8   1 175.262 422.550   6
  -2   8   1-109.526 336.686  10
  -2   8   0 319.247 357.962  10
   2   8   0 454.914 420.118  10
  -2  -8   0 35.3320 302.723   4
   2   8   0 150.743 293.560   9
  -2  -8   0 7.93539 417.369   6
  -2   8   0-28.8082 338.516   2
  -2  -8   0 33.7738 282.186   7
   2  -8   0-274.755 259.079   3
   2   8   0 225.733 366.055   0
   2  -8   0-28.0029 309.320   4
   2  -8   0 95.6009 448.430  11
  -2   8  -1 2150.12 431.244  10
   2   8   1 2302.80 489.248  10
   2   8   1 2069.94 468.915   0
   2  -8   1 1790.72 385.136   4
   2  -8   1 1896.76 479.577  11
  -2  -8  -1 2745.86 391.400   4
  -2  -8  -1 2489.61 365.140   7
  -2  -8  -1 1772.86 441.912   6
  -2   8  -1 2349.95 384.750   2
   2  -8   1 2370.63 354.152   3
  -2   8  -2 199.479 369.679  10
   2   8   2 245.194 399.172   0
  -2  -8  -2 315.791 321.957   4
   2  -8   2 507.069 423.748  11
  -2  -8  -2 197.750 300.774   7
   2  -8   2 265.910 306.747   3
  -2  -8  -2 94.2677 386.905   6
  -2   8  -2 211.053 300.273   2
   2   8   2 246.555 440.828  10
  -2  -8  -3 8064.58 553.473   4
  -2  -8  -3 7426.34 463.978   7
   2   8   3 7861.36 623.698   0
  -2   8  -3 6649.42 459.711   2
   2  -8   3 7020.19 493.062   3
  -2  -8  -3 6942.27 510.907   6
   2  -8   3 8110.97 546.762  11
  -2   8  -3 6525.38 543.236  10
   2   8   3 6858.26 583.822  10
  -2  -8  -4 7203.72 531.108   4
   2  -8   4 6233.05 479.722   3
   2   8   4 5390.84 630.204   0
  -2  -8  -4 6257.94 444.376   7
  -2  -8  -4 5218.61 462.149   6
   2  -8   4 6148.38 536.556  11
  -2   8  -4 6484.94 430.872   2
   2   8   4 5204.88 585.919  10
  -2   8  -4 6438.03 548.573  10
  -2  -8  -5 5943.79 523.364   4
   2   8   5 5570.20 652.635   0
   2  -8   5 5668.04 468.340   3
  -2  -8  -5 6149.09 463.840   7
  -2  -8  -5 5459.83 456.955   6
  -2   8  -5 5699.61 392.316   2
   2  -8   5 5884.51 520.433  11
  -2   8  -5 5811.54 559.035  10
   2   8   5 3966.73 530.358  10
  -2   8  -6 1440.93 425.482  10
   2   8   6 1105.92 453.218  10
   2   8   6 1684.25 536.447   0
  -2  -8  -6 1615.35 400.749   4
  -2  -8  -6 1677.55 382.451   7
   2  -8   6 1101.81 374.733   3
  -2  -8  -6 1302.98 349.849   6
  -2   8  -6 1558.52 395.807   5
  -2   8  -6 1420.81 286.198   2
  -2   8  -7 1112.73 367.292   5
   2   8   7 1379.82 543.033   0
  -2   8  -7 1427.21 449.246  10
   2   8   7 1699.29 475.170  10
   2  -8   7 987.085 358.192   3
  -2  -8  -7 1552.43 378.187   7
  -2  -8  -7 1833.64 427.743   4
   2   8   8 1841.78 609.659   0
  -2  -8  -8 1624.55 423.617   4
  -2   8  -8 974.772 432.455  10
   2   8   8 1317.37 450.001  10
  -2  -8  -8 1426.53 393.286   7
  -2   8  -8 1316.30 389.855   5
   2  -8   8 1038.41 403.563   3
  -2   8  -9 505.115 362.907   5
   2   8   9 1187.04 570.852   0
  -2  -8  -9 987.240 401.276   4
   2  -8   9 823.444 427.300   3
  -2  -8  -9 537.191 362.044   7
   2   8   9 571.578 431.577  10
  -2   8  -9 906.674 455.279  10
   2   8  10 178.486 410.854  10
   2   8  10 148.209 570.315   0
  -2  -8 -10 338.200 430.454   4
   2  -8  10 206.857 423.504   3
  -2  -8 -10 37.4294 359.019   7
  -2   8 -10 203.596 363.338   5
   2  -8  10-40.3706 607.797   6
  -2  -8 -11 1014.82 418.383   4
  -2  -8 -11 800.440 408.465   7
   2   8  11 533.241 618.447   0
  -2   8 -11 997.759 412.413   5
   2  -8  11 1370.95 526.734   3
   2  -8  11 1154.58 631.115   6
  -2  -8 -12-261.521 375.929   7
   2   9 -12 609.411 411.556  10
  -2  -9  12 293.805 455.198   1
   2   9 -11 64.4668 389.711  10
  -2  -9  11 260.366 595.034   6
  -2  -9  11 114.582 397.759   1
   2  -9 -11 125.185 416.656   3
   2   9 -10 1625.33 447.443   5
  -2   9  10 881.675 592.744   2
   2   9 -10 1600.55 468.622  10
   2   9 -10 1212.31 423.779   9
  -2  -9  10 1394.63 438.723   1
   2  -9 -10 1557.29 481.274   4
  -2  -9  10 1863.91 597.227   6
   2  -9 -10 943.678 466.902   3
   2   9  -9-225.251 377.562  10
   2   9  -9-2.30514 354.573   9
  -2   9   9-71.7039 554.151   2
   2  -9  -9-142.044 456.619   4
  -2  -9   9 56.4773 379.002   1
  -2  -9   9-29.7046 579.249   6
   2  -9  -9 60.2450 378.165   3
   2   9  -9-9.31121 397.668   5
   2   9  -8 3675.00 512.081  10
   2  -9  -8 2690.71 541.582   4
   2  -9  -8 3307.57 706.556  11
  -2   9   8 2477.34 636.850   2
  -2  -9   8 3003.08 476.295   1
   2   9  -8 3394.31 515.996   5
  -2  -9   8 3753.67 671.824   6
   2  -9  -8 2226.93 506.687   3
   2   9  -8 2419.27 455.487   9
   2   9  -7 675.697 429.844   5
   2   9  -7 593.378 394.834   9
  -2   9   7 1018.45 369.307  10
   2  -9  -7 1141.92 450.670   4
  -2   9   7 1526.65 580.070   2
   2  -9  -7 1176.69 431.192   3
  -2  -9   7 1215.44 587.235   6
   2   9  -7 1312.52 458.052  10
   2  -9  -7 1192.39 654.315  11
  -2   9   6 3309.06 454.716  10
   2   9  -6 4494.50 504.225   9
   2  -9  -6 3970.07 741.151  11
   2  -9  -6 4191.12 498.894   3
   2  -9  -6 4412.63 546.361   4
   2   9  -6 5685.14 596.838   5
  -2  -9   6 5356.60 703.330   6
   2   9  -6 5709.53 586.195  10
  -2   9   6 4649.76 647.329   2
  -2   9   5 480.240 385.028  10
   2   9  -5 232.881 350.728   9
   2  -9  -5 482.489 395.970   4
  -2   9   5 58.7241 523.148   2
   2   9  -5 36.8345 457.787  10
   2  -9  -5 259.036 375.098   3
  -2  -9   5 919.028 552.403   6
   2  -9  -5 164.594 394.052   6
   2  -9  -5 63.4371 602.542  11
  -2   9   4 43.6287 375.509  10
   2   9  -4-279.359 433.710  10
   2  -9  -4 93.5452 412.694   4
   2  -9  -4 28.3146 606.452  11
  -2   9   4 269.118 499.141   2
   2   9  -4 32.1915 318.330   2
   2  -9  -4-223.669 351.341   3
  -2  -9   4-178.091 508.523   6
   2  -9  -4 106.274 418.598   6
   2   9  -4-35.2066 366.344   9
   2   9  -3 463.306 367.280   9
   2  -9  -3 192.511 371.576   4
   2  -9  -3-98.1978 561.375  11
  -2   9   3 345.187 475.831   2
   2   9  -3 454.081 486.374  10
  -2   9   3-60.0008 368.995  10
   2  -9  -3 121.089 329.945   3
  -2  -9   3 145.416 498.048   6
   2  -9  -3 388.765 421.467   6
   2  -9  -2 7952.07 581.192   4
   2   9  -2 8743.28 567.316   9
   2  -9  -2 6866.86 508.093   3
  -2  -9   2 9612.27 716.550   6
   2  -9  -2 6180.16 588.376   6
   2  -9  -2 7410.97 755.533  11
  -2   9   2 7760.10 595.915  10
  -2   9   2 8860.82 697.859   2
   2   9  -2 9045.64 689.982  10
  -2   9   1 1762.78 470.469  10
   2  -9  -1 1103.80 600.655  11
   2  -9  -1 1288.25 434.203   4
  -2   9   1 1035.03 479.255   2
   2   9  -1 1775.07 542.428  10
  -2  -9   1 1136.88 432.134   4
  -2  -9   1 880.899 371.487   7
   2  -9  -1 681.327 362.863   3
   2   9  -1 1535.13 357.163   9
  -2  -9   1 1243.95 507.348   6
   2  -9  -1 1283.16 543.431   6
  -2  -9   0 13332.1 645.710   4
   2  -9   0 11532.6 672.771   4
  -2   9   0 12616.4 677.034   2
  -2  -9   0 12660.9 701.086   6
   2  -9   0 11319.1 721.544   6
   2   9   0 11211.4 582.867   9
   2  -9   0 11343.6 570.223   3
   2  -9   0 11654.6 753.443  11
  -2  -9   0 12724.0 593.892   7
  -2   9   0 12797.1 660.035  10
   2   9   0 12764.3 780.063  10
  -2   9  -1 897.696 470.601  10
   2   9   1 230.176 456.954  10
   2  -9   1 830.248 389.420   4
  -2   9  -1 624.826 425.343   2
  -2  -9  -1 209.531 310.377   7
  -2  -9  -1 124.470 334.206   4
   2  -9   1 2128.96 565.967  11
   2  -9   1 1365.61 374.143   3
  -2  -9  -1 94.9652 433.159   6
   2  -9   1 2381.84 594.940   6
   2   9   1 437.288 414.485   0
  -2   9  -2 500.712 430.228  10
  -2  -9  -2 105.588 339.976   4
   2   9   2 90.9586 435.735  10
  -2  -9  -2 108.177 298.925   7
  -2   9  -2 145.596 333.907   2
   2  -9   2-5.76165 421.182  11
   2  -9   2 25.0678 317.053   3
  -2  -9  -2 177.626 392.121   6
   2   9   2-0.87737 457.103   0
   2   9   3 2012.31 528.057  10
  -2  -9  -3 2223.29 420.764   4
   2   9   3 1930.23 513.218   0
  -2  -9  -3 2040.25 349.357   7
   2  -9   3 1643.73 384.808   3
  -2   9  -3 2633.55 490.718  10
  -2   9  -3 1884.94 395.387   2
  -2  -9  -3 2433.59 445.948   6
   2  -9   3 2077.06 495.940  11
  -2   9  -4-43.5523 403.774  10
   2   9   4 509.595 448.403  10
   2  -9   4-24.8304 416.334  11
  -2   9  -4 272.646 304.736   2
  -2  -9  -4 159.186 276.670   7
   2   9   4 242.880 489.745   0
   2  -9   4 115.924 318.746   3
  -2  -9  -4 203.351 344.163   6
  -2  -9  -4-33.8802 382.395   4
  -2   9  -5 565.027 447.987  10
   2   9   5 611.932 480.297  10
   2   9   5 350.564 513.624   0
  -2   9  -5 1063.02 294.927   2
  -2  -9  -5 525.083 319.632   7
   2  -9   5 818.442 332.531   3
  -2  -9  -5 835.935 351.187   6
  -2  -9  -5 856.633 412.730   4
  -2   9  -6 225.502 430.350  10
  -2   9  -6 27.9849 367.981   5
   2   9   6 81.1961 520.860   0
  -2  -9  -6 208.470 405.458   4
   2   9   6 727.375 471.880  10
  -2  -9  -6 388.129 312.093   7
   2  -9   6 670.781 358.788   3
   2  -9   6 183.446 536.268   6
   2   9   7 1508.58 470.943  10
   2   9   7 1245.02 599.143   0
  -2   9  -7 1225.94 414.981   5
  -2  -9  -7 1405.18 422.045   4
   2  -9   7 839.031 400.134   3
  -2  -9  -7 1345.26 385.890   7
   2  -9   7 1745.18 624.212   6
  -2   9  -7 742.743 452.577  10
   2   9   8 1305.49 518.551  10
  -2  -9  -8 2105.28 502.862   4
  -2   9  -8 1266.11 412.309   5
   2  -9   8 1540.20 458.517   3
   2   9   8 1745.66 656.126   0
  -2  -9  -8 1511.42 419.426   7
   2  -9   8 1154.23 647.572   6
  -2   9  -8 1873.69 506.944  10
  -2   9  -9 1635.89 449.429   5
  -2  -9  -9 2019.31 537.045   4
   2   9   9 1894.34 671.940   0
   2  -9   9 1737.85 510.461   3
  -2  -9  -9 1867.33 463.272   7
   2   9   9 2022.06 530.655  10
  -2   9  -9 2524.15 560.266  10
   2  -9   9 1983.62 715.401   6
  -2  -9 -10 5141.18 613.069   4
   2  -9  10 4916.20 632.035   3
  -2  -9 -10 4620.99 544.809   7
  -2   9 -10 5202.40 567.698   5
  -2   9 -10 4409.64 662.467  10
   2  -9  11 77.9617 505.442   3
  -2  -9 -11 261.832 393.508   7
   2  10 -10-240.624 386.120   9
   2 -10 -10-98.6321 400.944   3
   2  10  -9 249.845 331.491   9
   2 -10  -9 169.408 392.256   3
   2  10  -9 273.835 439.149  10
   2  10  -8-7.66924 425.095  10
   2  10  -8 133.183 367.464   9
  -2  10   8-158.076 554.007   2
   2  10  -8-52.9090 389.417   5
   2 -10  -8 70.0604 449.445   4
   2 -10  -8-272.373 391.146   3
  -2 -10   8 62.1453 573.544   6
   2  10  -7 812.125 454.330   5
   2  10  -7 447.668 380.744   9
   2  10  -7 678.995 465.291  10
   2 -10  -7 452.977 452.166   4
  -2  10   7 797.180 571.965   2
   2 -10  -7 589.778 402.543   3
  -2 -10   7 945.313 569.191   6
   2  10  -6 232.482 408.735   5
   2  10  -6 86.7550 350.651   9
  -2  10   6 302.627 534.738   2
   2  10  -6 70.4658 439.204  10
   2 -10  -6-185.483 441.317   4
  -2  10   6-289.755 364.632  10
   2 -10  -6 270.120 331.504   3
  -2 -10   6 325.617 557.211   6
   2 -10  -6-109.102 654.876  11
  -2  10   5 2327.16 492.321  10
   2  10  -5 3365.81 532.795  10
   2 -10  -5 3063.17 733.201  11
   2 -10  -5 3176.72 522.401   4
   2 -10  -5 3474.36 484.609   3
   2  10  -5 2488.38 441.127   9
  -2 -10   5 4455.26 682.137   6
  -2  10   5 3558.65 637.185   2
   2  10  -4-85.1539 472.735  10
   2  10  -4-114.970 358.767   9
  -2  10   4-350.366 424.703  10
   2 -10  -4-372.017 424.898   4
   2 -10  -4 80.3918 591.097  11
  -2  10   4-337.667 525.440   2
   2 -10  -4-169.542 350.569   3
  -2 -10   4 131.953 578.490   6
   2 -10  -4-183.103 427.501   6
   2  10  -3 7684.33 603.724   2
   2 -10  -3 6969.39 601.405   4
   2 -10  -3 6213.20 522.096   3
   2  10  -3 7058.97 543.784   9
  -2 -10   3 7465.90 747.030   6
   2 -10  -3 6042.25 596.582   6
   2 -10  -3 5957.28 760.931  11
  -2  10   3 5749.11 595.782  10
  -2  10   3 6696.91 687.015   2
   2  10  -3 7700.84 673.925  10
  -2  10   2 167.332 426.721  10
   2  10  -2 173.504 457.604  10
   2  10  -2-345.022 341.477   9
   2 -10  -2 153.542 416.547   4
  -2  10   2-239.188 488.387   2
   2 -10  -2 270.272 336.347   3
  -2 -10   2-60.9201 515.273   6
   2 -10  -2 35.1267 493.478   6
   2 -10  -2 340.217 592.454  11
  -2  10   1 466.662 444.322  10
   2  10  -1 955.600 466.672  10
  -2 -10   1 753.091 389.988   4
   2  10  -1 672.195 377.696   9
  -2  10   1 911.276 436.804   2
   2 -10  -1 350.330 377.758   4
   2 -10  -1 939.466 332.547   3
  -2 -10   1 659.380 497.107   6
   2 -10  -1 612.719 512.934   6
   2 -10  -1 896.482 588.886  11
  -2  10   0 364.185 403.207  10
  -2 -10   0 52.0462 312.890   7
  -2 -10   0 542.876 378.448   4
   2 -10   0 428.684 386.828   4
   2  10   0 142.477 336.355   9
  -2  10   0 196.370 405.388   2
   2  10   0 272.980 479.844  10
   2 -10   0 345.762 322.483   3
  -2 -10   0 335.217 437.268   6
   2 -10   0 473.837 521.989  11
   2 -10   0 451.563 537.330   6
  -2  10  -1 1258.54 465.271  10
   2  10   1 1497.90 530.973  10
   2  10   1 1192.43 361.857   9
   2 -10   1 1061.45 415.745   4
  -2 -10  -1 1431.11 421.714   4
  -2  10  -1 1113.01 418.034   2
   2 -10   1 1509.03 557.451  11
  -2 -10  -1 1252.22 349.690   7
   2 -10   1 837.476 355.736   3
  -2 -10  -1 1388.64 498.923   6
   2 -10   1 1715.39 576.403   6
  -2  10  -2 369.695 427.049  10
  -2 -10  -2 317.650 379.475   4
   2  10   2 104.299 475.908   0
  -2  10  -2 220.513 357.566   2
   2 -10   2 200.765 483.549  11
  -2 -10  -2 94.0645 341.391   7
   2 -10   2 151.732 323.311   3
  -2 -10  -2 408.535 450.073   6
   2 -10   2 17.3544 517.412   6
   2  10   2 160.715 435.442  10
   2  10   3 3426.70 597.008  10
  -2 -10  -3 5324.27 551.718   4
  -2  10  -3 4150.45 465.361   2
   2 -10   3 3881.49 475.721   3
  -2  10  -3 4488.80 594.913  10
  -2 -10  -3 3794.27 440.549   7
  -2 -10  -3 3726.39 530.285   6
   2 -10   3 3863.13 679.673   6
   2  10   3 5449.75 694.543   0
   2 -10   3 4238.79 595.937  11
  -2  10  -4 424.943 484.838  10
   2  10   4-7.86907 488.062  10
  -2 -10  -4-88.5374 412.348   4
  -2 -10  -4 214.298 313.142   7
   2 -10   4 219.354 330.649   3
  -2 -10  -4 166.971 395.385   6
   2 -10   4 609.243 610.216   6
   2  10   4 615.085 529.387   0
   2  10   5 2562.92 633.372   0
  -2  10  -5 2483.62 554.796  10
   2  10   5 2275.89 563.753  10
  -2 -10  -5 2677.41 510.491   4
  -2 -10  -5 1944.05 409.030   7
   2 -10   5 1855.01 417.152   3
   2 -10   5 2760.78 678.515   6
  -2  10  -6 522.326 481.261  10
   2  10   6 193.901 550.528   0
   2  10   6 354.817 451.633  10
  -2  10  -6-22.0641 408.711   5
  -2 -10  -6 559.218 419.174   4
  -2 -10  -6 415.370 335.924   7
   2 -10   6 164.774 360.206   3
   2 -10   6 770.880 606.860   6
  -2  10  -7 291.636 456.333  10
  -2 -10  -7 379.094 445.391   4
  -2 -10  -7 302.628 335.716   7
   2 -10   7 77.8841 366.017   3
   2  10   7 201.552 550.449   0
   2  10   7 297.550 464.689  10
   2 -10   7-33.5195 612.762   6
  -2  10  -7-394.026 416.723   5
  -2 -10  -8 66.8949 438.834   4
   2  10   8 340.664 478.327  10
   2 -10   8-82.6963 375.530   3
  -2 -10  -8 150.647 365.324   7
  -2  10  -8-42.0736 394.733   5
   2  10   9 56.1987 462.208  10
   2 -10   9-86.0975 442.426   3
  -2 -10  -9 137.711 380.497   7
   2  11  -8 302.738 359.329   9
   2  11  -7 192.792 362.838   9
  -2  11   6 650.899 394.260  10
   2  11  -6 458.658 376.100   9
   2  11  -5-186.515 384.614   9
  -2  11   5 332.603 403.380  10
  -2  11   5 65.1496 532.574   2
  -2  11   4 605.975 447.453  10
   2  11  -4 789.777 512.107  10
   2 -11  -4 384.540 408.745   4
  -2  11   4 344.814 546.491   2
   2  11  -4 401.557 345.266   9
  -2 -11   4 494.399 570.943   6
   2 -11  -4 690.502 646.544  11
  -2  11   3-334.208 429.007  10
   2  11  -3-87.4983 472.546  10
   2 -11  -3 97.6892 412.993   4
  -2  11   3-75.6006 521.832   2
  -2 -11   3-691.818 556.434   6
   2 -11  -3-23.2754 484.919   6
   2  11  -3-2.01310 348.116   9
   2 -11  -3-155.156 586.566  11
  -2  11   2 1018.45 467.301  10
   2 -11  -2 1074.59 470.019   4
  -2  11   2 1088.31 535.135   2
   2  11  -2 1272.47 541.715  10
  -2 -11   2 751.542 572.668   6
   2  11  -2 1094.30 395.308   9
   2 -11  -2 724.781 531.439   6
   2 -11  -2 1848.28 641.062  11
  -2  11   1 52.6442 454.785  10
   2  11  -1 470.068 523.219  10
  -2  11   1 195.860 476.786   2
   2 -11  -1 313.151 580.043  11
   2 -11  -1 117.243 443.384   4
   2  11  -1 147.361 465.346   2
   2  11  -1 257.888 361.194   9
  -2 -11   1 208.951 538.976   6
   2 -11  -1-250.277 531.781   6
  -2  11   0 3859.06 597.054  10
   2  11   0 3926.34 628.156  10
  -2 -11   0 4579.35 579.063   4
   2  11   0 3494.62 475.714   9
   2 -11   0 3508.88 670.515  11
   2 -11   0 3692.71 561.870   4
  -2  11   0 3376.12 567.193   2
  -2 -11   0 4607.92 652.207   6
   2 -11   0 2884.09 647.749   6
  -2 -11   0 3511.73 437.818   7
  -2  11  -1 427.125 522.559  10
   2  11   1 237.422 507.923  10
  -2 -11  -1 18.0005 429.941   4
  -2  11  -1 371.685 432.101   2
   2 -11   1 384.411 571.430  11
  -2 -11  -1 360.201 327.775   7
  -2 -11  -1-242.214 529.985   6
   2 -11   1 243.793 585.421   6
   2  11   2 1162.39 517.679  10
  -2 -11  -2 1290.46 434.683   4
  -2  11  -2 1091.81 439.660   2
  -2  11  -2 1125.72 502.639  10
  -2 -11  -2 1458.47 387.947   7
  -2 -11  -2 1499.45 482.001   6
   2 -11   2 1189.84 602.293   6
   2 -11   2 1584.02 571.996  11
  -2  11  -3 446.441 535.811  10
   2  11   3 187.841 496.311  10
  -2 -11  -3 110.514 408.684   4
  -2 -11  -3 350.370 356.632   7
  -2 -11  -3 126.557 440.805   6
   2 -11   3 539.343 587.341   6
   2  11   4 505.565 542.215   0
  -2 -11  -4 148.903 422.809   4
  -2 -11  -4 387.167 327.024   7
   2  11   4-68.8209 498.388  10
  -2 -11  -5-132.422 357.834   7
   2  11   5 613.368 566.807   0
   2  11   5 320.756 476.013  10
   2  11   6-112.027 533.152  10
  -2  12   1 164.526 478.895   2
   2 -12  -1 262.771 550.039   6
  -2  12   0 1013.18 517.078   2
   2  12   0 1668.43 573.756   2
   2  12   1-51.3598 529.042   2
  -2  12  -1 521.554 443.045   2
  -2 -12  -1-227.134 533.379   6
  -2 -12  -2-102.672 511.863   6
  -3   0  17 65.4224 546.302   1
   3   0 -17 56.0390 457.927   5
   3   0 -16 4505.29 545.711   5
  -3   0  16 4222.44 658.279   1
  -3   0  15-134.763 489.328   1
   3   0 -15-392.792 421.463   5
   3   0 -14 177.269 370.551   5
  -3   0  14 315.212 437.586   1
  -3   0  13 205.213 404.813   1
   3   0 -13 556.145 384.259   5
  -3   0  12 15493.6 446.985   2
   3   0 -12 15327.4 646.938   5
  -3   0  12 16558.3 542.151   0
  -3   0  11 164.803 237.480   0
  -3   0  11-61.2628 195.635   2
  -3   0  11-29.4872 157.446   8
   3   0 -11 179.290 298.460  11
  -3   0  11-24.0943 361.063   1
   3   0 -11 14.3535 324.141   5
  -3   0  10 54673.6 760.693   0
  -3   0  10 37818.0 550.103   8
  -3   0  10 50486.5 970.412   1
  -3   0  10 46265.3 668.048   2
   3   0 -10 41101.6 622.414   6
   3   0 -10 50715.8 767.065  11
   3   0 -10 46912.5 605.692   0
   3   0 -10 52611.0 945.143   5
  -3   0   9 6.83663 211.505   0
  -3   0   9-118.152 169.122   8
   3   0  -9-174.362 249.788  11
  -3   0   9-8.73254 326.732   1
  -3   0   9-24.5594 185.277   2
   3   0  -9 10.2973 226.680   6
   3   0  -9 88.6058 168.556   0
   3   0  -9-8.11739 142.617   8
   3   0  -9 10.2745 271.539   5
  -3   0   8 6689.92 278.529   0
  -3   0   8 4646.17 255.735   8
   3   0  -8 6121.92 304.589  11
   3   0  -8 6249.38 255.871   0
  -3   0   8 6171.58 420.292   1
   3   0  -8 5070.57 284.250   6
   3   0  -8 7167.31 369.817   5
  -3   0   8 5528.86 273.008   2
   3   0  -7-28.3544 56.4847  10
   3   0  -7-13.9595 172.439   9
   3   0  -7-98.6222 197.862   5
  -3   0   7-99.7922 156.074   2
  -3   0   7-106.124 158.545   8
  -3   0   7 138.966 249.751   1
   3   0  -7 125.593 153.896   2
   3   0  -7-68.0615 176.685   6
   3   0  -7-38.3065 154.698   0
   3   0  -6 24505.6 477.746   9
  -3   0   6 22099.8 431.199   8
   3   0  -6 26123.7 373.108   0
  -3   0   6 26787.6 569.488   1
   3   0  -6 22962.1 426.883   6
  -3   0   6 24401.4 442.552   2
   3   0  -6 28588.5 493.787   2
   3   0  -6 23438.9 290.655  10
  -3   0   5-4.56822 102.027   5
  -3   0   5 19.6524 145.360   2
   3   0  -5 116.646 113.163   0
   3   0  -5 20.8422 152.751   9
  -3   0   5 27.6519 163.135   8
   3   0  -5-57.5671 121.974   8
   3   0  -5 99.0360 126.573   2
   3   0  -5-116.139 153.436   6
  -3   0   5 107.318 188.840   1
   3   0  -5 169.392 148.445   5
   3   0  -4 6465.59 208.295   0
  -3   0   4 6633.05 265.316   8
   3   0  -4 6753.20 259.988   8
   3   0  -4 6057.22 247.063   7
   3   0  -4 5845.80 253.738   9
  -3   0   4 6015.63 288.073   1
   3   0  -4 5566.51 233.881   2
   3   0  -4 6792.76 227.612   5
  -3   0   4 5277.99 231.772   2
  -3   0   4 5013.92 189.160   5
   3   0  -4 6006.02 269.783   6
  -3   0   3-2.81471 66.1676   5
  -3   0   3-35.5949 132.142   2
   3   0  -3 84.7849 117.652   2
  -3   0   3 23.8541 159.310   8
   3   0  -3 46.0254 119.199   8
   3   0  -3 4.57617 103.207   7
   3   0  -3 41.5808 135.279   9
  -3   0   3 36.8661 164.419   1
   3   0  -3 5.50608 123.748   1
   3   0  -3 86.3874 94.7239   5
  -3   0   2 19159.8 409.225   8
   3   0  -2 20374.0 390.837   2
  -3   0   2 17564.6 340.712   7
   3   0  -2 20055.5 394.824   3
   3   0  -2 19044.7 374.557   1
   3   0  -2 22498.6 257.341   5
  -3   0   2 19384.7 401.365   2
   3   0  -2 22020.0 409.982   8
  -3   0   2 17463.2 208.970   5
   3   0  -2 19473.1 336.564   7
   3   0  -1-31.6457 138.605   2
   3   0  -1 150.189 146.901   8
   3   0  -1 39.8487 149.412   1
  -3   0   1 239.918 142.104   7
   3   0  -1 20.3214 114.440   7
   3   0  -1-15.8036 157.358   3
  -3   0   0 350369. 1480.34   3
  -3   0   0 348583. 1570.35   8
   3   0   0 333832. 1428.85   3
  -3   0   0 349589. 1417.37   7
   3   0   0 346344. 1342.34   7
   3   0   0 375867. 1624.25   8
  -3   0   0 347354. 1612.38   2
   3   0   0 368034. 1621.51   2
  -3   0  -1 494.163 224.219   2
  -3   0  -1 156.391 212.229   8
   3   0   1 96.2749 133.255   8
  -3   0  -1 1377.73 186.508   7
   3   0   1 38.8611 109.079   7
   3   0   1 62.9632 150.272   3
  -3   0  -1 992.777 172.065   3
   3   0   2 30007.1 277.855   5
  -3   0  -2 30453.7 497.969   8
   3   0   2 31610.0 486.856   8
   3   0   2 29931.2 480.910   3
  -3   0  -2 32404.7 500.188   3
  -3   0  -2 30901.1 477.495   7
   3   0   2 32506.3 472.088   7
  -3   0  -2 30358.6 287.375   5
  -3   0  -3 79.1009 158.273   8
   3   0   3 173.757 132.254   8
   3   0   3 158.783 79.4976   5
   3   0   3 74.0336 170.824   3
  -3   0  -3 75.8959 170.525   7
  -3   0  -3 43.9478 105.210   5
   3   0   4 41500.2 638.112   3
  -3   0  -4 46647.5 680.962   7
   3   0   4 41706.6 557.607   8
   3   0   4 41849.2 470.992   5
  -3   0  -4 44863.0 526.070   5
   3   0   4 45762.2 750.981   0
  -3   0  -4 43738.1 588.630   8
   3   0   5 54.0244 112.661   5
  -3   0  -5-114.015 171.145   5
   3   0   5 14.4807 127.446   8
  -3   0  -5-40.1835 176.260   8
   3   0   5 67.1013 250.615   3
  -3   0  -5 57.0058 246.553   7
   3   0   5 138.323 296.022   0
  -3   0  -6 131651. 992.774   8
  -3   0  -6 144786. 1323.60   7
   3   0   6 130454. 1283.48   3
   3   0   6 125048. 941.674   8
   3   0   6 134552. 1348.02   0
  -3   0  -6 137924. 1128.86   5
   3   0   7 57.0494 325.151   3
  -3   0  -7 6.20936 175.730   8
   3   0   7 37.4480 129.691   8
  -3   0  -7 62.6905 271.950   7
   3   0   7-208.432 355.385   0
  -3   0  -7-26.3336 229.163   5
  -3   0  -8 34929.0 763.597   7
  -3   0  -8 33921.8 519.431   8
   3   0   8 33412.7 816.945   0
  -3   0  -8 33202.2 693.866   5
   3   0   9-94.2811 388.646   0
  -3   0  -9 39.8362 287.582   7
  -3   0  -9 19.8734 253.355   5
   3   0  10 2740.44 505.230   0
  -3   0 -10 2999.62 396.455   7
  -3   0 -10 2799.19 343.264   5
  -3   0 -11-194.391 338.703   7
   3   0  11-111.508 434.577   0
  -3   0 -11 37.5728 274.810   5
  -3   0 -12 5547.02 518.924   7
   3   0  12 5023.35 573.545   0
  -3   0 -12 4047.12 431.316   5
  -3   0 -13-12.0981 369.383   7
   3   0  13-19.4482 482.198   0
  -3   0 -13-51.9750 330.933   5
   3   0  14 3489.28 612.091   0
  -3   0 -14 3155.22 494.043   7
  -3   0 -14 3857.87 476.415   5
   3   0  15 73.0290 532.563   0
  -3   0 -15 14.8868 397.264   7
  -3   0 -15-57.0221 379.078   5
   3   0  16 1965.98 638.440   0
  -3   0 -16 1825.72 456.975   5
  -3   1  17 1300.73 540.199   1
  -3  -1  17 1412.30 573.029   1
   3  -1 -17 988.132 502.378   5
   3   1 -17 1107.18 506.024   5
  -3  -1  16 150.417 509.015   1
   3  -1 -16 418.502 454.638   5
   3   1 -16 367.506 460.440   5
  -3   1  16 439.028 524.580   1
  -3  -1  15 9815.02 737.023   1
  -3   1  15 9351.48 735.905   1
   3  -1 -15 10494.4 678.905   5
   3   1 -15 10359.1 672.260   5
  -3  -1  14 554.145 454.776   1
   3  -1 -14 132.157 396.716   5
   3   1 -14 244.392 387.791   5
  -3   1  14 527.085 457.058   1
  -3  -1  13 18423.6 807.831   1
  -3   1  13 17135.7 556.044   2
   3  -1 -13 16467.5 679.041   5
   3   1 -13 17124.7 706.003   5
  -3   1  13 16797.1 786.261   1
  -3   1  12 550.214 258.665   2
   3   1 -12 600.047 330.173   5
   3  -1 -12 461.432 346.094  11
  -3  -1  12 334.142 267.443   6
  -3   1  12 473.452 310.411   0
  -3  -1  12 437.233 398.592   1
   3  -1 -12 385.585 326.559   5
  -3   1  12 345.331 400.012   1
  -3   1  11 699.312 285.052   0
  -3  -1  11 521.263 145.307   2
  -3  -1  11 505.289 198.589   0
  -3   1  11 443.131 235.230   2
   3   1 -11 326.541 230.028  11
  -3   1  11 388.097 168.664   8
   3  -1 -11 802.650 365.298  11
  -3   1  11 619.763 358.621   1
  -3  -1  11 538.915 275.891   6
  -3  -1  11 339.896 391.388   1
   3  -1 -11 502.971 312.254   5
   3   1 -11 460.063 304.906   5
  -3   1  10 1854.12 314.629   0
   3   1 -10 2239.84 196.497   8
   3   1 -10 2080.09 267.888  11
  -3  -1  10 1910.18 198.906   0
   3   1 -10 2102.92 338.160   5
  -3  -1  10 1498.40 301.644   6
  -3   1  10 1539.78 283.538   2
   3  -1 -10 1633.24 373.375  11
  -3  -1  10 1526.59 175.243   2
  -3   1  10 1477.12 199.281   8
  -3   1  10 1905.28 372.251   1
  -3  -1  10 2035.66 409.191   1
   3  -1 -10 1616.13 337.692   5
  -3   1   9 52145.9 818.766   0
   3   1  -9 52052.1 633.461  11
  -3  -1   9 51024.4 531.939   0
  -3  -1   9 39475.6 581.640   8
  -3   1   9 39703.8 590.285   8
  -3  -1   9 55017.5 991.464   1
  -3   1   9 48219.1 885.404   1
  -3  -1   9 46748.0 735.848   6
   3  -1  -9 41830.0 529.979   6
   3  -1  -9 50981.7 856.891   5
   3   1  -9 54336.3 866.883   5
  -3  -1   9 44367.7 542.500   2
   3  -1  -9 52586.5 838.827  11
  -3   1   9 49732.8 760.511   2
   3   1  -9 43894.0 387.357  10
   3   1  -8 5710.70 356.839   9
  -3   1   8 5711.26 346.771   0
  -3   1   8 4448.40 250.319   8
   3  -1  -8 6117.82 366.819  11
  -3  -1   8 5672.32 436.904   1
  -3   1   8 5850.41 403.000   1
  -3  -1   8 4670.92 343.735   6
   3  -1  -8 4664.63 245.523   6
   3  -1  -8 5684.37 349.505   5
   3   1  -8 5926.59 159.457   0
   3   1  -8 5955.28 354.961   5
  -3  -1   8 4721.20 214.547   2
   3   1  -8 6024.82 261.168  11
  -3  -1   8 4534.63 263.471   8
  -3   1   8 5007.85 320.945   2
   3   1  -8 5229.23 175.602  10
   3   1  -7 27941.3 587.368   9
  -3  -1   7 20710.3 439.552   8
   3  -1  -7 27521.4 503.982   0
  -3  -1   7 26380.6 631.883   1
  -3   1   7 25678.2 585.578   1
  -3  -1   7 25726.3 537.794   6
   3  -1  -7 22238.8 389.831   6
   3   1  -7 27622.8 253.601   0
   3  -1  -7 29288.9 573.142   5
  -3  -1   7 21756.7 381.240   2
   3   1  -7 28214.7 548.776   5
   3  -1  -7 27092.9 570.885  11
  -3   1   7 21734.6 456.027   8
  -3   1   7 24844.7 526.569   2
   3   1  -7 25082.5 354.687  10
   3   1  -7 28083.6 451.645   2
   3   1  -6 608.527 158.067  10
  -3  -1   6 456.524 132.107   2
  -3   1   6 557.648 168.115   9
   3   1  -6 615.289 136.414   2
  -3  -1   6 448.435 188.257   8
  -3   1   6 589.203 169.195   8
   3  -1  -6 718.944 195.487   0
  -3   1   6 613.365 206.756   2
   3   1  -6 632.090 66.2261   0
  -3  -1   6 585.807 239.872   6
   3  -1  -6 449.321 154.907   6
   3   1  -6 469.048 181.695   5
  -3  -1   6 395.794 255.500   1
  -3   1   6 575.787 220.023   1
   3  -1  -6 540.821 59.7149  10
   3  -1  -6 812.903 184.382   5
   3   1  -6 492.366 199.866   9
   3  -1  -5 1522.30 163.129   9
  -3   1   5 1793.65 172.295   9
  -3  -1   5 1718.14 218.479   8
   3  -1  -5 2019.74 200.641   0
  -3   1   5 1727.02 193.925   8
   3  -1  -5 1865.29 108.409  10
   3   1  -5 1850.33 163.646   2
   3   1  -5 1707.76 83.8510   0
  -3   1   5 1756.97 226.701   1
   3  -1  -5 1599.29 183.303   6
   3   1  -5 2096.63 247.583   9
   3  -1  -5 2098.65 210.439   5
  -3  -1   5 1458.17 253.482   1
  -3  -1   5 1923.63 170.295   2
  -3   1   5 2196.13 228.405   2
  -3   1   5 1837.86 164.155   5
   3   1  -5 2515.02 192.906   5
  -3  -1   5 1672.41 167.436   5
   3   1  -5 2271.34 200.984  10
  -3  -1   4 11063.7 279.487   5
   3  -1  -4 11806.2 280.419   9
  -3  -1   4 12254.0 351.847   8
  -3   1   4 12640.1 341.974   8
   3   1  -4 13603.9 381.952   9
   3  -1  -4 12731.7 288.620   7
  -3  -1   4 14527.7 427.823   1
  -3   1   4 13216.1 352.770   1
   3  -1  -4 12473.8 327.810   1
  -3   1   4 13231.7 379.714   2
   3  -1  -4 14699.3 326.785   5
  -3  -1   4 12082.3 309.321   2
  -3   1   4 11606.7 278.184   5
   3   1  -4 14476.2 300.613   5
   3   1  -4 13341.4 306.333   2
   3  -1  -4 14575.0 357.762   0
   3   1  -4 14348.2 337.389  10
   3  -1  -3 6695.52 203.797   7
   3  -1  -3 6292.82 208.687   9
  -3   1   3 6393.11 272.210   8
  -3  -1   3 6088.01 269.452   7
   3   1  -3 7404.84 273.441   7
  -3  -1   3 7235.80 319.842   1
  -3   1   3 6916.42 257.637   1
   3  -1  -3 6013.92 228.976   1
   3  -1  -3 7457.09 215.220   5
  -3  -1   3 6505.30 250.641   2
   3   1  -3 7358.49 298.748   9
  -3   1   3 5616.15 186.983   5
   3   1  -3 6768.21 239.430   2
   3   1  -3 7235.44 201.048   5
  -3   1   3 6261.98 281.652   2
  -3  -1   3 5974.66 291.216   8
   3  -1  -2 19790.0 446.995   3
  -3   1   2 17833.0 408.764   8
  -3  -1   2 19190.2 425.519   8
   3   1  -2 17298.1 238.093   5
  -3  -1   2 18689.6 396.081   7
   3   1  -2 18870.8 371.096   7
   3  -1  -2 17654.5 274.705   7
   3   1  -2 18326.7 322.992   3
   3   1  -2 18770.1 421.532   1
   3  -1  -2 17326.2 329.455   1
  -3  -1   2 17072.0 363.294   2
  -3   1   2 17798.2 255.983   5
   3   1  -2 19183.3 367.783   2
  -3   1   2 17757.6 415.827   2
   3  -1  -1 26739.5 276.207   4
  -3  -1   1 25885.9 481.301   8
  -3   1   1 25531.5 467.288   8
  -3   1   1 23834.9 311.030   7
  -3  -1   1 25596.2 441.488   7
   3   1  -1 24872.6 450.302   1
   3   1  -1 25287.2 349.318   3
   3  -1  -1 25240.7 387.861   1
   3   1  -1 27316.8 456.671   7
   3  -1  -1 28949.2 503.983   3
   3  -1  -1 26848.2 323.691   7
  -3   1   1 27000.0 488.027   3
  -3  -1   1 24612.1 436.938   2
  -3   1   1 22915.0 231.478   5
   3   1  -1 27825.7 465.986   2
  -3   1   1 25703.7 463.707   2
   3   1  -1 24578.2 240.076   5
   3   1  -1 23717.4 226.238   4
  -3   1   0 18472.5 415.148   8
   3   1   0 17132.6 298.404   3
   3  -1   0 19514.5 420.524   3
  -3  -1   0 19128.1 407.331   7
  -3   1   0 18740.7 307.644   7
   3   1   0 19656.1 373.314   7
  -3  -1   0 19443.2 319.019   3
  -3   1   0 20363.3 424.527   3
   3  -1   0 20315.3 298.680   7
   3   1   0 19890.9 420.714   2
  -3   1   0 18629.8 417.800   2
   3   1   0 18514.6 376.295   0
  -3  -1   0 18418.3 426.227   8
  -3   1  -1 38699.6 328.731   4
  -3  -1  -1 40183.7 585.854   8
  -3  -1  -1 40557.9 293.566   4
  -3   1  -1 40891.1 576.119   8
   3   1   1 37334.2 443.916   3
   3  -1   1 39727.0 579.391   3
   3  -1   1 42462.9 446.170   7
  -3  -1  -1 38310.8 457.321   3
  -3   1  -1 41975.3 610.082   3
  -3  -1  -1 44667.5 595.604   7
  -3   1  -1 37947.0 439.946   7
   3   1   1 41829.4 551.959   7
  -3   1  -1 33505.4 264.126   5
   3   1   1 36629.0 297.835   5
  -3   1  -1 42947.3 618.505   2
   3   1   1 39425.7 551.877   0
  -3   1  -2 68.3293 81.2903   5
  -3   1  -2 210.429 194.495   2
  -3   1  -2 143.803 85.3413   4
   3   1   2-35.5694 233.387   0
   3  -1   2 184.735 136.065   8
   3   1   2 118.707 132.284   3
  -3  -1  -2 98.2136 198.073   8
  -3   1  -2 131.696 142.545   7
   3  -1   2 109.718 193.028   3
  -3  -1  -2-51.8228 125.297   3
  -3   1  -2 74.4797 169.684   8
  -3  -1  -2 92.7258 188.233   7
   3   1   2 133.609 82.1628   5
  -3  -1  -3 92435.4 872.523   8
   3  -1   3 96189.7 868.871   8
   3   1   3 88937.1 794.748   3
   3  -1   3 88253.8 906.423   3
  -3  -1  -3 100480. 874.331   3
  -3   1  -3 98143.0 850.815   7
  -3   1  -3 94108.9 920.790   2
  -3  -1  -3 101235. 700.777   5
   3   1   3 97610.9 984.340   0
   3   1   3 87749.1 631.845   5
  -3   1  -3 93754.9 836.723   8
  -3   1  -3 88211.5 604.159   5
  -3  -1  -3 105385. 969.084   7
  -3   1  -4 9683.03 315.858   8
  -3  -1  -4 9136.01 327.578   8
   3  -1   4 9984.88 314.272   8
   3   1   4 9719.75 347.008   3
   3  -1   4 9385.73 375.191   3
  -3   1  -4 10474.7 350.736   7
  -3  -1  -4 10925.3 393.143   7
   3   1   4 10900.9 454.752   0
  -3  -1  -4 10052.3 288.980   5
   3   1   4 8994.00 251.302   5
  -3   1  -4 9241.12 259.192   5
   3  -1   4 9510.30 278.840   5
  -3  -1  -5 14605.8 393.432   8
  -3   1  -5 14234.4 367.022   8
   3  -1   5 14419.7 366.029   8
   3   1   5 13824.5 455.197   3
   3  -1   5 13260.3 448.814   3
  -3  -1  -5 16073.1 480.409   7
  -3   1  -5 14607.3 431.731   7
   3   1   5 15236.0 532.202   0
  -3  -1  -5 15711.5 382.514   5
  -3   1  -5 13333.7 338.222   5
   3   1   5 13952.5 335.912   5
   3  -1   5 14589.1 363.438   5
  -3   1  -6 831.428 197.706   5
   3  -1   6 1006.94 354.125   0
   3   1   6 1049.19 376.274   0
  -3  -1  -6 880.190 227.440   8
  -3   1  -6 1118.86 190.304   8
   3  -1   6 1092.15 169.889   8
  -3  -1  -6 944.024 226.699   5
   3  -1   6 619.598 310.711   3
  -3  -1  -6 1006.09 304.453   7
   3   1   7 1572.29 414.825   0
  -3   1  -7 1621.01 190.893   8
   3  -1   7 1426.04 363.429   0
   3  -1   7 1821.10 362.482   3
  -3  -1  -7 1580.27 326.511   7
  -3   1  -7 1578.27 245.778   5
  -3  -1  -7 1661.23 255.391   5
  -3   1  -8 53.8088 160.082   8
   3   1   8 60.0946 151.339   8
   3  -1   8-18.8793 377.770   3
   3  -1   8 89.4379 343.489   0
  -3  -1  -8 76.2196 316.258   7
  -3  -1  -8 32.8404 260.131   5
   3   1   8 88.6204 439.715   0
  -3   1  -8-20.4579 238.958   5
  -3   1  -9 10764.7 315.895   8
  -3  -1  -9 12347.5 559.058   7
   3   1   9 11115.3 637.081   0
   3  -1   9 11122.9 590.719   0
  -3  -1  -9 11049.5 487.024   5
  -3   1  -9 10398.7 470.788   5
  -3   1 -10 2933.49 196.424   8
  -3  -1 -10 3337.03 406.548   7
   3  -1  10 2585.58 469.851   0
   3   1  10 3386.30 519.158   0
  -3  -1 -10 2891.44 366.128   5
  -3   1 -10 2841.52 351.076   5
  -3  -1 -11 8474.62 557.943   7
   3   1  11 7839.37 614.849   0
   3  -1  11 8065.39 606.804   0
  -3  -1 -11 8209.35 494.859   5
  -3   1 -11 7324.68 485.207   5
   3  -1  12 1342.93 504.813   0
   3   1  12 1374.00 519.704   0
  -3  -1 -12 1569.10 418.607   7
  -3  -1 -12 1372.39 360.559   5
  -3   1 -12 1260.86 377.169   5
  -3   1 -13 2531.27 441.169   5
   3  -1  13 2156.24 542.574   0
   3   1  13 3583.14 597.067   0
  -3  -1 -13 2812.78 485.830   7
  -3  -1 -13 2715.59 444.122   5
   3   1  14 189.740 562.387   0
  -3  -1 -14 601.632 394.131   7
   3  -1  14 353.338 474.979   0
  -3  -1 -14 634.664 390.262   5
  -3   1 -14 453.426 363.128   5
   3   1  15 347.639 582.713   0
  -3  -1 -15 822.461 398.103   5
   3  -1  15 122.497 518.923   0
  -3  -1 -15 791.894 462.123   7
  -3   1 -15 371.428 399.400   7
  -3   1 -15 127.964 371.738   5
   3   1  16-89.3163 619.134   0
   3  -1  16 265.020 562.726   0
  -3  -1 -16 223.904 393.924   5
  -3   1 -16 206.731 404.597   5
  -3   2  17 518.581 546.911   1
  -3   2  16 1592.72 542.785   1
  -3  -2  16 1745.16 582.964   1
   3   2 -16 2554.18 508.210   5
   3  -2 -16 1985.57 493.003   5
  -3  -2  15 1353.75 546.507   1
   3  -2 -15 1428.55 470.925   5
   3   2 -15 1599.57 474.019   5
  -3   2  15 1514.26 511.101   1
  -3   2  14 517.376 381.892   0
   3  -2 -14 558.982 400.265   5
  -3  -2  14 190.831 459.008   1
   3   2 -14-225.929 371.882   5
  -3   2  14 51.9339 416.154   1
  -3   2  13 3274.02 471.720   0
  -3  -2  13 2793.43 531.894   1
  -3  -2  13 2625.07 359.476   6
   3  -2 -13 2612.97 438.651   5
  -3   2  13 3188.34 405.619   2
  -3   2  13 2945.23 483.503   1
   3   2 -13 2480.11 428.723   5
  -3   2  12 12027.3 603.515   0
  -3  -2  12 14183.0 692.740   1
  -3  -2  12 11471.9 481.977   6
  -3   2  12 11129.1 619.320   1
   3  -2 -12 12544.7 613.616   5
   3   2 -12 13460.6 602.689   5
   3  -2 -12 12577.3 621.501  11
  -3   2  12 11720.2 520.234   2
   3   2 -11 83.1390 131.544  10
   3  -2 -11-44.8396 382.019  11
  -3   2  11 71.5321 275.490   2
  -3   2  11-54.0626 159.697   8
  -3  -2  11 132.928 291.128   6
  -3   2  11 51.7587 323.906   0
  -3  -2  11 170.254 362.830   1
   3  -2 -11 56.0800 315.792   5
  -3   2  11 127.258 319.446   1
   3   2 -11 108.391 277.009   5
  -3   2  10 16565.3 610.813   0
  -3   2  10 12874.2 388.964   8
  -3  -2  10 17105.1 658.686   1
  -3  -2  10 14889.0 529.693   6
  -3   2  10 15222.9 599.313   1
  -3  -2  10 13088.6 229.535   2
   3  -2 -10 15835.6 593.771   5
   3   2 -10 17077.9 572.193   5
   3  -2 -10 16266.5 634.555  11
   3   2 -10 14637.3 297.373  11
  -3   2  10 15045.6 540.340   2
   3   2 -10 17310.9 346.731  10
  -3  -2   9-7.18618 90.3028   2
   3   2  -9 51.1361 143.636  10
   3  -2  -9 99.6988 374.026  11
   3   2  -9 13.4748 281.273   9
  -3   2   9-21.2824 270.856   2
  -3   2   9-37.0170 173.944   8
   3   2  -9-29.7972 243.595   5
  -3  -2   9 175.345 302.376   6
   3  -2  -9 13.0538 143.608   6
  -3  -2   9 242.981 332.813   1
   3   2  -9 118.991 135.483  11
   3  -2  -9 101.910 277.895   5
  -3   2   9-92.2599 302.064   0
  -3   2   9 122.190 272.542   1
  -3   2   8 13225.6 394.594   8
  -3   2   8 15671.6 548.780   0
  -3  -2   8 17890.9 608.976   1
  -3   2   8 14504.7 479.966   1
  -3  -2   8 14148.9 490.873   6
   3  -2  -8 12090.4 283.135   6
  -3  -2   8 13828.2 264.785   2
   3  -2  -8 15087.2 514.689   5
   3   2  -8 16882.3 496.402   5
   3   2  -8 15560.2 537.543   9
   3  -2  -8 16469.1 547.167  11
  -3   2   8 15157.4 520.868   2
   3   2  -8 15940.0 353.531  10
   3   2  -8 17408.8 331.747   2
   3   2  -7 2838.97 310.861   9
  -3   2   7 2432.54 238.655   8
  -3  -2   7 2809.04 369.164   1
   3  -2  -7 3150.77 323.590  11
   3  -2  -7 1900.52 173.291   6
  -3  -2   7 2379.83 318.031   6
  -3  -2   7 2644.55 156.391   2
  -3   2   7 2449.22 279.238   1
   3  -2  -7 2852.90 287.037   5
   3   2  -7 2889.25 282.302   5
  -3   2   7 2446.46 289.444   2
   3   2  -7 3215.00 179.177   2
   3   2  -7 2544.86 219.243  10
  -3   2   6 14477.7 461.641   2
   3  -2  -6 14307.5 484.119  11
   3   2  -6 15458.1 301.020   2
  -3  -2   6 12749.5 400.836   8
  -3   2   6 13543.5 394.965   8
  -3  -2   6 16790.8 538.348   1
  -3   2   6 13393.0 350.704   9
  -3   2   6 13252.5 393.340   1
  -3  -2   6 14637.1 457.173   6
   3   2  -6 14705.7 462.951   9
   3  -2  -6 12804.3 210.562  10
   3   2  -6 15941.7 378.361  10
   3  -2  -6 14899.4 424.691   5
   3   2  -6 16901.2 429.992   5
   3   2  -5 8455.12 389.695   9
  -3   2   5 5818.49 227.711   9
  -3   2   5 5894.25 302.111   8
  -3  -2   5 7647.60 414.637   1
   3   2  -5 7179.43 230.392   2
  -3   2   5 5776.17 274.368   1
  -3  -2   5 6298.69 361.226   6
  -3  -2   5 6283.46 324.141   8
   3  -2  -5 6906.90 304.478   5
   3   2  -5 8084.77 299.546   5
  -3   2   5 6751.78 357.073   2
   3  -2  -5 5786.12 174.573  10
   3   2  -5 7035.35 319.024  10
  -3   2   4 61300.0 524.653   9
  -3  -2   4 64985.3 806.409   8
  -3  -2   4 75678.7 888.228   6
  -3   2   4 60458.7 769.941   8
  -3  -2   4 87816.9 984.921   1
  -3   2   4 64376.8 631.702   1
   3   2  -4 79457.1 896.070   9
   3   2  -4 80884.8 737.183   5
   3  -2  -4 71078.2 670.748   1
  -3   2   4 68361.6 840.147   2
   3  -2  -4 67341.7 713.237   5
  -3   2   4 62032.5 681.076   5
   3   2  -4 71988.1 643.250   2
   3  -2  -4 61517.6 530.926  10
   3   2  -4 78033.0 785.941  10
  -3  -2   3 15820.7 467.577   8
  -3   2   3 15570.1 429.663   8
  -3  -2   3 17924.9 467.027   7
   3  -2  -3 14790.2 240.485   7
  -3  -2   3 19137.5 482.059   1
  -3   2   3 15261.2 319.691   1
   3  -2  -3 17669.1 496.881   3
   3   2  -3 19578.8 460.587  10
   3   2  -3 19723.3 264.006   0
   3  -2  -3 13445.0 287.565   1
  -3  -2   3 19450.6 516.181   6
  -3   2   3 14394.2 325.644   5
   3   2  -3 17033.3 358.433   2
   3   2  -3 16578.1 343.228   5
  -3   2   3 15842.0 460.765   2
   3   2  -3 17159.0 450.567   9
   3  -2  -3 15069.4 295.250  10
   3  -2  -3 13975.2 221.486   9
   3  -2  -2 100507. 518.116   9
   3  -2  -2 120602. 802.382   4
  -3  -2   2 109849. 1043.90   8
  -3   2   2 116655. 1031.33   8
  -3  -2   2 131387. 1066.17   7
   3  -2  -2 114582. 536.478   7
   3   2  -2 113170. 629.391   3
   3  -2  -2 134910. 1151.10   3
   3   2  -2 141976. 1081.36  10
   3   2  -2 140149. 754.898   0
   3  -2  -2 106567. 675.408   1
   3   2  -2 109762. 718.094   4
  -3  -2   2 132910. 1102.48   6
  -3   2   2 103442. 763.992   5
   3   2  -2 127121. 959.500   2
  -3   2   2 121709. 1092.00   2
   3   2  -2 114402. 789.157   5
   3  -2  -2 108848. 789.142  10
   3  -2  -1 4279.48 111.980   7
   3   2  -1 4667.16 178.750   4
  -3  -2   1 6219.00 356.414   8
  -3   2   1 4091.78 286.770   8
  -3   2   1 3529.02 108.100   7
   3   2  -1 3755.35 128.312   3
  -3  -2   1 5646.53 290.619   7
   3  -2  -1 5555.22 322.937   3
   3  -2  -1 3956.62 173.086   1
   3  -2  -1 4707.93 197.339   4
   3   2  -1 4190.93 231.970   2
  -3   2   1 4374.59 300.750   2
   3  -2  -1 4085.30 222.011  10
  -3  -2   0 32711.7 588.281   8
  -3  -2   0 30420.9 351.131   4
   3  -2   0 30053.8 384.456   4
   3   2   0 29703.1 303.746   3
   3  -2   0 33404.5 577.094   3
  -3  -2   0 38884.4 604.739   7
  -3   2   0 32489.3 318.683   7
  -3  -2   0 32797.3 331.391   3
   3   2   0 34873.8 521.594   0
  -3   2   0 35094.5 586.788   8
  -3   2   0 35371.4 580.875   2
  -3  -2  -1 8671.01 222.225   4
  -3  -2  -1 8202.42 380.664   8
  -3   2  -1 8370.09 328.744   8
  -3   2  -1 7945.24 195.660   7
   3   2   1 7265.18 192.601   3
  -3   2  -1 8994.20 242.417   4
   3  -2   1 7993.36 344.336   3
  -3  -2  -1 7551.01 197.999   3
   3   2   1 8000.22 338.859   0
   3   2   1 7738.43 212.285   5
  -3   2  -1 8284.63 326.491   2
  -3  -2  -2 19156.8 315.166   4
  -3  -2  -2 18028.9 458.947   8
  -3   2  -2 18146.0 433.967   8
   3   2   2 15917.3 315.159   3
  -3  -2  -2 17593.8 316.832   3
  -3   2  -2 17837.8 323.943   7
  -3   2  -2 16868.3 317.711   4
  -3   2  -2 16030.7 294.758   5
   3   2   2 18435.1 481.664   0
   3  -2   2 17611.3 468.814   3
   3   2   2 16703.5 317.010   5
  -3   2  -2 17652.8 440.433   2
  -3  -2  -2 19595.8 458.186   7
  -3   2  -3 2898.57 178.151   4
  -3   2  -3 2747.90 167.568   5
  -3   2  -3 3074.07 232.578   8
  -3  -2  -3 2817.65 189.264   3
   3  -2   3 2300.08 276.478   3
  -3  -2  -3 3130.63 275.509   7
  -3   2  -3 2837.86 199.685   7
   3   2   3 3454.50 346.625   0
  -3   2  -3 2917.02 253.595   2
   3   2   3 2730.84 174.112   5
   3  -2   4 45220.7 740.328   3
  -3  -2  -4 50345.0 652.637   3
  -3   2  -4 48237.7 642.854   8
  -3  -2  -4 52459.6 765.742   7
   3   2   4 47756.4 812.377   0
  -3   2  -4 46369.5 684.593   2
   3   2   4 46288.5 595.192   5
  -3   2  -4 42208.1 534.271   5
  -3   2  -5 794.569 178.460   5
  -3   2  -5 689.436 186.003   8
  -3  -2  -5 673.713 212.687   5
   3  -2   5 534.493 246.383   3
  -3  -2  -5 765.398 274.639   7
  -3   2  -5 473.988 222.416   2
   3   2   5 677.577 376.336   0
  -3   2  -6 68268.3 759.000   8
   3  -2   6 66489.9 983.071   3
  -3  -2  -6 82241.5 1086.25   7
   3   2   6 70290.3 1053.13   0
  -3  -2  -6 76329.7 905.526   5
  -3   2  -6 62376.6 782.578   5
  -3   2  -7 3369.62 236.665   8
   3  -2   7 2863.14 385.551   3
  -3  -2  -7 3551.34 356.791   7
   3   2   7 3319.88 491.653   0
  -3  -2  -7 3450.77 303.620   5
  -3   2  -7 2934.89 280.400   5
  -3   2  -8 8825.77 309.069   8
   3  -2   8 8336.93 531.433   3
  -3  -2  -8 10236.9 497.434   7
   3   2   8 8953.69 593.128   0
  -3  -2  -8 9649.06 444.983   5
  -3   2  -8 8413.55 380.299   5
   3  -2   8 8786.24 509.461   0
   3  -2   9 1671.38 381.769   0
  -3   2  -9 1695.23 189.527   8
   3   2   9 1532.41 514.038   0
   3  -2   9 1527.34 449.382   3
  -3  -2  -9 1795.02 376.697   7
  -3  -2  -9 1764.80 320.996   5
  -3   2  -9 1694.95 281.119   5
   3  -2  10 357.840 392.812   0
   3   2  10 290.444 459.348   0
  -3  -2 -10 315.202 342.284   7
  -3   2 -10 603.751 267.145   5
  -3  -2 -10 379.401 288.516   5
   3   2  11 45.5343 496.279   0
  -3  -2 -11-139.039 338.436   7
   3  -2  11 209.013 399.835   0
  -3   2 -11-88.8793 284.001   5
  -3  -2 -11-61.9952 307.329   5
   3   2  12 2954.94 629.064   0
   3  -2  12 3307.28 524.896   0
  -3  -2 -12 3367.44 420.611   5
  -3  -2 -12 3508.25 482.377   7
  -3   2 -12 2745.51 401.643   5
   3   2  13-193.490 554.924   0
  -3   2 -13 127.227 334.922   5
  -3  -2 -13 373.557 409.769   7
   3  -2  13-122.040 443.241   0
  -3  -2 -13 98.6243 356.042   5
   3   2  14 1282.06 600.756   0
  -3  -2 -14 1247.80 434.982   7
   3  -2  14 688.287 497.483   0
  -3  -2 -14 1001.84 395.667   5
  -3   2 -14 388.392 385.394   5
   3   2  15-173.383 613.812   0
  -3  -2 -15 416.194 437.635   7
   3  -2  15 609.481 505.989   0
  -3  -2 -15 583.650 399.624   5
  -3   2 -15 554.262 417.939   5
  -3  -2 -16 811.861 440.267   5
   3  -2  16 757.124 548.921   0
  -3   2 -16 861.468 466.639   5
  -3   3  17 1235.22 535.426   1
  -3  -3  16 28.5704 510.103   1
   3  -3 -16-79.8923 455.150   5
   3   3 -16 52.3499 445.510   5
  -3   3  16-264.976 480.382   1
  -3  -3  15 7343.18 688.719   1
  -3   3  15 5348.78 646.330   1
   3  -3 -15 6251.20 592.501   5
   3   3 -15 7727.85 596.309   5
  -3   3  14-419.998 434.898   0
  -3  -3  14 130.150 454.423   1
  -3   3  14-34.1004 330.044   2
   3  -3 -14-307.927 382.737   5
  -3  -3  14-63.7928 339.435   6
   3   3 -14 93.9417 339.749   5
  -3   3  14-194.169 398.025   1
  -3   3  13 2823.33 495.580   0
  -3   3  13 2514.44 438.413   2
  -3  -3  13 2437.74 519.816   1
  -3  -3  13 2795.13 415.000   6
   3  -3 -13 2979.94 444.294   5
   3  -3 -13 2494.30 503.668  11
   3   3 -13 2859.07 424.058   5
  -3   3  13 2058.48 479.502   1
  -3   3  12 3269.43 458.173   0
  -3   3  12 2327.91 430.253   2
  -3  -3  12 2821.43 409.097   6
   3   3 -12 2797.93 389.408   5
  -3  -3  12 2846.66 475.837   1
   3  -3 -12 2643.87 492.541  11
   3  -3 -12 2158.80 414.608   5
  -3   3  12 2145.13 430.658   1
   3   3 -11 353.619 290.207   5
  -3   3  11 324.804 339.426   2
  -3   3  11 170.324 182.399   8
   3   3 -11 120.224 190.390  10
  -3  -3  11-29.6351 387.562   1
   3  -3 -11 607.436 435.628  11
  -3  -3  11 496.041 339.556   6
   3  -3 -11 172.188 331.977   5
  -3   3  11 304.399 346.098   1
  -3   3  11-103.238 368.998   0
   3   3 -10 4126.41 393.358   9
  -3   3  10 3989.65 454.979   0
  -3   3  10 3207.26 275.606   8
  -3  -3  10 4369.49 467.711   1
  -3  -3  10 3880.84 431.790   6
  -3   3  10 3631.81 383.278   1
   3  -3 -10 3686.40 401.808   5
   3   3 -10 3992.75 377.874   5
   3  -3 -10 3622.59 508.302  11
   3   3 -10 4162.61 264.785  10
  -3   3  10 3310.01 426.052   2
   3   3  -9 2833.94 383.382   9
  -3   3   9 3227.23 427.628   0
  -3   3   9 2367.50 260.041   8
  -3  -3   9 3425.60 436.747   1
  -3   3   9 2383.00 343.542   1
  -3  -3   9 3343.08 418.406   6
   3  -3  -9 3111.26 480.723  11
   3  -3  -9 2645.50 361.806   5
   3   3  -9 3345.33 336.069   5
  -3   3   9 3035.84 387.842   2
   3   3  -9 3011.34 262.689  10
   3   3  -8 11225.6 512.785   9
  -3   3   8 10467.9 549.616   0
  -3   3   8 8136.45 367.781   8
  -3  -3   8 11027.7 533.467   1
   3   3  -8 9126.51 196.731   2
   3  -3  -8 7056.28 220.343   6
  -3   3   8 8679.97 408.285   1
  -3  -3   8 10002.9 512.221   6
   3  -3  -8 8625.86 451.609   5
   3   3  -8 10818.7 371.876  10
   3   3  -8 10128.7 429.874   5
   3  -3  -8 10672.5 566.656  11
  -3   3   8 8241.62 497.854   2
   3  -3  -7 33998.1 776.060  11
   3   3  -7 41714.2 792.246   9
  -3   3   7 27833.1 486.043   9
   3   3  -7 38616.4 691.634   5
  -3  -3   7 38588.9 820.533   1
  -3   3   7 31319.1 589.128   1
  -3  -3   7 34754.9 745.038   6
   3   3  -7 37315.9 396.976   2
  -3   3   7 30119.0 619.744   8
   3  -3  -7 30770.3 675.222   5
  -3   3   7 32642.4 735.654   2
   3   3  -7 38884.4 626.400  10
   3  -3  -7 27476.4 343.907  10
   3  -3  -6 10978.0 500.563  11
  -3   3   6 9804.33 287.976   9
   3   3  -6 13387.1 275.397   2
  -3   3   6 10620.0 412.829   8
  -3  -3   6 12713.4 525.380   1
  -3   3   6 9438.56 338.330   1
  -3  -3   6 12879.4 523.053   6
  -3   3   6 10648.9 500.458   2
   3  -3  -6 10527.6 411.755   5
   3   3  -6 13137.9 412.204   5
   3   3  -6 13961.7 500.064   9
   3  -3  -6 10079.1 259.262  10
   3   3  -6 13278.6 419.349  10
  -3   3   5 25225.6 355.944   9
   3   3  -5 35070.5 702.511   9
   3   3  -5 35755.2 611.525  10
  -3  -3   5 36719.8 721.055   1
  -3   3   5 25159.3 429.089   1
  -3  -3   5 32714.9 692.685   6
   3   3  -5 31153.4 421.266   2
   3  -3  -5 29734.8 676.619  11
   3   3  -5 35561.8 606.025   5
  -3   3   5 27502.5 657.950   2
   3  -3  -5 27134.2 409.792  10
  -3   3   5 27641.7 591.522   8
   3   3  -4 5360.85 130.819   0
   3   3  -4 6881.62 380.712   9
  -3   3   4 5107.48 337.093   8
   3   3  -4 6662.64 300.200   5
  -3  -3   4 7233.71 389.367   1
  -3   3   4 5256.30 214.578   1
  -3  -3   4 6113.00 412.582   6
   3   3  -4 6509.69 245.439   2
   3  -3  -4 5102.38 216.258  10
  -3   3   4 5600.61 393.173   2
   3   3  -4 6988.31 370.891  10
   3   3  -3 4371.54 240.901   4
   3   3  -3 5405.28 355.532   9
  -3   3   3 4225.42 313.005   8
   3   3  -3 5934.09 206.344   0
  -3   3   3 4006.68 341.418   2
  -3  -3   3 5074.41 332.362   7
   3  -3  -3 3198.31 92.8139   7
   3  -3  -3 3845.78 336.482   3
  -3  -3   3 5928.50 386.494   6
   3   3  -3 5013.67 235.855   2
  -3   3   3 3397.98 224.036   5
  -3  -3   3 4118.19 178.083   0
   3   3  -3 4786.42 269.107   5
   3  -3  -3 3819.56 211.826  10
   3   3  -3 6252.53 386.040  10
   3   3  -2 29403.6 461.569   4
   3  -3  -2 30611.2 509.933   4
  -3   3   2 29785.2 632.347   8
  -3  -3   2 36804.3 653.959   7
   3   3  -2 35072.0 465.993   0
   3  -3  -2 34545.1 681.480   3
  -3   3   2 29696.1 636.810   2
   3  -3  -2 26601.8 291.093   1
  -3  -3   2 34379.4 645.231   6
  -3   3   2 26559.0 471.699   5
  -3  -3   2 30081.3 408.307   0
   3   3  -2 35455.5 662.442  10
   3  -3  -1 10283.2 315.941   4
   3   3  -1 11004.0 314.413   4
  -3   3   1 10451.7 432.665   8
  -3  -3   1 13820.2 429.618   7
   3  -3  -1 11380.2 444.240   3
   3   3  -1 13544.8 376.996   0
   3  -3  -1 8807.93 176.063   1
  -3  -3   1 18112.2 551.312   6
  -3  -3   1 18616.6 396.657   0
  -3   3   1 10598.9 404.528   2
   3   3  -1 16033.3 524.335  10
  -3  -3   0 69604.9 663.142   4
   3  -3   0 61368.3 658.264   4
  -3   3   0 63754.9 658.819   4
   3   3   0 64822.2 622.021   4
  -3   3   0 69109.9 883.256   8
   3  -3   0 68073.8 861.149   3
  -3  -3   0 79335.8 889.720   7
   3   3   0 64954.7 753.274   0
  -3  -3   0 77036.7 909.279   6
  -3  -3   0 69156.9 745.443   0
  -3   3   0 66367.1 832.759   2
   3   3   0 73942.1 924.506  10
  -3   3  -1 42588.1 585.064   4
  -3   3  -1 42951.5 706.413   8
  -3  -3  -1 49371.7 587.753   4
   3  -3   1 41473.4 716.105   3
  -3  -3  -1 38327.9 329.313   3
  -3  -3  -1 53862.2 782.110   7
  -3   3  -1 37806.8 347.677   7
   3   3   1 39006.8 667.620   0
  -3   3  -1 41464.0 675.679   2
  -3   3  -2 39667.4 571.802   4
  -3   3  -2 41126.8 718.922   8
  -3  -3  -2 39471.5 425.022   3
  -3  -3  -2 48876.9 758.161   7
  -3   3  -2 35731.5 425.411   7
   3  -3   2 39026.6 702.962   3
   3   3   2 40457.8 725.264   0
   3   3   2 37821.1 554.045   5
  -3  -3  -2 47327.2 606.240   4
  -3   3  -2 38896.1 630.250   2
  -3   3  -3 16870.3 467.671   8
  -3  -3  -3 16897.4 341.054   3
   3  -3   3 15666.5 504.885   3
  -3  -3  -3 18336.4 500.937   7
  -3   3  -3 15504.6 380.657   5
   3   3   3 16798.2 541.059   0
  -3   3  -3 15798.8 440.379   2
  -3  -3  -3 17394.1 387.244   4
  -3   3  -4 1043.20 213.951   2
   3   3   4 1238.88 379.445   0
  -3   3  -4 827.178 207.165   8
  -3  -3  -4 1095.70 166.822   3
  -3  -3  -4 1217.50 261.538   7
   3  -3   4 1052.79 277.028   3
  -3   3  -4 1003.95 174.351   5
  -3   3  -5 6036.12 287.844   5
  -3   3  -5 6899.50 315.136   8
   3  -3   5 6468.79 400.608   3
  -3  -3  -5 7684.17 401.823   7
   3   3   5 7022.86 494.921   0
  -3   3  -5 7128.68 331.565   2
  -3   3  -6-30.3312 184.368   5
  -3   3  -6 21.0680 189.577   8
   3  -3   6 105.343 265.682   3
  -3  -3  -6 46.4337 265.539   7
   3   3   6 69.8617 443.983   0
  -3   3  -6-65.6378 178.373   2
  -3   3  -7 647.008 227.252   5
   3   3   7 944.623 448.669   0
  -3   3  -7 1158.14 200.420   8
   3  -3   7 722.146 331.553   3
  -3  -3  -7 1194.90 322.189   7
  -3  -3  -7 950.157 254.709   5
  -3  -3  -8 202.133 264.170   5
  -3   3  -8 21.6597 223.553   5
   3   3   8 236.823 473.704   0
  -3   3  -8 200.440 167.945   8
   3  -3   8 172.909 330.537   3
  -3  -3  -8 201.073 311.402   7
   3  -3   9 7275.03 538.824   3
  -3   3  -9 7333.89 301.391   8
  -3  -3  -9 8556.27 532.555   7
   3   3   9 7675.34 640.946   0
  -3  -3  -9 7486.42 453.545   5
  -3   3  -9 6784.95 415.260   5
   3   3  10 1865.54 534.256   0
   3  -3  10 1635.72 445.602   3
  -3  -3 -10 1741.52 388.810   7
   3  -3  10 1711.61 406.343   0
  -3  -3 -10 1859.75 354.237   5
  -3   3 -10 1657.46 307.336   5
   3   3  11 2455.64 602.109   0
  -3  -3 -11 2530.37 445.367   7
   3  -3  11 1898.23 438.988   0
  -3   3 -11 2014.70 353.074   5
  -3  -3 -11 2190.02 384.200   5
   3  -3  12 1729.42 480.415   0
  -3  -3 -12 2007.58 428.495   7
   3   3  12 1625.16 612.896   0
  -3  -3 -12 1965.64 411.930   5
  -3   3 -12 1837.66 381.524   5
  -3  -3 -13 2328.89 476.711   7
   3  -3  13 1621.34 490.983   0
  -3  -3 -13 1818.41 408.408   5
  -3   3 -13 1808.83 398.706   5
   3   3  13 2110.75 613.086   0
   3  -3  14 46.2888 456.616   0
  -3   3 -14 185.713 360.249   5
  -3  -3 -14-36.1684 434.593   7
  -3  -3 -14-4.32917 397.405   5
   3   3  14 82.2255 597.858   0
   3  -3  15 1146.95 513.580   0
   3   3  15 193.608 664.017   0
  -3  -3 -15 560.177 434.644   5
  -3   3 -15 795.391 436.292   5
   3  -3  16 695.100 530.646   0
  -3   4  17 86.8712 482.828   1
   3  -4 -16 787.481 468.139   5
  -3   4  16 274.876 505.907   1
   3   4 -16 430.640 422.973   5
  -3   4  15-277.593 513.258   0
  -3  -4  15 81.1594 478.602   1
  -3   4  15-419.174 420.175   2
   3   4 -15-72.6241 399.567   5
   3  -4 -15-0.16970 400.199   5
  -3   4  15-352.686 452.650   1
  -3   4  14 630.689 427.208   2
  -3  -4  14 58.4570 398.081   6
  -3  -4  14 510.800 463.716   1
   3  -4 -14 373.956 388.865   5
   3   4 -14 141.911 379.715   5
  -3   4  14 395.781 405.522   1
  -3   4  14 331.854 460.968   0
  -3  -4  13 1056.12 470.384   1
  -3   4  13 1296.96 437.741   2
  -3  -4  13 1336.53 429.276   6
   3  -4 -13 1549.31 440.365   5
   3  -4 -13 1293.27 529.827  11
  -3   4  13 954.225 429.001   1
  -3   4  13 1078.02 488.250   0
   3   4 -13 1331.80 378.770   5
  -3   4  12 2540.68 446.009   1
   3  -4 -12 2757.52 449.376   5
  -3   4  12 2723.73 515.823   2
  -3  -4  12 3853.50 518.606   1
  -3  -4  12 3070.51 472.771   6
   3   4 -12 3507.62 422.097   5
   3  -4 -12 2970.82 555.144  11
   3   4 -12 3852.55 307.558  10
  -3   4  12 2926.14 530.474   0
   3  -4 -11 3327.67 550.026  11
   3   4 -11 3912.13 421.442   9
  -3   4  11 3052.93 296.963   8
  -3   4  11 3214.31 494.131   2
  -3  -4  11 3822.87 503.315   1
  -3  -4  11 4002.63 480.108   6
  -3   4  11 2818.35 408.589   1
   3   4 -11 3692.37 413.470   5
   3  -4 -11 2770.87 421.636   5
   3   4 -11 4126.81 304.588  10
  -3   4  11 3481.78 539.735   0
  -3   4  10 16241.2 526.392   8
   3   4 -10 19894.9 686.760   9
  -3  -4  10 22057.4 781.432   1
  -3  -4  10 19582.7 729.903   6
  -3   4  10 18050.2 601.757   1
   3  -4 -10 17134.7 657.038   5
   3   4 -10 19289.2 649.966   5
  -3   4  10 19550.2 789.138   0
   3  -4 -10 16748.3 762.380  11
   3   4 -10 21270.9 523.698  10
  -3   4  10 17657.1 743.747   2
   3   4  -9 1887.28 357.228   9
  -3   4   9 1666.77 417.015   2
   3  -4  -9 1333.45 469.685  11
  -3   4   9 1266.24 274.192   8
  -3   4   9 1239.50 297.021   1
  -3  -4   9 1684.33 432.073   6
   3  -4  -9 1626.74 347.802   5
  -3  -4   9 2161.35 427.739   1
   3   4  -9 2132.50 318.918   5
  -3   4   9 2120.86 457.427   0
   3   4  -9 2387.34 282.196  10
  -3   4   8 4264.90 457.284   0
   3   4  -8 4333.87 422.082   9
  -3   4   8 3285.87 333.588   8
   3   4  -8 2622.78 112.085  11
  -3  -4   8 4425.99 439.051   1
  -3   4   8 3367.70 308.751   1
  -3  -4   8 4275.00 478.935   6
   3  -4  -8 3326.07 498.259  11
   3   4  -8 4474.74 350.600   5
   3   4  -8 2549.98 95.1188   2
  -3   4   8 3727.84 448.412   2
   3   4  -8 4377.78 342.064  10
   3  -4  -8 2913.93 198.022  10
  -3   4   7 2135.10 192.092   9
   3  -4  -7 2669.66 440.909  11
   3   4  -7 3390.89 377.182   9
  -3   4   7 2662.91 407.291   2
  -3   4   7 2606.61 328.124   8
  -3  -4   7 3442.87 421.234   1
  -3   4   7 2564.56 262.796   1
  -3  -4   7 2921.19 456.785   6
   3   4  -7 2966.87 143.065   2
   3   4  -7 3527.04 318.368   5
  -3   4   7 2493.65 187.808  10
   3   4  -7 3386.43 333.482  10
   3  -4  -7 2335.32 221.224  10
  -3   4   6 5229.51 207.113   9
   3   4  -6 7884.00 452.988   9
  -3   4   6 6350.63 397.374   8
   3   4  -6 7479.31 283.778   3
  -3  -4   6 7420.48 464.611   1
  -3   4   6 5747.43 271.912   1
  -3  -4   6 7673.16 521.786   6
   3   4  -6 7633.61 227.057   2
   3  -4  -6 5450.25 449.857  11
   3   4  -6 8281.95 386.630   5
  -3   4   6 5449.24 248.477  10
  -3   4   6 6378.65 471.209   2
   3   4  -6 8220.11 416.083  10
   3  -4  -6 5866.79 267.107  10
   3   4  -5 2954.20 348.235   9
  -3   4   5 2120.25 306.362   8
  -3   4   5 2326.64 382.011   2
   3   4  -5 2983.45 273.901   5
   3   4  -5 2655.23 167.477   3
  -3  -4   5 3107.19 344.452   1
   3  -4  -5 2427.79 144.339   7
  -3   4   5 2164.29 176.642   1
   3  -4  -5 2326.29 361.958  11
  -3  -4   5 2799.21 422.441   6
  -3  -4   5 1911.37 99.7371   0
   3   4  -5 3334.51 198.182   2
  -3   4   5 2361.20 220.898  10
   3  -4  -5 2277.31 227.115  10
   3   4  -5 2832.52 343.838  10
  -3   4   5 2256.02 125.155   9
  -3   4   4 801.017 193.450  10
  -3  -4   4 701.417 140.460   0
  -3   4   4 959.824 309.283   2
   3   4  -4 1162.63 307.175   9
   3  -4  -4 489.380 298.970  11
   3   4  -4 957.062 172.286   2
   3  -4  -4 662.435 74.6567   7
   3   4  -4 793.557 107.983   3
  -3  -4   4 1262.38 315.411   1
  -3  -4   4 1026.99 395.452   6
   3  -4  -4 886.738 305.883   3
  -3   4   4 660.732 112.062   1
   3   4  -4 722.030 234.439   5
  -3   4   4 460.529 264.944   8
   3   4  -4 1491.00 335.894  10
   3   4  -3 39922.7 743.675   9
   3  -4  -3 33364.2 610.173   4
   3   4  -3 48522.6 549.987   0
  -3  -4   3 45967.8 773.320   7
  -3   4   3 31639.3 560.361  10
  -3  -4   3 43501.1 809.085   6
   3  -4  -3 37048.1 780.753   3
  -3  -4   3 39360.6 499.042   0
  -3   4   3 36320.8 761.668   2
   3   4  -3 46011.6 788.245  10
   3  -4  -2 29928.7 581.811   4
   3   4  -2 36784.9 541.693   0
  -3  -4   2 37587.6 705.839   7
   3  -4  -2 33400.5 707.787   3
  -3   4   2 27180.4 545.968  10
  -3  -4   2 34330.8 712.488   6
  -3  -4   2 31872.8 509.194   0
  -3   4   2 30536.2 665.101   2
   3   4  -2 37391.5 753.790  10
  -3   4   1 1152.57 292.915  10
  -3   4   1 1588.41 315.103   2
   3  -4  -1 1731.31 239.624   4
   3   4  -1 8169.68 417.025   0
  -3  -4   1 7707.98 425.882   7
  -3  -4   1 6422.24 334.311   4
  -3  -4   1 12860.6 540.126   6
   3  -4  -1 1744.78 310.769   3
  -3  -4   1 10292.4 435.057   0
   3   4  -1 9684.54 557.454  10
   3   4   0 101912. 1028.20   0
   3  -4   0 101233. 966.377   4
  -3   4   0 114818. 1108.01  10
  -3  -4   0 125797. 1030.41   4
   3  -4   0 106394. 1173.40   3
  -3  -4   0 129504. 1212.70   7
  -3   4   0 116579. 1198.07   2
  -3  -4   0 113324. 1196.80   6
   3   4   0 125297. 1258.08  10
   3   4   1 98.1383 338.600  10
   3  -4   1 37.6431 88.7908   9
  -3   4  -1 113.089 257.946   2
   3  -4   1-89.9881 193.157   4
  -3  -4  -1 50.4643 194.594   4
  -3   4  -1 420.740 288.402   8
  -3  -4  -1 465.918 248.013   7
  -3   4  -1 46.9242 67.0490   7
   3  -4   1 62.6658 238.837   3
  -3  -4  -1 60.6019 310.034   6
   3   4   1-86.8335 300.469   0
  -3   4  -1 654.114 301.252  10
   3  -4   2 1495.18 136.130   9
  -3  -4  -2 1903.10 229.314   4
  -3   4  -2 1475.59 244.866   2
  -3  -4  -2 1656.91 116.299   3
  -3   4  -2 1724.28 290.274   8
  -3  -4  -2 1945.63 300.828   7
   3   4   2 1523.25 383.679  10
   3  -4   2 1618.56 283.173   3
   3   4   2 1867.96 357.844   0
   3   4   3 408.886 365.214  10
  -3   4  -3 290.269 206.801   2
   3  -4   3 256.203 129.035   9
  -3   4  -3 148.690 233.107   8
  -3  -4  -3 234.032 117.493   3
  -3  -4  -3 154.284 267.744   7
   3  -4   3-25.4608 242.677   3
  -3  -4  -3 379.832 208.009   4
   3   4   3 413.092 341.103   0
  -3  -4  -4 20418.9 496.816   4
  -3   4  -4 19268.6 542.374   8
  -3  -4  -4 19746.0 401.101   3
   3  -4   4 19567.5 598.252   3
  -3  -4  -4 20827.7 590.783   7
   3   4   4 19020.4 660.011   0
  -3   4  -4 17958.3 473.944   5
  -3   4  -4 18150.3 485.918   2
   3   4   4 17514.5 626.983  10
   3   4   5 2492.43 419.722  10
  -3  -4  -5 2896.87 338.620   7
   3  -4   5 2358.35 353.953   3
  -3   4  -5 2891.32 286.458   2
  -3   4  -5 3108.76 309.071   8
  -3   4  -5 2303.88 256.389   5
   3   4   5 2755.17 501.955   0
   3  -4   6 10606.7 514.713   3
  -3  -4  -6 11420.2 498.263   7
   3   4   6 10715.6 643.215   0
  -3   4  -6 11369.3 416.481   2
  -3   4  -6 10676.1 425.475   8
  -3   4  -6 10009.1 408.869   5
  -3   4  -7 934.441 225.940   2
  -3   4  -7 745.760 228.241   5
  -3   4  -7 1102.74 247.317   8
   3  -4   7 1024.07 356.253   3
  -3  -4  -7 820.427 304.636   7
   3   4   7 991.674 512.078   0
  -3   4  -8 9755.88 393.718   8
   3  -4   8 8204.85 545.002   3
  -3  -4  -8 10034.5 544.805   7
   3   4   8 9459.64 679.693   0
  -3   4  -8 8245.86 433.929   5
  -3   4  -9 865.521 281.071   5
  -3   4  -9 931.362 215.824   8
   3  -4   9 610.799 427.937   3
  -3  -4  -9 782.250 358.439   7
   3   4   9 1050.92 526.427   0
  -3   4 -10 576.456 283.135   5
   3  -4  10 474.789 459.532   3
  -3  -4 -10 817.160 384.937   7
   3   4  10 529.430 511.530   0
   3   4  11 802.459 579.212   0
   3  -4  11 765.297 473.233   3
   3  -4  11 195.245 422.124   0
  -3  -4 -11 306.149 382.851   7
  -3   4 -11 138.673 308.981   5
  -3  -4 -12 1462.82 435.140   7
   3   4  12 1322.74 447.087  10
   3  -4  12 1444.74 455.933   0
   3   4  12 1601.78 613.796   0
  -3   4 -12 854.503 348.924   5
   3  -4  13 102.011 456.076   0
  -3  -4 -13-102.511 403.860   7
  -3  -4 -13 22.1388 391.988   5
   3   4  13-394.065 600.527   0
  -3   4 -13 333.331 318.044   5
  -3  -4 -14 3984.74 556.939   7
   3  -4  14 3351.12 553.129   0
  -3  -4 -14 3479.71 524.944   5
   3   4  14 3915.89 737.037   0
  -3   4 -14 4307.50 513.712   5
   3  -4  15 47.6712 474.146   1
   3  -4  15 541.830 488.414   0
  -3   4 -15 528.662 388.457   5
  -3  -4 -15 152.699 427.064   5
   3  -5 -15 5785.29 497.063   7
  -3  -5  15 7668.46 740.757   1
  -3   5  15 5563.75 648.169   1
   3   5 -15 7570.18 644.238   5
  -3   5  15 6033.16 693.232   2
  -3   5  15 6594.28 798.984   0
   3   5 -14 2274.18 466.654   5
  -3   5  14 2350.44 548.757   2
  -3   5  14 1967.57 500.311   1
   3  -5 -14 2079.40 390.208   7
  -3  -5  14 2835.46 528.464   6
  -3   5  14 2645.35 637.962   0
  -3  -5  14 3092.41 583.467   1
   3   5 -13 1576.54 433.560   5
  -3   5  13 1231.55 453.758   1
  -3   5  13 1528.24 516.486   2
   3  -5 -13 1247.86 309.103   7
  -3  -5  13 1535.98 499.440   6
  -3  -5  13 2087.58 536.146   1
  -3   5  13 2185.01 581.809   0
  -3   5  12 1106.37 367.334   1
   3   5 -12 1543.22 310.340  10
   3   5 -12 1523.46 400.742   5
  -3   5  12 1233.38 496.988   2
  -3   5  12 1243.45 550.657   0
   3  -5 -12 946.930 275.510   7
  -3  -5  12 1684.90 504.937   6
  -3  -5  12 1264.99 488.821   1
   3  -5 -12 1490.18 569.167  11
  -3   5  11 1849.87 365.189   1
   3   5 -11 2164.23 384.164   5
   3   5 -11 2636.61 414.193   9
  -3   5  11 2093.31 477.217   2
  -3   5  11 2088.04 329.535   8
   3  -5 -11 1811.02 286.642   7
  -3  -5  11 2316.85 471.940   6
  -3  -5  11 2412.48 473.216   1
   3  -5 -11 1857.16 561.608  11
  -3   5  11 2620.73 543.149   0
   3   5 -11 2402.35 321.518  10
   3   5 -10 117.809 247.966  10
   3   5 -10 207.532 284.752   5
   3   5 -10 16.5139 309.610   9
  -3   5  10-88.3994 264.156   8
   3  -5 -10 79.2258 199.344   7
  -3  -5  10-0.92177 429.002   6
  -3   5  10 254.582 395.674   2
  -3  -5  10-54.8635 381.942   1
  -3   5  10 212.452 408.488   0
   3  -5 -10-390.249 498.098  11
  -3   5  10 314.033 271.770   1
   3   5  -9 2222.61 334.401   5
   3  -5  -9 2066.33 234.591   7
  -3   5   9 2220.10 321.789   8
   3   5  -9 2178.56 364.781   9
  -3   5   9 2310.99 481.658   2
  -3   5   9 2008.78 492.583   0
   3   5  -9 2735.25 329.830  10
  -3  -5   9 2667.48 471.852   6
  -3  -5   9 2497.78 408.153   1
   3  -5  -9 2060.59 541.016  11
  -3   5   9 2097.86 300.821   1
  -3   5   8 454.201 164.453  10
   3   5  -8 598.267 270.921   5
   3   5  -8 705.675 334.388   9
  -3   5   8 384.100 380.250   2
  -3   5   8 590.808 282.689   8
   3   5  -8 611.259 277.736  10
   3  -5  -8 496.387 182.116   7
  -3  -5   8 418.630 424.621   6
  -3  -5   8 486.688 365.729   1
   3  -5  -8 872.344 471.357  11
  -3   5   8 530.166 222.664   1
   3   5  -7 6062.73 453.771   9
   3  -5  -7 4497.49 238.018   7
  -3  -5   7 6123.82 486.515   1
  -3   5   7 4467.74 270.531   1
  -3  -5   7 6245.70 573.897   6
   3   5  -7 5251.10 183.558   2
   3  -5  -7 5410.71 606.101  11
   3   5  -7 5555.53 390.172   5
  -3   5   7 4027.01 255.280  10
  -3   5   7 5070.34 492.834   2
   3   5  -7 6202.91 427.362  10
  -3   5   6 21150.5 333.374   9
   3   5  -6 35030.3 828.091   9
   3  -5  -6 26645.0 820.137  11
   3   5  -6 36279.9 769.707   5
   3   5  -6 33185.8 501.206   3
   3   5  -6 31017.8 530.815  11
  -3  -5   6 35544.3 818.143   1
   3  -5  -6 24891.8 400.221   7
  -3   5   6 26126.1 427.632   1
  -3   5   6 23948.8 495.202  10
  -3  -5   6 23327.8 321.124   0
  -3  -5   6 34367.0 871.064   6
   3   5  -6 33514.7 470.970   2
  -3   5   6 26671.2 808.478   2
   3   5  -6 35420.5 764.927  10
   3   5  -5 17601.3 624.208   9
   3  -5  -5 12367.9 510.290   4
   3  -5  -5 14588.1 651.955  11
   3   5  -5 16579.1 325.219   3
  -3  -5   5 19182.3 598.190   1
   3  -5  -5 12161.0 235.124   7
   3  -5  -5 13679.5 588.316   3
  -3   5   5 12874.9 263.375   1
  -3  -5   5 16637.7 344.492   0
   3   5  -5 17231.2 581.565   5
  -3  -5   5 17567.2 685.572   6
   3   5  -5 16049.8 384.845   2
  -3   5   5 12193.1 401.830  10
  -3   5   5 14503.2 649.454   2
   3   5  -5 20360.8 637.820  10
   3  -5  -4 19778.1 587.968   4
   3   5  -4 24624.8 666.984   9
   3  -5  -4 21860.4 723.407  11
   3   5  -4 20794.5 278.224   3
   3  -5  -4 16008.4 198.383   7
   3  -5  -4 21615.9 680.111   3
  -3  -5   4 24919.6 458.400   0
  -3  -5   4 27756.0 777.828   6
  -3   5   4 18911.5 492.707  10
  -3   5   4 21487.7 700.150   2
   3   5  -4 27930.6 706.045  10
  -3   5   3 900.535 253.807  10
   3   5  -3 1773.77 382.447  10
   3   5  -3 1560.08 333.493   9
   3  -5  -3 1125.69 287.387   4
  -3   5   3 1066.66 357.495   2
  -3  -5   3 948.422 289.013   7
  -3  -5   3 1439.00 241.269   0
  -3  -5   3 1931.24 432.482   6
   3  -5  -3 1233.50 336.824   3
   3  -5  -3 938.311 350.922  11
   3   5  -3 1353.35 239.153   0
  -3   5   2 9102.26 471.087   2
   3  -5  -2 8441.99 409.357   4
   3   5  -2 11749.4 404.005   0
   3  -5  -2 8148.01 471.312  11
  -3  -5   2 11484.8 482.450   7
   3  -5  -2 8601.31 462.887   3
  -3  -5   2 11400.7 550.975   6
  -3   5   2 8293.53 389.777  10
   3   5  -2 11507.6 541.677  10
  -3   5   1 4018.51 386.016   2
  -3  -5   1 4636.19 310.447   4
   3  -5  -1 3542.83 301.113   4
   3   5  -1 3768.38 324.351   0
  -3   5   1 3850.23 333.876  10
  -3  -5   1 4663.99 359.114   7
   3  -5  -1 3611.14 356.763   3
  -3  -5   1 4236.13 411.835   6
   3   5  -1 4357.20 451.789  10
  -3   5   0 436.873 262.059  10
  -3   5   0 472.147 281.750   2
   3   5   0 419.969 377.609  10
  -3  -5   0 460.244 209.339   4
   3  -5   0 415.703 212.800   4
   3   5   0 506.275 299.820   0
  -3  -5   0 380.423 228.996   7
   3  -5   0 425.093 255.618   3
  -3  -5   0 157.362 318.894   6
   3  -5   1 15.8678 206.212   4
   3   5   1 685.438 390.244  10
   3  -5   1 164.120 86.6183   9
  -3   5  -1 102.375 242.971   2
  -3  -5  -1 755.107 232.704   4
  -3   5  -1 270.243 278.423  10
  -3   5  -1 106.841 55.7038   7
  -3  -5  -1 648.116 264.034   7
   3   5   1 484.058 326.014   0
   3  -5   1 248.095 263.698   3
  -3  -5  -1 125.970 343.689   6
   3  -5   1 88.7190 50.1099   1
   3  -5   2 10198.1 266.130   9
  -3   5  -2 12024.8 523.346  10
  -3  -5  -2 9459.07 184.954   3
   3   5   2 10330.8 530.289   0
  -3   5  -2 9932.01 225.397   7
   3  -5   2 10147.7 469.167   3
  -3   5  -2 10409.0 446.649   2
  -3  -5  -2 11094.3 516.461   6
   3  -5   2 10838.4 245.372   1
  -3  -5  -2 13598.6 468.613   4
  -3  -5  -2 12411.7 517.539   7
   3   5   2 9399.12 566.470  10
  -3  -5  -3 14978.8 304.498   3
   3  -5   3 15144.2 576.464   3
   3   5   3 14589.4 620.542   0
  -3  -5  -3 16450.8 589.298   7
  -3  -5  -3 17236.2 536.439   4
  -3   5  -3 14925.0 491.892   2
   3  -5   3 14626.7 350.380   9
  -3   5  -3 18232.8 621.062  10
   3   5   3 14049.3 636.347  10
  -3   5  -4 33741.1 712.538   5
  -3  -5  -4 36251.4 720.542   4
  -3   5  -4 36140.6 784.369   8
  -3  -5  -4 33991.9 516.512   3
   3  -5   4 33667.8 786.517   3
   3   5   4 32690.6 888.999   0
  -3  -5  -4 39075.6 838.829   7
  -3   5  -4 31946.8 648.511   2
  -3   5  -4 41507.6 859.854  10
   3   5   4 32351.3 830.481  10
  -3  -5  -5 19850.9 567.989   4
   3  -5   5 18082.5 625.931   3
   3   5   5 18313.7 746.243   0
  -3  -5  -5 20879.4 664.288   7
  -3   5  -5 18840.0 524.694   2
  -3   5  -5 17595.6 559.256   5
  -3   5  -5 20175.9 608.893   8
   3   5   5 16926.7 672.557  10
  -3   5  -6 353.514 240.883   2
   3   5   6 500.422 408.676  10
  -3   5  -6 123.471 261.546   8
   3  -5   6 265.728 295.999   3
  -3  -5  -6 139.810 298.868   7
  -3   5  -6 82.8796 245.008   5
   3   5   6 254.148 494.827   0
  -3   5  -7 178.392 224.657   2
  -3   5  -7 79.8747 248.449   5
   3   5   7 95.0183 426.329  10
  -3   5  -7 312.561 253.498   8
   3  -5   7 469.818 323.025   3
  -3  -5  -7 67.2397 323.715   7
   3   5   7 67.3195 511.561   0
   3  -5   8 9547.43 616.401   3
  -3   5  -8 8174.76 466.198   5
   3   5   8 10327.6 725.688   0
  -3  -5  -8 9773.69 548.864   7
  -3   5  -8 10581.7 467.100   8
  -3   5  -8 9906.87 403.017   2
   3   5   8 8398.29 570.284  10
   3   5   9 9853.08 603.239  10
  -3   5  -9 10401.1 444.323   8
   3  -5   9 9262.11 631.737   3
   3   5   9 9664.03 770.029   0
  -3  -5  -9 10028.4 576.244   7
  -3   5  -9 8713.68 499.555   5
   3  -5  10 5703.70 617.062   3
   3   5  10 6018.62 705.983   0
  -3  -5 -10 6143.80 526.305   7
  -3   5 -10 5554.16 461.348   5
   3   5  10 5059.72 533.903  10
  -3  -5 -11 4458.08 503.383   7
   3  -5  11 3206.00 585.655   3
   3  -5  11 4014.69 494.359   1
   3   5  11 4077.12 695.983   0
  -3   5 -11 3220.76 427.153   5
   3   5  11 3718.00 507.373  10
   3  -5  12 250.549 418.778   1
   3   5  12 216.051 414.468  10
  -3   5 -12 17.6418 317.712   5
   3  -5  12 473.888 427.310   0
  -3  -5 -12-122.060 380.857   7
   3   5  12 502.480 594.346   0
   3  -5  13 7.57688 411.606   1
  -3  -5 -13 594.934 432.000   7
   3  -5  13 32.5883 420.115   0
   3   5  13 412.394 603.665   0
  -3   5 -13-2.10798 341.603   5
   3  -5  14-98.5616 447.988   0
   3  -5  14-209.266 434.640   1
  -3   5 -14 252.811 354.544   5
  -3   6  16 486.233 514.632   2
  -3   6  16 43.9514 575.664   0
  -3   6  15-92.5169 511.518   2
  -3  -6  15-90.0806 456.803   6
  -3   6  15 200.210 573.620   0
   3   6 -14-217.348 432.775   5
  -3   6  14 26.5279 590.014   0
  -3   6  14 760.995 538.552   2
  -3  -6  14-255.977 521.355   6
  -3  -6  14 224.368 506.666   1
   3   6 -13 2556.26 449.070   5
  -3   6  13 1879.43 601.473   2
  -3  -6  13 2415.69 582.915   6
  -3  -6  13 2376.30 572.520   1
  -3   6  13 1845.67 620.275   0
  -3   6  12 4409.77 691.426   0
  -3  -6  12 5655.21 624.581   1
  -3  -6  12 4986.09 648.265   6
   3   6 -12 5229.36 515.584   5
   3  -6 -12 4700.39 703.703  11
   3   6 -12 6502.48 471.517  10
  -3   6  12 4538.48 659.270   2
   3   6 -11 16287.0 702.674   9
  -3   6  11 15203.4 918.400   0
  -3   6  11 14629.6 629.789   8
   3  -6 -11 13765.4 525.286   7
  -3  -6  11 18187.7 806.954   1
  -3  -6  11 17886.6 849.221   6
   3   6 -11 17010.0 713.403   5
   3  -6 -11 13570.9 875.469  11
   3   6 -11 18989.0 639.098  10
  -3   6  11 15295.6 850.773   2
   3   6 -10 1993.50 382.929   5
   3   6 -10 2292.15 377.095  10
  -3   6  10 2023.80 545.362   0
   3   6 -10 2573.04 449.638   9
  -3   6  10 2100.33 535.160   2
  -3   6  10 2052.89 381.815   8
   3  -6 -10 2066.18 267.991   7
  -3  -6  10 2603.06 561.792   6
  -3  -6  10 2288.23 480.862   1
   3  -6 -10 2590.56 627.896  11
  -3  -6   9 3337.20 534.421   6
   3   6  -9 3913.77 442.341   9
   3   6  -9 3014.24 406.483   5
  -3   6   9 3125.57 531.033   2
  -3   6   9 2711.77 401.562   8
   3  -6  -9 2634.35 261.065   7
  -3  -6   9 4027.13 490.753   1
  -3   6   9 3171.93 307.706   1
   3  -6  -9 2402.40 607.592  11
   3   6  -9 3942.68 401.815  10
  -3   6   8 336.139 205.980  10
   3   6  -8 204.677 321.873  10
   3   6  -8 363.439 341.265   9
  -3   6   8 370.870 425.718   2
   3  -6  -8 410.784 176.770   7
  -3  -6   8 756.921 461.338   6
  -3  -6   8 251.678 354.002   1
   3   6  -8 204.052 302.516   5
   3  -6  -8 773.898 515.655  11
  -3   6   8 262.574 205.478   1
   3  -6  -7 14068.9 767.529  11
   3   6  -7 19014.7 662.413   9
   3  -6  -7 12245.2 329.333   7
  -3  -6   7 18985.0 681.159   1
  -3   6   7 13294.7 441.151  10
  -3   6   7 13715.6 354.413   1
  -3  -6   7 19840.1 798.956   6
   3   6  -7 17000.6 628.941   5
  -3   6   7 16230.1 763.998   2
   3   6  -7 20455.4 676.070  10
   3  -6  -6 293.388 295.634   4
   3   6  -6 312.999 335.079  10
   3   6  -6 194.310 328.101   9
  -3   6   6 53.1350 234.074  10
  -3   6   6 71.8644 420.121   2
   3  -6  -6 247.190 488.350  11
   3  -6  -6 265.520 125.796   7
  -3  -6   6 228.199 313.502   1
  -3  -6   6 76.2166 458.772   6
   3  -6  -6 203.471 328.651   3
  -3   6   6 169.938 117.260   1
   3   6  -6 128.689 275.602   5
   3  -6  -5 2980.43 503.179  11
   3   6  -5 3040.10 389.865   9
   3   6  -5 2682.83 376.779   5
   3  -6  -5 2458.56 359.259   4
  -3   6   5 2783.93 452.231   2
   3  -6  -5 2311.47 138.069   7
  -3   6   5 1407.60 72.9769   1
  -3  -6   5 2788.59 535.149   6
   3  -6  -5 2242.65 390.142   3
  -3   6   5 2075.04 293.531  10
   3   6  -5 3745.98 433.545  10
   3   6  -4 9311.29 502.238   9
   3  -6  -4 8462.94 482.634   4
   3  -6  -4 6328.96 131.006   7
   3   6  -4 7718.50 182.346   3
   3  -6  -4 8203.10 508.992   3
  -3  -6   4 10202.0 617.094   6
   3  -6  -4 8358.80 593.780  11
  -3   6   4 7223.91 398.196  10
  -3   6   4 8052.90 545.608   2
   3   6  -4 11271.9 574.113  10
   3   6  -3 5519.41 355.111   0
   3  -6  -3 4075.15 399.825   4
   3   6  -3 5174.82 424.514   9
  -3  -6   3 5050.12 424.820   7
   3  -6  -3 4410.46 438.435   3
   3  -6  -3 5155.87 507.395  11
  -3  -6   3 5945.44 561.504   6
  -3   6   3 4535.04 484.312   2
  -3   6   3 3525.57 351.521  10
   3   6  -3 6020.63 510.343  10
   3  -6  -2 3566.99 359.699   4
   3   6  -2 5197.32 437.963   9
   3   6  -2 5578.09 395.710   0
  -3  -6   2 5723.58 429.961   7
   3  -6  -2 3623.52 411.337   3
  -3  -6   2 5996.66 548.652   6
   3  -6  -2 3609.50 432.163  11
  -3   6   2 3756.74 453.675   2
  -3   6   2 3262.25 358.541  10
   3   6  -2 6545.92 525.099  10
  -3  -6   1 16925.7 554.265   4
   3  -6  -1 12931.9 509.637   4
   3   6  -1 16102.0 542.356   0
  -3  -6   1 17642.9 595.923   7
   3  -6  -1 12884.0 529.665   3
  -3  -6   1 18489.7 681.991   6
   3  -6  -1 14404.8 624.189  11
  -3   6   1 14825.4 612.242   2
  -3   6   1 13797.0 542.485  10
   3   6  -1 15416.6 633.473  10
  -3   6   0 1603.27 354.766  10
  -3  -6   0 3449.40 356.721   4
   3  -6   0 1564.94 313.563   4
  -3   6   0 1348.92 371.094   2
  -3  -6   0 3925.37 386.793   7
   3  -6   0 1443.35 378.062  11
   3   6   0 2267.57 500.861  10
  -3  -6   0 2533.57 476.970   6
   3  -6   0 1077.90 332.789   3
   3   6   0 3068.06 408.912   0
  -3   6  -1 18653.7 616.482   2
   3  -6   1 15865.7 560.524   4
   3   6   1 18559.3 670.859   0
   3  -6   1 16300.6 581.521   3
  -3  -6  -1 20577.3 627.405   7
  -3   6  -1 13889.5 217.419   7
  -3  -6  -1 21365.4 595.036   4
  -3  -6  -1 17485.7 630.003   6
   3  -6   1 17106.7 603.767  11
  -3   6  -1 16788.6 611.818  10
   3   6   1 16709.4 718.286  10
  -3  -6  -2 11118.0 485.418   4
   3  -6   2 8933.31 274.706   9
   3   6   2 9722.55 579.725   0
   3  -6   2 9616.68 519.336   3
  -3  -6  -2 11488.1 514.947   7
  -3  -6  -2 9232.70 182.112   3
   3  -6   2 8054.04 178.506   1
  -3  -6  -2 9505.36 522.759   6
  -3   6  -2 10239.7 478.031   2
  -3   6  -2 11407.1 555.542  10
   3   6   2 9905.19 631.921  10
  -3   6  -3 2156.46 419.348  10
   3   6   3 1940.48 503.019  10
  -3   6  -3 1611.69 305.418   2
  -3  -6  -3 2393.37 346.517   4
   3   6   3 1797.54 479.274   0
  -3  -6  -3 2060.18 353.326   7
   3  -6   3 1616.72 165.625   1
   3  -6   3 1983.93 366.552   3
  -3  -6  -3 1953.20 395.710   6
  -3  -6  -4 2214.58 358.669   4
   3   6   4 2231.02 485.280  10
  -3  -6  -4 2762.65 412.542   7
   3   6   4 2469.36 487.533   0
   3  -6   4 1766.51 352.669   3
   3  -6   4 2149.94 214.862   1
  -3   6  -4 2129.26 436.628  10
  -3   6  -4 2414.77 318.242   2
  -3  -6  -5 6032.49 429.092   4
  -3   6  -5 6189.78 514.988  10
   3  -6   5 5470.97 463.292   3
   3   6   5 5984.44 596.174   0
  -3  -6  -5 6460.89 479.992   7
  -3   6  -5 5050.96 410.600   5
   3  -6   5 5619.59 312.840   1
  -3   6  -5 5677.98 362.328   2
   3   6   5 5600.04 552.938  10
  -3  -6  -6 16472.5 594.861   4
  -3   6  -6 17740.0 666.500   8
   3  -6   6 15543.3 636.435   3
   3   6   6 18017.2 804.285   0
  -3  -6  -6 18411.4 688.889   7
   3  -6   6 16873.1 529.106   1
  -3   6  -6 16132.7 521.681   2
  -3   6  -6 14716.9 582.776   5
   3   6   6 14262.0 696.675  10
   3   6   7 2487.99 488.200  10
  -3  -6  -7 3182.59 383.478   4
  -3   6  -7 3599.15 398.908   8
  -3  -6  -7 3309.17 435.075   7
   3  -6   7 2889.76 407.886   3
   3   6   7 2774.60 573.384   0
   3  -6   7 3211.58 349.411   1
  -3   6  -7 3146.73 315.753   2
  -3   6  -7 3383.72 388.578   5
   3   6   8 2344.44 485.087  10
  -3   6  -8 3232.23 378.102   8
  -3  -6  -8 3357.73 428.624   7
   3  -6   8 2988.96 457.710   3
   3   6   8 3786.27 623.435   0
   3  -6   8 3395.92 389.429   1
  -3   6  -8 2947.19 294.686   2
  -3   6  -8 2566.48 364.382   5
   3  -6   9 2769.36 407.582   1
   3   6   9 2969.08 500.467  10
  -3   6  -9 3109.36 351.015   8
  -3  -6  -9 3378.88 438.925   7
  -3   6  -9 3120.26 388.191   5
   3  -6   9 2312.58 500.398   3
   3   6   9 2748.67 625.355   0
  -3   6 -10-7.02752 314.138   5
   3  -6  10-115.221 370.144   1
   3   6  10 1.96195 448.702  10
   3  -6  10-79.6885 436.982   3
  -3  -6 -10 154.419 367.023   7
   3   6  10 174.849 575.047   0
  -3   6 -11 144.161 334.759   5
   3  -6  11 653.794 356.230   1
   3   6  11 605.644 452.460  10
   3  -6  11 246.124 441.049   3
  -3  -6 -11 612.619 376.688   7
   3   6  11 361.911 582.294   0
   3  -6  12 801.058 439.827   1
   3  -6  12 853.961 541.606   3
  -3   6 -12 745.439 356.235   5
  -3  -6 -12 864.824 379.671   7
   3   6  12 534.125 607.202   0
   3  -6  13 1137.81 449.077   1
  -3   6 -13 1372.60 409.824   5
  -3  -6 -13 866.285 418.602   7
   3  -6  13 1023.07 457.982   0
   3  -6  14 40.1888 421.091   1
  -3  -7  15 99.3455 523.902   6
  -3   7  14 1845.45 671.317   0
  -3   7  14 2034.54 606.989   2
  -3  -7  14 2294.14 580.038   6
   3   7 -13 3437.96 540.531   5
  -3   7  13 3630.88 716.243   0
  -3   7  13 2864.84 699.792   2
  -3  -7  13 5329.42 633.519   1
  -3  -7  13 4443.05 657.691   6
   3   7 -12 890.221 382.709  10
   3   7 -12 1518.26 412.649   5
  -3   7  12 1151.71 589.515   2
  -3  -7  12 1398.82 543.595   6
  -3  -7  12 1520.21 505.446   1
   3  -7 -12 1548.48 679.576  11
   3   7 -11 2708.07 428.356  10
   3   7 -11 2333.81 455.457   5
   3   7 -11 2350.16 468.804   9
  -3   7  11 2587.35 610.850   2
  -3   7  11 1897.49 420.290   8
  -3  -7  11 2283.83 595.538   6
  -3  -7  11 2634.03 536.796   1
   3  -7 -11 2360.19 679.724  11
   3   7 -10-45.7039 335.951  10
   3   7 -10 178.672 342.398   5
   3  -7 -10 17.8056 593.529  11
  -3   7  10-243.278 517.723   2
   3   7 -10-73.7173 370.605   9
  -3  -7  10-70.9880 496.244   6
  -3  -7  10-79.9837 426.880   1
   3   7  -9 6771.92 547.299   9
   3  -7  -9 5298.57 500.704   4
  -3  -7   9 6162.19 585.634   1
  -3  -7   9 6643.66 694.439   6
   3   7  -9 6066.74 510.517   5
   3  -7  -9 5523.03 766.420  11
   3   7  -9 6773.71 523.036  10
  -3   7   9 5671.37 667.498   2
   3   7  -8 8119.21 570.800   9
   3  -7  -8 6216.96 529.988   4
  -3  -7   8 8345.96 598.700   1
   3  -7  -8 5583.68 546.399   3
   3  -7  -8 6949.81 745.949  11
  -3  -7   8 8454.16 721.926   6
   3   7  -8 7453.23 540.807   5
   3   7  -8 9459.23 576.121  10
  -3   7   8 6883.11 681.249   2
   3   7  -7 7648.83 551.293   9
   3  -7  -7 5917.96 531.708   4
  -3  -7   7 7436.30 563.024   1
   3  -7  -7 5662.10 541.975   3
  -3  -7   7 8306.15 694.437   6
   3  -7  -7 6013.17 697.842  11
   3   7  -7 8185.14 536.744   5
  -3   7   7 5829.03 408.576  10
  -3   7   7 7239.89 678.714   2
   3   7  -7 8367.46 582.425  10
   3   7  -6 7407.65 518.549   9
   3  -7  -6 6060.12 501.480   4
   3  -7  -6 6230.09 552.988   3
  -3  -7   6 8574.74 683.308   6
   3   7  -6 7116.48 501.172   5
   3  -7  -6 6973.33 694.868  11
  -3   7   6 5581.89 417.767  10
  -3   7   6 6751.65 652.423   2
   3   7  -6 9001.73 593.017  10
  -3   7   5 697.866 294.859  10
   3   7  -5 469.205 343.428   9
  -3   7   5 362.303 426.989   2
   3  -7  -5 271.603 511.507  11
   3   7  -5 647.699 386.413  10
  -3  -7   5 123.674 471.676   6
   3  -7  -5 385.901 372.218   3
   3  -7  -5 677.329 369.584   4
  -3   7   4 2005.76 352.508  10
   3   7  -4 2654.37 488.381  10
   3  -7  -4 2214.39 534.152  11
   3  -7  -4 2393.85 395.773   4
   3   7  -4 2687.74 418.012   9
  -3   7   4 2480.99 475.190   2
  -3  -7   4 3769.62 530.581   6
   3  -7  -4 2539.11 396.782   3
   3  -7  -3 4967.19 461.135   4
   3   7  -3 5813.74 454.594   9
  -3  -7   3 6618.64 450.356   7
   3  -7  -3 5647.62 487.970   3
  -3  -7   3 7368.95 612.479   6
   3  -7  -3 5483.80 594.159  11
  -3   7   3 5325.64 431.869  10
  -3   7   3 5823.90 536.777   2
   3   7  -3 6634.54 553.226  10
   3  -7  -2 3212.84 404.722   4
   3   7  -2 4879.51 422.465   0
   3   7  -2 3549.66 398.740   9
  -3   7   2 3093.66 459.416   2
   3  -7  -2 3258.90 530.407  11
  -3  -7   2 4225.78 410.833   7
   3  -7  -2 3610.51 424.142   3
  -3  -7   2 4891.02 564.936   6
  -3   7   2 3396.23 415.286  10
   3   7  -2 4471.05 497.387  10
  -3   7   1 2258.12 383.440  10
   3   7  -1 2691.78 417.891   0
   3   7  -1 2939.86 524.375  10
  -3  -7   1 3442.59 404.231   4
   3  -7  -1 2186.79 355.224   4
  -3   7   1 2861.01 440.565   2
  -3  -7   1 3237.02 413.808   7
   3  -7  -1 2255.56 380.298   3
  -3  -7   1 2989.03 515.202   6
   3  -7  -1 2629.79 470.240  11
  -3  -7   0 7990.26 501.890   4
   3   7   0 7320.11 565.639   0
   3  -7   0 5339.14 517.065  11
  -3   7   0 5701.10 468.792   2
  -3  -7   0 8450.59 529.727   7
   3  -7   0 4824.89 438.754   4
  -3  -7   0 7484.58 568.626   6
   3  -7   0 4664.95 447.098   3
  -3   7   0 4851.10 470.806  10
   3   7   0 6850.74 605.377  10
  -3   7  -1 23658.9 742.901   2
   3  -7   1 19911.3 658.881   4
   3   7   1 24281.8 807.025   0
  -3  -7  -1 26536.1 731.058   4
   3  -7   1 22738.7 732.249   3
  -3  -7  -1 25488.2 741.494   7
  -3  -7  -1 23788.7 754.551   6
   3  -7   1 21882.1 744.600  11
  -3   7  -1 21691.5 740.818  10
   3   7   1 20630.8 828.888  10
  -3  -7  -2 18920.1 648.784   4
   3   7   2 17947.5 746.765   0
  -3  -7  -2 20500.3 677.506   7
   3  -7   2 18397.0 660.972   3
  -3  -7  -2 16662.2 657.324   6
  -3   7  -2 18935.1 666.832   2
   3  -7   2 20517.3 717.197  11
  -3   7  -2 20097.6 751.512  10
   3   7   2 16612.2 773.201  10
   3  -7   3 12889.5 577.314  11
  -3  -7  -3 13305.8 606.301   4
   3   7   3 11060.2 690.012   0
   3  -7   3 10316.1 564.263   3
  -3  -7  -3 10895.8 564.351   7
  -3  -7  -3 9348.34 558.912   6
  -3   7  -3 11804.9 555.434   2
  -3   7  -3 11420.2 636.181  10
   3   7   3 10822.7 690.683  10
  -3  -7  -4 10575.0 549.938   4
   3   7   4 9055.99 679.334   0
   3  -7   4 9420.31 530.772  11
   3  -7   4 9230.75 575.271   3
  -3  -7  -4 9953.22 572.294   7
  -3  -7  -4 8939.08 513.485   6
  -3   7  -4 9595.89 490.018   2
  -3   7  -4 10650.3 620.488  10
   3   7   4 7442.37 617.132  10
   3   7   5 289.772 430.824  10
  -3   7  -5 325.011 297.276   5
  -3   7  -5-46.5989 257.860   2
  -3  -7  -5 227.745 304.842   4
   3   7   5-5.08295 460.574   0
  -3  -7  -5 185.034 339.163   7
   3  -7   5 367.855 343.458   3
   3  -7   5 297.080 286.145  11
  -3   7  -5 228.037 405.379  10
  -3   7  -6 702.293 317.877   5
   3   7   6 840.743 448.397  10
  -3   7  -6 837.579 262.609   2
  -3  -7  -6 857.861 368.915   4
   3   7   6 1042.39 515.353   0
  -3  -7  -6 871.753 374.682   7
   3  -7   6 918.083 339.787   3
   3  -7   6 626.481 304.135  11
  -3   7  -6 1079.63 436.907  10
  -3   7  -7 1376.85 329.323   5
  -3   7  -7 1520.71 289.878   2
   3   7   7 1039.01 485.309  10
  -3  -7  -7 1356.08 372.366   4
  -3   7  -7 1537.35 382.319   8
   3   7   7 1651.74 549.861   0
   3  -7   7 1445.81 405.681   3
  -3  -7  -7 1676.93 394.269   7
   3   7   8 3897.13 547.659  10
  -3  -7  -8 4529.91 476.259   4
  -3   7  -8 4192.14 445.700   8
   3   7   8 4539.65 665.755   0
  -3  -7  -8 4240.60 478.604   7
   3  -7   8 3706.41 501.219   3
  -3   7  -8 3519.35 423.300   5
  -3  -7  -9 391.339 376.901   4
  -3   7  -9 139.733 319.321   5
   3   7   9 176.092 481.758  10
   3   7   9 688.026 579.779   0
  -3   7  -9 713.204 330.248   8
   3  -7   9 341.034 401.998   3
  -3  -7  -9 576.886 357.288   7
  -3  -7 -10 5194.83 542.228   4
   3  -7  10 5844.11 635.237   3
  -3  -7 -10 6388.31 563.903   7
   3   7  10 5625.45 736.555   0
  -3   7 -10 5479.55 498.545   5
   3   7  10 5406.42 585.217  10
  -3   7 -11 190.085 338.007   5
   3   7  11 680.645 469.027  10
  -3  -7 -11-207.308 366.439   4
   3   7  11 355.800 611.949   0
   3  -7  11 24.8940 495.868   3
  -3  -7 -11 119.716 385.047   7
  -3   7 -12 1145.29 383.412   5
   3  -7  12 1262.54 550.552   3
  -3  -7 -12 904.651 436.035   7
  -3  -8  13 1829.91 601.351   6
  -3  -8  13 2141.45 547.526   1
   3   8 -12 483.112 367.379  10
   3   8 -12 495.706 394.532   5
   3  -8 -12 360.542 404.635   4
  -3   8  12-228.360 589.411   2
  -3  -8  12 475.957 550.962   6
  -3  -8  12 815.578 482.318   1
   3   8 -11 1990.87 429.003  10
   3   8 -11 2504.45 450.390   5
   3   8 -11 3009.09 479.466   9
   3  -8 -11 2193.16 512.168   4
  -3   8  11 2097.81 630.220   2
  -3   8  11 2540.81 476.190   8
  -3  -8  11 2811.55 658.873   6
  -3  -8  11 2668.69 529.371   1
   3  -8 -11 2326.51 717.829  11
   3   8 -10 1727.19 396.690  10
   3   8 -10 1190.86 416.194   5
   3   8 -10 1101.64 421.515   9
   3  -8 -10 844.165 424.730   4
  -3   8  10 1040.25 562.641   2
  -3  -8  10 1956.88 576.238   6
  -3  -8  10 1609.20 455.937   1
   3  -8 -10 899.755 442.027   3
   3  -8 -10 1164.64 655.740  11
   3   8  -9 1353.47 406.284  10
   3   8  -9 1192.45 375.690   5
   3   8  -9 1078.38 407.616   9
   3  -8  -9 1234.76 432.272   4
  -3   8   9 980.559 571.146   2
  -3  -8   9 1291.97 402.523   1
  -3  -8   9 1570.67 596.075   6
   3  -8  -9 1077.21 421.884   3
   3  -8  -9 1336.67 633.518  11
   3   8  -8 447.165 345.853   5
   3  -8  -8 258.263 365.006   4
  -3   8   8 664.670 520.851   2
   3   8  -8 157.770 376.223  10
  -3  -8   8 81.9785 355.030   1
  -3  -8   8 244.839 551.134   6
   3  -8  -8 55.2949 410.125   3
   3   8  -8 151.193 393.458   9
   3  -8  -8 427.537 628.464  11
   3   8  -7 2849.85 494.838  10
   3   8  -7 3226.31 477.248   9
   3  -8  -7 3283.58 488.437   4
  -3   8   7 2611.06 605.720   2
  -3  -8   7 2572.15 584.808   6
   3  -8  -7 3245.89 498.007   3
   3   8  -7 3460.91 459.015   5
   3  -8  -7 3531.62 698.283  11
  -3   8   7 3191.08 402.386  10
  -3   8   6 683.070 348.017  10
   3   8  -6 1189.05 448.415  10
   3   8  -6 565.017 379.757   9
   3  -8  -6 691.634 401.835   4
  -3   8   6 1112.39 522.031   2
  -3  -8   6 1131.69 587.607   6
   3  -8  -6 711.052 405.963   3
   3   8  -6 800.186 399.553   5
   3  -8  -6 890.977 583.096  11
  -3   8   5 2033.09 397.880  10
   3   8  -5 2151.43 477.053  10
   3  -8  -5 1914.32 596.463  11
   3   8  -5 2489.13 453.624   9
  -3   8   5 1766.90 540.777   2
   3  -8  -5 1975.23 435.329   3
  -3  -8   5 2026.14 561.104   6
   3  -8  -5 1793.31 441.678   4
  -3   8   4 56.8973 372.871  10
   3   8  -4 613.017 483.582  10
   3   8  -4 185.887 388.615   9
   3  -8  -4-71.3791 375.041   4
  -3   8   4 164.918 456.716   2
   3  -8  -4 162.564 543.923  11
   3  -8  -4-75.6488 380.649   3
  -3  -8   4 617.115 534.905   6
   3  -8  -3 20386.4 758.297   4
   3   8  -3 23327.0 800.251   9
   3  -8  -3 20973.8 756.214   3
   3  -8  -3 21263.1 923.908  11
  -3   8   3 21439.7 871.554   2
  -3   8   3 19599.5 706.534  10
   3   8  -3 24007.4 888.667  10
  -3   8   2 662.123 389.165  10
   3   8  -2 925.304 481.008  10
   3   8  -2 531.559 357.775   9
   3  -8  -2 424.638 408.525   4
  -3   8   2 517.645 455.649   2
   3  -8  -2 415.637 545.739  11
  -3  -8   2 713.854 349.842   7
   3  -8  -2 577.966 370.973   3
  -3  -8   2 434.981 461.999   6
  -3   8   1 1348.74 385.339  10
   3   8  -1 1369.80 476.082  10
   3   8  -1 1534.64 378.942   9
  -3   8   1 1675.64 434.831   2
  -3  -8   1 1759.27 390.932   7
  -3  -8   1 1942.28 386.748   4
   3  -8  -1 1381.04 378.729   4
   3  -8  -1 1675.34 394.270   3
  -3  -8   1 1966.28 503.990   6
   3  -8  -1 1720.30 493.611  11
   3   8  -1 1739.16 402.727   0
   3   8   0 2316.14 443.663   0
  -3  -8   0 2444.03 390.721   4
   3   8   0 2464.44 534.394  10
   3  -8   0 2263.98 408.334   4
  -3   8   0 2262.45 439.551   2
  -3   8   0 2363.73 438.253  10
   3  -8   0 2724.61 500.525  11
  -3  -8   0 2891.92 403.181   7
   3  -8   0 2714.53 414.682   3
  -3  -8   0 2082.27 472.624   6
   3  -8   1 217.111 391.207  11
   3   8   1 37.9410 454.692  10
   3  -8   1-110.879 332.835   4
   3   8   1 268.513 403.138   0
  -3  -8  -1-115.671 323.882   4
  -3   8  -1 81.4712 354.785   2
  -3   8  -1 60.1038 387.850  10
  -3  -8  -1 279.235 306.035   7
   3  -8   1 191.473 329.931   3
  -3  -8  -1 15.6379 404.665   6
  -3   8  -2 220.687 391.641  10
   3   8   2-69.1009 419.960   0
  -3  -8  -2 165.521 317.365   4
  -3   8  -2 79.2944 331.202   2
   3  -8   2 135.196 377.800  11
  -3  -8  -2-119.327 291.108   7
   3  -8   2-59.5123 337.282   3
  -3  -8  -2-69.5473 373.322   6
   3   8   2-208.899 437.935  10
  -3   8  -3 200.448 369.134  10
   3   8   3 83.0840 430.484  10
   3   8   3 131.848 441.338   0
  -3   8  -3-148.422 301.076   2
  -3  -8  -3-108.069 318.954   4
   3  -8   3 71.9379 339.862   3
  -3  -8  -3 125.659 301.432   7
  -3  -8  -3 237.156 393.834   6
   3  -8   3-134.183 357.110  11
  -3   8  -4 473.626 381.783  10
   3   8   4 753.431 458.669  10
  -3   8  -4 441.185 300.228   2
   3  -8   4 746.632 349.252  11
  -3  -8  -4 249.955 353.792   4
   3   8   4 771.247 486.355   0
  -3  -8  -4 237.036 322.377   7
   3  -8   4 179.704 345.647   3
  -3  -8  -4 528.533 383.643   6
  -3   8  -5 3027.44 494.942  10
   3  -8   5 3181.93 432.834  11
  -3  -8  -5 3530.88 472.889   4
   3   8   5 3048.36 552.361   0
  -3  -8  -5 3433.92 462.352   7
   3  -8   5 2993.46 435.158   3
  -3   8  -5 3198.57 363.800   2
   3   8   5 3149.65 544.810  10
  -3   8  -5 3202.21 450.883   5
  -3  -8  -6 2102.30 444.733   4
   3   8   6 2433.61 573.302   0
  -3   8  -6 2108.32 393.209   5
  -3  -8  -6 2221.07 424.402   7
   3  -8   6 2177.25 425.210   3
  -3   8  -6 2432.98 311.985   2
   3   8   6 2413.03 500.227  10
  -3   8  -6 2599.67 488.552  10
  -3   8  -7 3133.40 448.901   5
   3   8   7 3035.45 547.611  10
  -3  -8  -7 4449.19 527.143   4
   3   8   7 3411.91 631.795   0
  -3  -8  -7 3884.17 501.580   7
   3  -8   7 3353.23 486.600   3
  -3   8  -7 3324.03 536.994  10
  -3   8  -8-111.867 341.474   5
   3   8   8 220.651 446.521  10
  -3  -8  -8-93.9112 355.614   4
   3   8   8 195.855 553.357   0
   3  -8   8 182.606 366.347   3
  -3  -8  -8 125.557 395.960   7
  -3   8  -8 339.175 359.915   8
   3   8   9 807.344 500.538  10
  -3   8  -9 518.273 370.782   5
   3   8   9 1409.55 632.360   0
  -3  -8  -9 1250.12 425.454   4
   3  -8   9 750.557 448.993   3
  -3  -8  -9 468.166 407.102   7
   3   8  10 105.692 472.160  10
  -3  -8 -10 690.532 375.102   4
   3   8  10 244.717 603.775   0
   3  -8  10 537.827 488.421   3
  -3  -8 -10 575.791 417.842   7
  -3   8 -10 331.334 342.602   5
  -3   8 -11 217.807 336.882   5
  -3  -8 -11 23.8399 390.383   4
   3  -8  11 7.83841 469.001   3
  -3  -8 -11-44.9340 380.656   7
   3   9 -12 970.620 411.789  10
   3   9 -11 266.858 377.954  10
  -3  -9  11 378.592 435.665   1
   3  -9 -11 154.651 474.869   3
   3   9 -10-354.826 399.929  10
   3   9 -10-68.3500 387.172   5
   3   9 -10 219.660 381.222   9
   3  -9 -10 326.786 458.101   4
  -3   9  10-341.693 566.921   2
  -3  -9  10-120.203 403.392   1
  -3  -9  10 202.807 590.867   6
   3  -9 -10 17.6590 450.421   3
   3  -9 -10 422.017 618.881  11
   3   9  -9 304.168 391.198  10
   3   9  -9 216.915 392.363   5
   3   9  -9 296.669 374.527   9
  -3   9   9 424.344 565.232   2
   3  -9  -9 30.1335 437.398   4
  -3  -9   9 293.780 581.169   6
   3  -9  -9 190.334 409.973   3
   3  -9  -9 499.253 655.330  11
   3   9  -8 723.265 435.359  10
   3  -9  -8 928.766 436.323   4
  -3   9   8 1334.50 561.198   2
   3   9  -8 967.209 431.330   9
   3   9  -8 811.536 382.449   5
  -3  -9   8 1355.71 576.746   6
   3  -9  -8 1077.58 453.331   3
   3  -9  -8 883.933 667.548  11
   3   9  -7 45.3025 388.773  10
   3   9  -7 199.945 361.473   5
   3   9  -7-34.2130 398.677   9
   3  -9  -7 81.0422 402.466   4
  -3   9   7 196.812 533.812   2
  -3  -9   7 101.316 562.874   6
   3  -9  -7-248.246 420.361   3
   3  -9  -7 193.346 639.703  11
   3   9  -6 9053.85 623.257   9
   3  -9  -6 7389.89 634.924   4
   3  -9  -6 7339.67 615.323   3
  -3  -9   6 7441.36 736.589   6
   3   9  -6 8560.83 669.001  10
   3  -9  -6 7747.95 839.714  11
   3   9  -6 8037.35 620.902   5
  -3   9   6 6069.60 551.446  10
  -3   9   6 6731.45 766.590   2
  -3   9   5 674.537 405.358  10
   3   9  -5 664.777 481.104  10
   3   9  -5 497.117 450.231   9
   3  -9  -5 445.953 463.144   4
  -3   9   5 206.231 533.691   2
   3  -9  -5 483.469 402.677   3
  -3  -9   5 355.836 576.967   6
   3  -9  -5 497.381 418.633   6
   3  -9  -5 562.894 617.857  11
   3   9  -4 10443.4 639.977   9
   3  -9  -4 8623.74 580.966   3
   3  -9  -4 7999.56 611.582   4
  -3  -9   4 11173.8 795.705   6
   3  -9  -4 7903.85 598.230   6
   3  -9  -4 7365.23 783.462  11
  -3   9   4 7562.37 613.929  10
  -3   9   4 8787.74 727.044   2
   3   9  -4 9976.57 714.880  10
  -3   9   3-157.536 403.652  10
   3   9  -3 156.307 474.462  10
   3   9  -3 86.6213 349.931   9
   3  -9  -3-392.570 394.090   4
  -3   9   3 104.327 484.368   2
   3  -9  -3 135.641 345.101   3
  -3  -9   3 422.359 519.915   6
   3  -9  -3 66.8236 598.432  11
  -3   9   2-89.7687 375.465  10
   3   9  -2-105.896 495.672  10
   3   9  -2-98.7999 341.476   9
   3  -9  -2-203.363 357.231   4
  -3   9   2-152.279 424.664   2
  -3  -9   2-191.002 312.513   7
   3  -9  -2 245.635 503.705  11
   3  -9  -2-140.150 349.663   3
  -3  -9   2-165.221 496.914   6
  -3   9   1 153.638 370.645  10
   3   9  -1 134.423 385.277   9
   3   9  -1 430.742 452.719  10
   3  -9  -1-113.133 349.025   4
  -3   9   1-71.0302 420.377   2
  -3  -9   1 284.212 375.217   7
   3  -9  -1 220.538 331.636   3
  -3  -9   1 566.133 464.087   6
   3  -9  -1 76.5181 531.198  11
  -3  -9   0 7053.91 556.226   4
   3  -9   0 5180.94 535.222   4
   3   9   0 6396.74 611.928   0
   3   9   0 5549.01 527.253   9
   3  -9   0 5393.92 506.356   3
  -3  -9   0 5941.58 527.893   7
  -3  -9   0 5499.47 604.392   6
   3  -9   0 6687.98 674.395  11
  -3   9   0 6445.23 585.568   2
  -3   9   0 5955.45 531.677  10
   3   9   0 6165.52 651.569  10
  -3   9  -1-122.952 468.988  10
   3   9   1-325.562 513.083  10
  -3  -9  -1-295.023 371.008   4
   3  -9   1 827.760 530.527  11
  -3  -9  -1-23.7115 379.668   7
   3  -9   1 283.504 349.909   3
  -3  -9  -1 99.1910 470.159   6
  -3   9  -1 252.313 424.723   2
   3  -9   1 521.521 397.207   4
   3   9   1 210.508 424.686   0
  -3  -9  -2 11268.1 650.801   4
   3   9   2 12760.2 744.238   0
   3  -9   2 12033.1 747.157  11
   3  -9   2 10307.0 641.223   3
  -3  -9  -2 12354.7 630.581   7
  -3  -9  -2 11272.1 670.226   6
  -3   9  -2 11498.6 633.942   2
  -3   9  -2 10451.0 664.937  10
   3   9   2 11194.8 775.215  10
   3   9   3 3803.54 604.473  10
  -3  -9  -3 4422.14 520.713   4
   3   9   3 4284.44 617.943   0
   3  -9   3 3890.28 508.373   3
  -3  -9  -3 4112.57 484.540   7
  -3   9  -3 4362.69 490.964   2
  -3  -9  -3 3972.26 524.547   6
   3  -9   3 5338.82 589.393  11
  -3   9  -3 5496.14 617.412  10
  -3   9  -4 2015.55 521.319  10
   3   9   4 1647.56 492.408  10
  -3  -9  -4 1951.80 416.989   4
  -3   9  -4 1844.43 384.380   2
   3   9   4 2294.03 553.608   0
  -3  -9  -4 2051.70 403.810   7
   3  -9   4 1765.74 441.870   3
  -3  -9  -4 2153.22 473.618   6
   3  -9   4 2589.37 495.422  11
  -3   9  -5 591.250 445.882  10
   3   9   5 653.192 459.956  10
  -3   9  -5 647.705 369.881   5
  -3   9  -5 620.561 315.527   2
   3   9   5 1235.98 535.777   0
  -3  -9  -5 1002.07 398.423   4
  -3  -9  -5 604.357 379.148   7
   3  -9   5 858.130 350.009   3
   3   9   6 150.037 493.961  10
  -3   9  -6 261.609 348.665   5
   3   9   6 131.448 506.922   0
  -3  -9  -6 511.063 375.072   4
  -3  -9  -6 181.631 362.297   7
   3  -9   6 261.576 351.700   3
  -3   9  -6-75.6042 433.995  10
   3   9   7 965.346 506.144  10
  -3   9  -7 992.357 358.741   5
   3   9   7 644.078 560.935   0
  -3  -9  -7 857.679 417.009   4
  -3  -9  -7 842.799 397.067   7
   3  -9   7 399.766 390.656   3
  -3   9  -7 583.460 459.671  10
  -3   9  -8 38.2844 367.295   5
   3   9   8 689.007 508.371  10
  -3  -9  -8 535.713 398.941   4
   3   9   8 206.395 576.827   0
  -3   9  -8 162.039 394.308   8
   3  -9   8 195.285 405.012   3
  -3  -9  -8 438.402 398.466   7
  -3   9  -9 1233.51 419.490   5
   3   9   9 805.423 500.462  10
  -3  -9  -9 816.510 448.130   4
   3  -9   9 828.117 441.585   3
  -3  -9  -9 1040.62 432.450   7
   3   9  10 1128.02 500.941  10
   3  10  -9 2664.80 549.354  10
   3  10  -9 1644.46 491.769   9
   3 -10  -9 2032.96 526.417   3
   3  10  -8 774.544 501.192  10
   3  10  -8 1118.39 434.828   5
   3  10  -8 860.575 434.484   9
   3 -10  -8 626.197 449.609   3
   3  10  -7 0.46890 458.438  10
   3  10  -7 233.379 401.673   9
  -3  10   7-314.619 567.698   2
   3  10  -7 476.636 433.901   5
   3 -10  -7 307.034 391.415   3
  -3 -10   7 890.463 614.642   6
   3 -10  -7 596.749 657.149  11
   3 -10  -7 270.329 425.919   4
  -3  10   6-34.8645 374.349  10
   3  10  -6-96.0869 470.720  10
   3  10  -6 597.647 391.440   5
   3  10  -6 93.9961 398.197   9
   3 -10  -6 342.872 424.671   4
  -3  10   6 214.030 517.730   2
   3 -10  -6 343.316 380.599   3
  -3 -10   6 29.5732 567.617   6
   3 -10  -6 531.895 639.092  11
  -3  10   5 868.045 429.760  10
   3  10  -5 1209.77 486.917  10
   3 -10  -5 531.246 664.299  11
   3  10  -5 1053.27 450.972   9
   3 -10  -5 810.058 448.436   4
  -3  10   5 1505.03 526.713   2
   3 -10  -5 934.271 425.890   3
  -3 -10   5 560.325 595.559   6
  -3  10   4 634.844 410.665  10
   3  10  -4 267.559 490.267  10
   3 -10  -4 279.087 400.012   4
  -3  10   4 332.176 483.430   2
   3 -10  -4 458.815 348.439   3
  -3 -10   4 304.948 569.768   6
   3 -10  -4 129.535 445.781   6
   3  10  -4 291.111 399.571   9
   3 -10  -4 194.872 616.300  11
  -3  10   3 2867.95 521.360  10
   3 -10  -3 2218.07 472.286   4
   3  10  -3 2724.14 480.137   9
  -3  10   3 2981.67 576.542   2
   3 -10  -3 2538.42 448.367   3
   3  10  -3 2816.09 595.872  10
  -3 -10   3 3102.22 671.527   6
   3 -10  -3 2691.55 535.734   6
   3 -10  -3 2817.29 708.237  11
  -3  10   2 599.141 475.378  10
   3  10  -2 782.337 397.228   9
   3 -10  -2 522.853 429.816   4
  -3  10   2 437.361 487.483   2
   3  10  -2 378.216 486.753  10
   3 -10  -2 578.529 390.527   3
  -3 -10   2 640.112 525.225   6
   3 -10  -2 356.852 613.391  11
   3 -10  -2 641.718 544.290   6
   3  10  -1 4148.87 623.765  10
   3 -10  -1 4131.30 554.593   4
   3 -10  -1 4444.30 689.010  11
  -3  10   1 3822.24 582.968   2
  -3 -10   1 4666.32 515.404   7
   3 -10  -1 3693.72 492.650   3
  -3 -10   1 4580.94 658.188   6
   3  10  -1 4365.53 500.401   9
   3 -10  -1 3700.40 608.791   6
  -3  10   1 3788.15 554.778  10
  -3  10   0 125.854 452.080  10
   3  10   0 74.4795 470.310  10
  -3 -10   0-7.63809 380.021   4
   3 -10   0 378.103 571.741  11
   3 -10   0 326.101 430.102   4
   3  10   0-49.8991 368.744   9
  -3  10   0 63.0588 464.738   2
   3 -10   0 214.013 381.698   3
  -3 -10   0-188.947 504.305   6
  -3 -10   0-67.5748 362.795   7
   3  10   1-30.1980 364.247   9
  -3  10  -1 136.624 449.162  10
   3  10   1 115.533 505.106  10
  -3 -10  -1 133.076 389.261   4
  -3  10  -1 262.027 391.484   2
  -3 -10  -1 478.360 361.164   7
   3  10   1-68.9874 445.521   0
   3 -10   1 208.400 369.763   3
  -3 -10  -1 85.6074 452.582   6
   3 -10   1 107.310 539.872  11
  -3  10  -2 1360.24 458.699  10
   3  10   2 1285.81 507.780  10
  -3 -10  -2 1039.34 417.764   4
  -3  10  -2 1376.79 432.549   2
  -3 -10  -2 993.788 399.087   7
   3 -10   2 731.659 390.320   3
  -3 -10  -2 1519.43 490.190   6
   3 -10   2 479.650 489.852  11
   3  10   2 1502.54 519.408   0
  -3  10  -3 86.7954 489.654  10
   3  10   3 430.901 499.746  10
  -3  10  -3 184.450 357.143   2
  -3 -10  -3 27.3217 372.775   4
   3 -10   3 153.157 456.908  11
  -3 -10  -3 236.768 375.623   7
   3 -10   3 340.569 347.948   3
  -3 -10  -3 197.007 444.300   6
   3  10   3 5.69248 514.116   0
   3  10   4-126.020 508.510   0
   3  10   4 371.444 494.411  10
  -3 -10  -4-148.918 391.487   4
  -3 -10  -4-8.81479 348.142   7
   3 -10   4 62.3198 367.729   3
  -3 -10  -4 87.4392 417.427   6
  -3  10  -4 37.0465 436.845  10
  -3  10  -5 662.543 478.078  10
   3  10   5 715.461 516.480   0
  -3  10  -5 761.101 399.546   5
  -3 -10  -5 672.984 405.364   4
  -3 -10  -5 512.782 359.206   7
   3 -10   5 480.822 387.163   3
   3  10   5 460.770 503.446  10
  -3  10  -6-317.430 377.452   5
   3  10   6 190.192 543.441   0
  -3 -10  -6 445.354 391.376   4
  -3 -10  -6 500.126 370.595   7
   3 -10   6 209.439 380.961   3
   3  10   6 286.129 499.553  10
  -3  10  -7 2581.92 489.533   5
   3  10   7 1947.85 557.634  10
  -3 -10  -7 2479.72 511.536   4
  -3 -10  -7 2064.73 438.503   7
   3 -10   7 1673.90 479.930   3
   3  10   8-106.627 535.008  10
   3 -10   8 13.8150 406.814   3
  -3 -10  -8-6.26494 405.414   7
   3 -11  -7-87.5826 413.353   3
   3  11  -6 946.533 430.556   9
   3 -11  -6 617.479 403.437   3
  -3  11   5 135.600 385.531  10
   3  11  -5 291.198 357.239   9
   3 -11  -5-51.8800 355.654   3
  -3  11   4 180.245 421.111  10
  -3  11   4 371.542 541.686   2
   3  11  -4 257.425 435.223   9
   3 -11  -4 451.084 378.986   3
   3 -11  -4 632.111 661.696  11
  -3  11   3 112.756 449.141  10
   3  11  -3 102.292 379.295   9
   3 -11  -3 186.311 440.681   4
  -3  11   3 62.0786 489.434   2
   3 -11  -3 341.225 359.209   3
  -3 -11   3-119.899 571.466   6
   3 -11  -3-158.593 630.716  11
  -3  11   2 120.025 412.544  10
   3  11  -2 251.200 368.500   9
   3 -11  -2 337.615 404.629   4
  -3  11   2 105.383 472.534   2
   3 -11  -2-44.0011 367.933   3
  -3 -11   2-44.1267 545.458   6
   3 -11  -2-23.9934 496.093   6
   3 -11  -2-158.148 613.655  11
  -3  11   1 240.984 411.789  10
   3  11  -1 44.8870 373.497   9
   3 -11  -1-69.3220 410.302   4
  -3  11   1-236.111 461.356   2
   3 -11  -1-58.4250 376.887   3
  -3 -11   1-86.2755 529.559   6
   3 -11  -1 105.979 500.103   6
   3 -11  -1 203.775 598.769  11
  -3  11   0 815.526 443.906  10
   3  11   0 524.058 367.027   9
  -3  11   0 382.605 431.524   2
   3 -11   0 196.305 577.850  11
  -3 -11   0 358.695 383.272   7
   3 -11   0 875.090 402.023   3
  -3 -11   0 442.605 547.214   6
   3 -11   0 437.197 441.040   4
   3 -11   0 781.643 528.996   6
  -3  11  -1-207.909 480.291  10
  -3  11  -1 190.419 415.152   2
  -3 -11  -1 90.5323 399.466   4
   3  11   1-247.231 412.008   9
  -3 -11  -1 682.880 375.599   7
   3 -11   1 109.082 561.402  11
   3 -11   1 341.036 385.738   3
  -3 -11  -1 225.165 506.858   6
   3 -11   1 5.15138 545.407   6
   3  11   2 1659.71 553.135   0
  -3 -11  -2 1827.15 478.390   4
   3  11   2 1714.01 425.974   9
  -3 -11  -2 1447.44 454.867   7
  -3  11  -2 1636.42 448.232   2
   3 -11   2 1605.88 463.275   3
  -3 -11  -2 2360.12 532.858   6
   3 -11   2 1969.18 652.672   6
   3 -11   2 1977.25 616.848  11
  -3 -11  -3 129.395 391.282   4
  -3 -11  -3-156.539 360.730   7
   3 -11   3 183.880 382.805   3
  -3 -11  -3-235.941 420.807   6
   3  11   3 48.4948 527.606   0
  -3 -11  -4 533.593 411.785   7
   3 -11   4 963.408 432.894   3
   3  11   4 1742.84 595.670   0
  -3 -11  -5 121.495 340.809   7
   3 -11   5-212.678 366.455   3
   3 -11   6-132.955 392.836   3
  -4   0  17 96.1594 545.996   1
   4   0 -17 323.873 447.303   5
  -4   0  16 3226.28 624.499   1
   4   0 -16 2844.17 518.783   5
  -4   0  15-507.568 475.772   1
   4   0 -15-246.394 375.295   5
  -4   0  14 8301.27 687.625   1
   4   0 -14 7867.06 575.426   5
  -4   0  13 128.602 410.389   1
   4   0 -13-120.873 352.873   5
  -4   0  12 988.255 231.218   2
   4   0 -12 968.987 320.711  11
  -4   0  12 1043.13 434.379   1
   4   0 -12 604.889 349.456   5
  -4   0  11 30.0505 207.936   2
  -4   0  11 36.5926 204.124   8
   4   0 -11 58.0451 280.794  11
  -4   0  11-74.7999 362.014   1
   4   0 -11-29.5898 316.002   5
   4   0 -10 40999.3 852.196   5
   4   0 -10 41097.8 736.328  11
   4   0  -9 51.1573 184.952   0
  -4   0   9-29.1755 212.067   2
  -4   0   9-62.3865 219.392   8
  -4   0   9-397.146 356.402   1
   4   0  -9 32.4325 275.374   5
   4   0  -8 50124.5 769.395   9
  -4   0   8 44312.0 708.021   8
   4   0  -8 55041.3 599.481   0
  -4   0   8 57472.9 954.577   1
   4   0  -8 60003.9 888.565   5
  -4   0   8 49764.4 725.455   2
   4   0  -8 44027.0 389.876  10
  -4   0   7 53.5445 199.933   2
   4   0  -7 13.5070 198.385   9
  -4   0   7 19.7263 219.995   8
   4   0  -7 13.9679 160.740   0
   4   0  -7 76.9942 153.663  10
  -4   0   7-12.6743 286.618   1
   4   0  -7-5.96144 218.248   5
   4   0  -6 1637.10 225.021   9
   4   0  -6 1775.08 178.018   0
  -4   0   6 1460.21 237.632   8
  -4   0   6 1676.95 273.284   1
   4   0  -6 1736.35 230.862   5
  -4   0   6 1444.55 206.210   2
  -4   0   5 112.665 104.454   5
   4   0  -5-84.3202 188.897   9
  -4   0   5 29.3805 201.790   8
   4   0  -5 53.0353 131.351   0
  -4   0   5-120.919 171.050   2
  -4   0   5-13.4696 231.203   1
   4   0  -5 30.1731 149.391   5
   4   0  -4 23096.5 472.601   9
  -4   0   4 20952.7 508.590   8
  -4   0   4 23297.1 529.510   1
   4   0  -4 23517.4 399.703   5
  -4   0   4 22979.5 493.131   2
  -4   0   4 20975.0 341.866   5
  -4   0   3 40.2207 70.4569   5
  -4   0   3-72.7653 182.894   2
   4   0  -3 66.8628 156.638   9
  -4   0   3-170.460 203.537   8
  -4   0   3-30.1010 140.101   7
   4   0  -3 50.9158 179.743   3
   4   0  -3-33.2016 86.1267   5
  -4   0   2 1203.62 211.914   2
  -4   0   2 916.095 230.531   8
   4   0  -2 1261.81 164.582   7
  -4   0   2 958.630 167.384   7
   4   0  -2 1149.04 193.014   3
   4   0  -2 736.995 66.5460   5
  -4   0   1 13.2321 204.511   2
  -4   0   1 318.885 231.174   8
  -4   0   1-4.34844 144.430   7
   4   0  -1-43.3597 127.845   7
   4   0  -1 43.8599 160.426   3
   4   0   0 38126.7 570.498   3
  -4   0   0 39095.6 575.187   7
  -4   0   0 39043.5 652.026   8
  -4   0   0 39352.8 663.963   2
  -4   0  -1-113.903 233.947   2
  -4   0  -1-56.8350 235.444   8
  -4   0  -1 53.2232 191.847   7
   4   0   1 81.8169 173.889   3
  -4   0  -2 61301.9 801.415   8
   4   0   2 62874.4 765.220   3
  -4   0  -2 63263.1 760.713   7
   4   0   3 16.8576 74.5983   5
  -4   0  -3-112.111 213.646   8
   4   0   3-59.3573 192.965   3
  -4   0  -3 98.4529 179.656   7
  -4   0  -3-36.0673 98.5440   5
  -4   0  -4 3219.61 286.371   8
   4   0   4 2772.64 275.561   3
  -4   0  -4 3065.61 279.042   7
  -4   0  -4 3041.94 184.350   5
   4   0   4 3020.94 357.195   0
   4   0   4 3081.70 163.232   5
   4   0   5-194.883 338.537   0
  -4   0  -5-3.62505 234.474   8
   4   0   5-1.97895 117.940   5
   4   0   5-99.1382 252.787   3
  -4   0  -5 37.9948 250.754   7
  -4   0  -5-43.2111 152.196   5
  -4   0  -6 15101.2 441.067   8
   4   0   6 13877.5 519.130   3
  -4   0  -6 15754.6 533.676   7
  -4   0  -6 14164.9 398.910   5
   4   0   6 14574.8 597.714   0
   4   0   7 112.512 390.261   0
  -4   0  -7-66.0023 211.793   8
   4   0   7 45.0472 351.339   3
  -4   0  -7-10.5283 286.536   7
  -4   0  -7-25.0903 198.477   5
  -4   0  -8 3796.09 276.940   8
   4   0   8 3670.21 452.233   3
  -4   0  -8 3687.78 393.722   7
   4   0   8 3881.72 490.450   0
  -4   0  -8 3688.83 309.099   5
  -4   0  -9 69.7273 199.390   8
   4   0   9 230.188 411.983   0
  -4   0  -9 68.0391 308.013   7
  -4   0  -9 61.1880 218.778   5
  -4   0 -10 6615.78 515.317   7
   4   0  10 5594.82 558.492   0
  -4   0 -10 4992.40 400.901   5
  -4   0 -11-92.1099 344.712   7
   4   0  11-226.810 491.361   0
  -4   0 -11 17.0795 294.792   5
  -4   0 -12 1522.54 404.927   7
   4   0  12 1731.22 544.941   0
  -4   0 -12 1674.52 371.143   5
  -4   0 -13-141.205 408.166   7
   4   0  13-351.213 541.540   0
  -4   0 -13-284.609 352.650   5
  -4   0 -14 203.875 415.804   7
   4   0  14 23.7289 533.706   0
  -4   0 -14-73.2656 373.843   5
  -4   0 -15-402.532 402.714   5
  -4   1  17-338.506 527.190   1
  -4  -1  16 700.659 556.954   1
  -4   1  16 768.202 516.689   1
   4  -1 -16 281.862 444.992   5
   4   1 -16 479.827 431.259   5
  -4  -1  15 997.133 522.715   1
  -4   1  15 602.740 517.332   1
   4  -1 -15 1114.34 416.110   5
   4   1 -15 1164.95 435.110   5
  -4   1  14 1889.51 508.185   1
  -4  -1  14 2661.80 569.536   1
   4  -1 -14 2795.21 467.977   5
   4   1 -14 3070.59 477.295   5
  -4   1  13 2204.62 476.205   1
   4   1 -13 3182.99 442.730   5
  -4  -1  13 3060.10 518.269   1
   4  -1 -13 2886.15 435.377  11
   4  -1 -13 2809.73 427.898   5
  -4   1  12-61.3133 235.806   2
  -4   1  12 220.036 355.581   1
  -4  -1  12-68.5076 393.971   1
   4  -1 -12 73.2119 333.443  11
   4  -1 -12 79.7277 319.830   5
   4   1 -12 86.4384 309.611   5
  -4  -1  11 10351.3 403.720   8
  -4   1  11 10010.1 387.448   8
  -4  -1  11 12505.0 644.878   1
  -4   1  11 11765.6 598.615   1
   4  -1 -11 12880.3 569.012   5
   4   1 -11 13923.8 575.337   5
  -4  -1  11 12022.4 358.112   2
   4   1 -11 13249.5 439.965  11
   4  -1 -11 14336.4 589.485  11
  -4   1  11 11599.8 477.126   2
   4   1 -10 410.704 90.8734  10
  -4  -1  10 525.490 174.555   2
   4   1 -10 745.523 290.359   9
  -4   1  10 347.113 267.122   2
  -4  -1  10 237.352 224.832   8
  -4   1  10 402.484 212.302   8
  -4  -1  10 615.852 368.184   1
  -4   1  10 678.625 358.603   1
   4   1 -10 741.120 220.966  11
   4  -1 -10 569.284 318.758  11
   4  -1 -10 698.813 312.159   5
   4   1 -10 585.404 297.615   5
   4   1  -9 3591.45 342.175   9
  -4   1   9 3242.15 277.199   8
  -4  -1   9 3448.66 422.146   1
  -4   1   9 3571.80 396.990   1
  -4  -1   9 2722.24 279.155   8
   4  -1  -9 3892.36 359.270   5
   4   1  -9 3034.97 113.393   0
  -4  -1   9 2935.24 237.052   2
   4   1  -9 3274.03 339.688   5
   4  -1  -9 3611.61 354.735  11
  -4   1   9 3235.70 330.678   2
   4   1  -9 3393.83 174.546  10
   4   1  -8 718.060 182.014  10
  -4  -1   8 363.139 172.487   2
   4   1  -8 468.838 267.071   9
  -4   1   8 170.591 217.826   2
  -4  -1   8 287.164 230.054   8
  -4   1   8 100.525 218.592   8
  -4  -1   8 214.274 328.209   1
  -4   1   8 252.836 295.746   1
   4  -1  -8 117.403 247.652   5
   4   1  -8 248.687 72.5462   0
   4   1  -8 195.365 230.958   5
   4   1  -7 14688.8 475.130   9
  -4  -1   7 13147.5 440.977   8
  -4   1   7 13294.7 425.553   8
   4   1  -7 12651.4 195.416   0
  -4  -1   7 15916.7 581.973   1
  -4   1   7 14467.1 514.126   1
   4  -1  -7 16540.1 473.510   5
  -4  -1   7 13687.4 386.832   2
   4   1  -7 16483.7 451.793   5
   4  -1  -7 13189.1 393.102   9
  -4   1   7 14623.9 456.894   2
   4  -1  -7 13150.9 215.398  10
   4   1  -7 15045.1 365.175  10
  -4  -1   6 526.250 179.330   2
   4   1  -6 660.034 209.612  10
   4  -1  -6 414.569 193.590   0
   4  -1  -6 402.896 166.415   9
  -4   1   6 617.823 227.492   2
  -4  -1   6 708.025 236.608   8
  -4   1   6 564.793 213.525   8
   4   1  -6 568.172 98.7560   0
   4   1  -6 389.557 237.409   9
   4   1  -6 611.662 191.555   5
  -4  -1   6 443.261 273.664   1
  -4   1   6 494.239 252.304   1
   4  -1  -6 631.404 199.483   5
  -4  -1   5 15687.3 366.578   5
   4   1  -5 19547.0 302.633   0
   4  -1  -5 16056.0 376.411   9
   4   1  -5 17406.1 478.581   9
  -4  -1   5 16359.5 482.458   8
  -4   1   5 16208.5 469.727   8
   4   1  -5 17551.0 423.918  10
  -4  -1   5 19332.1 547.843   1
  -4   1   5 18938.8 486.718   1
   4  -1  -5 19984.3 461.837   0
   4  -1  -5 19207.1 406.815   5
  -4  -1   5 16538.3 424.063   2
   4   1  -5 17887.7 383.355   5
  -4   1   5 15759.4 348.964   5
  -4   1   5 16496.2 460.215   2
   4  -1  -4 5021.46 244.476   9
   4   1  -4 5017.03 304.283   9
  -4  -1   4 4541.17 323.920   8
  -4   1   4 5048.80 314.567   8
   4  -1  -4 4794.76 221.308   7
  -4  -1   4 5001.70 348.715   1
  -4   1   4 5101.47 293.366   1
   4  -1  -4 5454.18 338.593   3
   4  -1  -4 5081.39 220.655   5
  -4  -1   4 4499.07 265.499   2
   4   1  -4 5124.64 206.289   5
  -4   1   4 4133.82 183.823   5
  -4   1   4 4546.30 309.719   2
   4  -1  -3 4412.04 220.848   9
   4   1  -3 4799.30 281.778   9
  -4  -1   3 4325.52 315.698   8
  -4   1   3 4328.60 302.724   8
  -4  -1   3 4307.67 273.208   7
   4  -1  -3 4723.60 207.605   7
   4  -1  -3 4738.99 331.878   3
   4   1  -3 4546.35 250.071   3
  -4  -1   3 4174.01 265.639   2
  -4   1   3 4313.89 155.458   5
   4   1  -3 4396.49 170.199   5
  -4   1   3 4594.56 297.868   2
   4   1  -2 1804.45 99.9493   4
  -4   1   2 1875.70 246.719   2
  -4   1   2 1501.18 263.678   8
  -4   1   2 1449.00 156.760   7
  -4  -1   2 1824.55 227.753   7
   4  -1  -2 1923.31 155.966   7
   4   1  -2 1930.95 197.237   3
   4  -1  -2 2164.55 262.030   3
   4  -1  -2 1797.69 197.282   1
  -4  -1   2 2316.41 267.214   2
  -4   1   2 1566.85 91.2319   5
   4   1  -2 1637.08 104.891   5
   4  -1  -1 40254.5 301.403   4
  -4  -1   1 43821.0 716.177   8
  -4   1   1 46054.6 718.109   8
  -4   1   1 42221.8 502.279   7
   4   1  -1 46100.7 555.902   3
  -4  -1   1 43889.4 639.863   7
   4  -1  -1 44147.9 601.925   1
   4  -1  -1 46018.6 683.682   3
   4  -1  -1 46859.5 512.833   7
  -4   1   1 46799.0 720.309   2
   4   1  -1 38770.4 256.522   5
  -4  -1   0 22440.6 542.657   8
  -4   1   0 20956.1 520.000   8
   4   1   0 20786.1 399.712   3
   4  -1   0 21141.5 493.938   3
  -4  -1   0 21993.4 486.643   7
  -4   1   0 20992.7 394.106   7
  -4  -1   0 22354.0 417.360   3
   4  -1   0 23119.9 379.677   7
  -4   1   0 23819.1 564.857   2
   4   1   0 21867.9 465.815   0
  -4  -1  -1 9863.78 398.447   8
  -4   1  -1 10359.5 390.117   8
   4   1   1 10448.8 311.901   3
   4  -1   1 10263.5 382.458   3
  -4  -1  -1 11340.9 389.207   7
  -4  -1  -1 11213.6 326.297   3
   4  -1   1 10962.6 285.480   7
  -4   1  -1 11086.5 419.176   2
   4   1   1 9052.87 129.960   5
   4   1   1 11227.7 395.296   0
  -4   1  -1 10620.2 306.467   7
  -4   1  -2 2774.31 121.779   4
  -4  -1  -2 3006.40 112.207   4
  -4  -1  -2 3044.22 308.024   8
  -4   1  -2 3064.66 270.051   8
   4   1   2 2852.50 212.810   3
   4  -1   2 2598.65 265.202   3
  -4  -1  -2 2889.92 215.766   3
  -4  -1  -2 3402.24 291.313   7
  -4   1  -2 2435.62 217.810   7
  -4   1  -2 2697.01 278.243   2
  -4   1  -2 2726.24 110.105   5
   4   1   2 2827.09 305.855   0
   4   1   2 2775.27 109.094   5
  -4  -1  -3 50872.8 766.210   8
  -4   1  -3 50806.3 745.980   8
   4   1   3 47295.1 655.678   3
   4  -1   3 51116.8 792.724   3
  -4  -1  -3 53955.3 786.771   7
  -4   1  -3 53144.8 703.810   7
  -4   1  -3 50340.3 771.826   2
   4   1   3 52600.7 832.470   0
  -4   1  -3 49061.9 455.432   5
   4   1   3 50694.4 458.109   5
  -4  -1  -4 3905.51 312.203   8
  -4   1  -4 4014.24 310.353   8
   4   1   4 3322.88 283.243   3
   4  -1   4 3767.40 328.555   3
  -4  -1  -4 3619.30 332.670   7
  -4   1  -4 4144.00 297.418   7
  -4  -1  -4 3523.74 214.899   5
   4   1   4 3906.11 411.998   0
  -4   1  -4 3486.70 193.203   5
   4   1   4 3444.48 175.093   5
   4  -1   5 66940.3 745.273   5
  -4  -1  -5 63276.4 836.435   8
  -4   1  -5 63277.8 822.390   8
   4   1   5 61883.6 879.625   3
   4  -1   5 58879.3 898.999   3
  -4  -1  -5 68333.3 980.651   7
  -4   1  -5 66155.1 914.293   7
   4   1   5 63534.8 1019.20   0
  -4  -1  -5 63937.4 746.370   5
  -4   1  -5 60433.1 674.900   5
   4   1   5 60815.4 657.143   5
  -4  -1  -6 3993.17 327.965   8
  -4   1  -6 4296.38 299.967   8
  -4  -1  -6 4496.83 390.334   7
   4   1   6 4249.71 375.746   3
   4  -1   6 4053.25 394.279   3
  -4   1  -6 5107.69 361.655   7
   4   1   6 4804.58 471.969   0
  -4  -1  -6 4254.48 280.793   5
  -4   1  -6 4533.09 279.616   5
   4  -1   6 4537.12 456.270   0
  -4  -1  -7 4289.32 330.274   8
  -4   1  -7 3841.05 289.772   8
   4  -1   7 3948.15 412.902   3
  -4  -1  -7 4626.63 395.223   7
  -4   1  -7 4743.05 374.818   7
   4  -1   7 3996.36 441.581   0
   4   1   7 3748.14 472.326   0
  -4  -1  -7 3868.64 298.613   5
  -4   1  -7 4137.04 301.223   5
   4   1   8 425.599 454.481   0
   4  -1   8 557.586 387.945   3
  -4  -1  -8 686.715 304.105   7
   4  -1   8 584.759 398.169   0
  -4   1  -8 710.347 313.729   7
  -4  -1  -8 617.684 238.717   5
  -4   1  -8 598.919 219.752   5
  -4   1  -8 564.402 220.720   8
   4  -1   9 513.263 428.247   0
   4  -1   9 702.588 421.526   3
  -4   1  -9 741.846 215.917   8
  -4  -1  -9 603.803 256.301   5
  -4  -1  -9 572.438 337.589   7
  -4   1  -9 896.273 327.023   7
   4   1   9 716.827 459.000   0
  -4   1  -9 625.509 270.129   5
  -4  -1 -10-11.9590 361.018   7
  -4   1 -10-16.6058 302.282   7
   4  -1  10-71.6155 432.795   0
   4   1  10 85.5548 469.328   0
  -4  -1 -10-30.5904 267.534   5
  -4   1 -10 128.483 264.311   5
   4  -1  11 1731.32 493.024   0
  -4  -1 -11 1915.27 415.585   7
  -4   1 -11 1860.25 404.734   7
   4   1  11 1617.96 518.662   0
  -4  -1 -11 1815.62 352.585   5
  -4   1 -11 1991.50 352.276   5
   4  -1  12 122.858 473.552   0
  -4  -1 -12-42.3615 403.564   7
  -4   1 -12 55.5000 364.974   7
   4   1  12 212.515 530.550   0
  -4  -1 -12-156.953 342.408   5
  -4   1 -12 47.2651 314.045   5
  -4  -1 -13 7851.79 636.262   7
  -4   1 -13 7329.68 599.477   7
   4   1  13 6314.55 723.678   0
   4  -1  13 6547.79 695.340   0
  -4  -1 -13 7155.68 551.635   5
  -4   1 -13 6501.38 530.407   5
   4   1  14 280.248 590.203   0
  -4  -1 -14 148.594 442.294   7
  -4   1 -14 562.493 453.548   7
   4  -1  14 353.453 543.533   0
  -4  -1 -14 758.804 392.483   5
  -4   1 -14 436.946 364.474   5
   4  -1  15 3980.27 698.329   0
  -4  -1 -15 4144.83 535.482   5
  -4   1 -15 3578.98 507.576   5
  -4   2  17 326.987 528.705   1
  -4  -2  16 5985.58 714.265   1
  -4   2  16 5859.33 687.537   1
   4  -2 -16 6283.61 639.082   5
   4   2 -16 7533.52 642.767   5
  -4  -2  15 1740.77 555.217   1
  -4   2  15 1962.47 523.226   1
   4  -2 -15 1537.54 447.242   5
   4   2 -15 1569.64 442.823   5
  -4  -2  14 137.657 472.453   1
   4  -2 -14 259.851 416.772  11
  -4   2  14 260.919 419.996   1
   4  -2 -14 77.6289 373.867   5
   4   2 -14 144.545 368.814   5
  -4   2  13 1659.07 346.638   2
  -4  -2  13 2686.07 522.296   1
   4  -2 -13 1951.73 463.969  11
  -4   2  13 1804.08 452.558   1
   4  -2 -13 2151.91 408.564   5
   4   2 -13 2062.36 394.131   5
  -4   2  12 719.356 314.477   2
  -4  -2  12 684.161 331.660   6
  -4  -2  12 1197.00 444.319   1
  -4   2  12 736.074 394.211   1
   4  -2 -12 644.175 398.311  11
   4  -2 -12 663.362 350.295   5
   4   2 -12 1205.51 346.729   5
  -4   2  11 2544.95 420.452   1
  -4   2  11 2950.68 270.740   8
  -4  -2  11 3359.48 466.738   1
  -4  -2  11 2826.04 392.750   6
   4  -2 -11 3511.59 396.517   5
   4   2 -11 3866.18 382.706   5
   4  -2 -11 3381.46 461.974  11
  -4   2  11 3201.82 367.585   2
   4   2 -10 6530.57 435.721   9
  -4   2  10 7431.67 454.320   2
  -4   2  10 6208.39 355.127   8
  -4  -2  10 8951.45 587.176   1
  -4   2  10 6788.36 481.361   1
  -4  -2  10 6781.90 462.891   6
  -4  -2  10 6801.24 253.058   2
   4  -2 -10 8087.72 468.542   5
   4   2 -10 8308.42 451.024   5
   4   2 -10 8146.94 297.750  11
   4  -2 -10 8573.66 525.539  11
   4   2 -10 7421.92 269.303  10
  -4   2   9 3305.57 294.861   8
   4   2  -9 3703.98 383.810   9
  -4  -2   9 3818.70 437.136   1
  -4   2   9 3754.76 386.326   1
  -4  -2   9 3255.20 398.309   6
  -4  -2   9 2932.10 205.636   2
   4  -2  -9 3220.50 353.337   5
   4   2  -9 4389.56 343.153   5
   4  -2  -9 3730.42 389.726  11
  -4   2   9 3059.15 345.235   2
   4   2  -9 4362.45 253.927  10
   4   2  -9 4098.87 255.387   2
   4   2  -8 15998.2 548.865   9
  -4  -2   8 14427.8 490.962   8
  -4   2   8 14795.2 472.901   8
  -4  -2   8 18913.7 673.254   1
  -4   2   8 16679.1 546.782   1
  -4  -2   8 15713.0 573.677   6
  -4   2   8 16800.1 578.499   2
  -4  -2   8 15009.8 363.533   2
   4  -2  -8 16729.6 533.471   5
   4   2  -8 17944.4 517.988   5
   4  -2  -8 17335.0 594.860  11
   4   2  -8 18310.0 411.881   2
   4   2  -8 16155.2 416.945  10
   4   2  -7 59.4963 205.392   5
   4  -2  -7 94.2751 91.9649  10
   4   2  -7-55.4878 261.757   9
  -4   2   7 112.245 256.811   2
  -4  -2   7 85.0790 259.764   8
  -4   2   7 127.154 234.304   8
  -4  -2   7 131.510 318.282   6
   4   2  -7 66.0215 220.444  10
  -4  -2   7 107.853 149.942   2
  -4  -2   7 20.7061 322.490   1
  -4   2   7-8.98134 251.729   1
   4  -2  -7-126.858 220.289   5
  -4  -2   6 19207.5 544.162   8
  -4   2   6 21470.8 538.997   8
   4  -2  -6 20599.8 444.302   7
   4   2  -6 25018.2 628.011   9
  -4  -2   6 26213.6 704.046   1
  -4   2   6 23251.0 528.500   1
  -4  -2   6 19361.2 435.612   2
   4  -2  -6 22637.3 524.605   5
   4   2  -6 25877.7 520.470   5
  -4   2   6 22346.8 596.714   2
   4  -2  -6 21400.8 328.893  10
   4   2  -6 25218.8 532.876  10
   4  -2  -5 29363.4 423.165   9
  -4  -2   5 28956.0 620.691   8
  -4   2   5 29234.0 630.073   8
   4  -2  -5 33738.2 497.461   7
  -4  -2   5 34760.1 730.555   1
  -4   2   5 34405.9 581.965   1
   4   2  -5 27973.2 225.502   0
   4   2  -5 34631.5 682.976   9
   4  -2  -5 31043.1 550.472   5
   4   2  -5 36447.9 554.438   5
  -4   2   5 32358.9 704.437   2
   4  -2  -5 29338.9 415.840  10
   4   2  -5 33679.4 610.168  10
   4   2  -4 9287.88 285.254   5
   4  -2  -4 8370.64 240.344   9
   4   2  -4 9643.15 412.448   9
  -4  -2   4 7632.98 390.316   8
  -4   2   4 8836.70 405.859   8
   4  -2  -4 9184.30 248.802   7
   4  -2  -4 9311.59 459.128   3
   4   2  -4 11436.6 424.373  10
   4  -2  -4 8675.62 303.003   1
   4   2  -4 11270.8 226.327   0
  -4   2   4 8521.31 285.368   5
  -4   2   4 8265.43 429.198   2
   4  -2  -4 8773.21 273.303  10
   4   2  -3 155.944 172.552   0
   4   2  -3 93.5871 129.705   5
   4   2  -3 1463.19 294.020   9
  -4   2   3 81.7616 262.281   2
   4  -2  -3 44.0040 123.286   9
   4   2  -3 226.289 138.870   4
  -4  -2   3 222.955 312.006   8
  -4   2   3 58.5137 242.146   8
   4   2  -3 1674.61 219.886   3
  -4  -2   3 197.060 252.988   7
   4  -2  -3 121.845 106.700   7
   4  -2  -3 164.997 285.196   3
   4  -2  -3 147.634 144.945   1
  -4   2   3 130.951 127.257   5
   4   2  -2 84404.8 609.236   4
   4  -2  -2 75514.7 599.408   9
   4  -2  -2 88610.8 709.068   4
  -4  -2   2 80208.8 989.032   8
  -4   2   2 84696.6 992.886   8
  -4  -2   2 90931.3 1015.12   7
   4   2  -2 81937.9 648.390   3
   4  -2  -2 100054. 1104.79   3
   4  -2  -2 86181.8 573.744   7
   4  -2  -2 80327.6 732.754   1
   4   2  -2 93649.7 775.783   0
  -4   2   2 81211.0 635.432   5
  -4   2   2 87309.9 1030.26   2
   4   2  -2 78343.5 617.706   5
   4  -2  -1 51088.0 499.395   4
   4   2  -1 53507.2 456.609   4
  -4  -2   1 58363.7 857.858   8
  -4   2   1 51218.9 816.144   8
   4   2  -1 48369.0 491.292   3
  -4   2   1 48829.0 458.903   7
  -4  -2   1 58709.3 799.272   7
   4  -2  -1 56235.0 827.378   3
   4  -2  -1 49628.0 587.559   1
   4  -2  -1 53143.8 455.727   7
   4   2  -1 53016.6 680.034   0
  -4   2   1 48346.4 476.240   5
  -4   2   1 53293.7 812.920   2
  -4  -2   0 93241.7 1043.97   8
  -4   2   0 100665. 1080.16   8
   4   2   0 91677.8 679.811   3
   4  -2   0 108361. 1116.10   3
  -4  -2   0 104165. 1055.66   7
  -4   2   0 96731.5 686.381   7
  -4  -2   0 100586. 733.143   3
   4   2   0 97088.1 938.148   0
  -4   2   0 103164. 1069.95   2
  -4   2  -1 459.191 103.187   5
  -4   2  -1 857.824 256.954   2
  -4  -2  -1 733.110 107.536   4
  -4   2  -1 605.189 120.162   4
   4   2   1 546.580 264.757   0
  -4  -2  -1 657.144 288.732   8
  -4   2  -1 506.974 252.986   8
  -4  -2  -1 866.213 257.173   7
   4   2   1 476.642 134.466   3
  -4   2  -1 599.010 137.267   7
   4  -2   1 553.228 251.666   3
  -4  -2  -1 488.463 150.693   3
   4   2   1 380.302 107.854   5
  -4   2  -2 2794.87 176.274   4
  -4  -2  -2 2815.16 161.968   4
   4   2   2 2512.88 329.300   0
  -4  -2  -2 2610.95 301.217   8
  -4   2  -2 2400.80 269.211   8
   4   2   2 2414.09 194.232   3
  -4   2  -2 2429.55 140.058   5
   4  -2   2 2427.34 288.114   3
  -4  -2  -2 2713.40 194.112   3
  -4  -2  -2 2908.99 306.397   7
  -4   2  -2 2300.16 190.352   7
   4   2   2 2322.82 147.036   5
  -4   2  -2 2365.81 291.020   2
  -4   2  -3 5300.04 220.148   4
  -4  -2  -3 5467.26 363.826   8
  -4   2  -3 4853.64 322.831   8
   4   2   3 5498.85 275.444   3
   4  -2   3 5319.65 361.503   3
  -4  -2  -3 5698.23 265.105   3
  -4  -2  -3 5752.02 349.450   7
  -4   2  -3 5378.72 272.718   7
   4   2   3 5839.07 418.628   0
  -4   2  -3 5498.12 349.504   2
   4   2   3 5497.52 220.945   5
  -4   2  -3 4814.35 194.865   5
  -4   2  -4 286.326 135.994   5
  -4   2  -4 55.7120 232.523   2
   4   2   4 190.906 338.423   0
  -4   2  -4 243.553 139.592   4
  -4  -2  -4 365.832 262.632   8
   4   2   4 343.853 232.861   3
  -4   2  -4 196.797 222.772   8
  -4  -2  -4 243.359 246.508   7
   4  -2   4 261.366 262.346   3
  -4   2  -4 284.074 194.222   7
   4   2   4 290.773 136.787   5
  -4   2  -5 3933.85 305.101   8
   4  -2   5 3477.86 343.718   3
  -4  -2  -5 3852.44 349.730   7
  -4   2  -5 4211.10 314.752   7
   4   2   5 4090.76 491.687   0
  -4   2  -5 3614.87 227.295   5
   4  -2   6 13013.5 544.901   3
  -4   2  -6 14143.8 431.166   8
  -4   2  -6 14764.2 494.284   7
   4   2   6 14170.1 635.972   0
  -4  -2  -6 14065.7 443.240   5
  -4   2  -6 12996.1 383.480   5
  -4  -2  -7 835.309 245.395   5
  -4   2  -7 1250.45 230.752   8
   4  -2   7 1015.88 353.486   3
  -4  -2  -7 960.597 329.222   7
  -4   2  -7 1029.57 276.298   7
   4   2   7 816.429 453.674   0
  -4   2  -7 676.641 216.761   5
  -4   2  -8 11588.9 400.301   8
   4  -2   8 10219.9 580.907   3
  -4  -2  -8 12439.9 588.789   7
  -4   2  -8 11375.6 522.442   7
   4   2   8 11263.7 665.201   0
  -4  -2  -8 11791.3 478.528   5
  -4   2  -8 10135.2 423.540   5
   4  -2   8 11557.7 615.233   0
  -4   2  -9 8201.03 343.310   8
   4  -2   9 8416.44 575.696   3
  -4  -2  -9 9774.26 567.676   7
  -4   2  -9 8659.72 497.703   7
   4   2   9 9123.77 649.354   0
  -4  -2  -9 8766.76 456.715   5
  -4   2  -9 7931.60 414.730   5
   4  -2   9 8468.89 575.732   0
   4  -2  10 4.26653 441.839   3
   4  -2  10 5.96500 392.985   0
   4   2  10 148.969 492.722   0
  -4  -2 -10 140.646 370.883   7
  -4   2 -10-26.2297 317.340   7
  -4  -2 -10 81.1926 273.117   5
  -4   2 -10-79.5840 268.119   5
   4   2  11 3374.26 607.323   0
  -4  -2 -11 4049.28 497.365   7
  -4   2 -11 3383.31 444.129   7
  -4  -2 -11 3505.13 419.792   5
  -4   2 -11 3794.10 395.214   5
   4  -2  11 3183.26 538.754   0
   4   2  12 697.040 555.034   0
  -4  -2 -12 970.495 404.438   7
  -4   2 -12 800.125 380.360   7
   4  -2  12 1034.53 503.684   0
  -4  -2 -12 869.789 357.381   5
  -4   2 -12 964.989 341.483   5
   4   2  13 358.397 588.014   0
   4  -2  13 594.139 510.550   0
  -4  -2 -13 501.303 433.120   7
  -4   2 -13 179.932 386.330   7
  -4  -2 -13 910.187 380.921   5
  -4   2 -13 436.490 354.257   5
   4  -2  14 104.377 551.582   0
   4   2  14 408.380 618.876   0
  -4  -2 -14 545.372 443.509   7
  -4   2 -14 317.264 416.397   7
  -4  -2 -14 206.191 389.281   5
  -4   2 -14 71.8362 380.896   5
   4  -2  15 761.333 565.827   0
  -4  -2 -15 577.762 439.993   5
  -4   2 -15 898.894 406.343   5
  -4   3  17-380.206 491.349   1
   4  -3 -16 7.49498 425.254   5
  -4   3  16-3.48093 483.735   1
   4   3 -16 167.691 422.346   5
   4   3 -15 3534.28 495.303   5
  -4  -3  15 4353.06 654.550   1
   4  -3 -15 3741.36 539.592   5
  -4   3  15 2428.79 562.172   1
  -4   3  14 1251.64 408.318   2
  -4  -3  14 1815.17 543.713   1
   4  -3 -14 1498.87 450.270   5
   4  -3 -14 1672.58 502.456  11
  -4   3  14 1387.78 482.955   1
   4   3 -14 2356.44 428.672   5
  -4  -3  13 5581.69 624.219   1
  -4   3  13 5386.46 526.456   1
  -4  -3  13 4805.86 497.987   6
   4  -3 -13 4415.66 497.414   5
   4   3 -13 6453.00 508.910   5
   4  -3 -13 5048.83 597.418  11
  -4   3  13 4821.59 495.009   2
  -4   3  12 1365.21 392.847   2
  -4   3  12 687.651 240.954   8
  -4  -3  12 1469.71 380.399   6
  -4  -3  12 1591.95 483.410   1
   4  -3 -12 1521.66 475.327  11
   4  -3 -12 1756.05 387.971   5
  -4   3  12 1273.03 395.117   1
   4   3 -12 1552.87 351.876   5
   4   3 -11-33.2246 171.294  10
   4   3 -11-26.2749 314.283   9
  -4   3  11 105.530 323.753   2
  -4   3  11 0.51390 221.143   8
  -4  -3  11-153.191 339.733   6
  -4  -3  11 56.2060 406.638   1
  -4   3  11 7.60046 315.647   1
   4  -3 -11-73.3077 425.085  11
   4  -3 -11 267.945 313.401   5
   4   3 -11-9.37247 283.176   5
   4   3 -10 7.86474 282.779   9
   4   3 -10-65.4508 260.741   5
  -4   3  10 39.5014 291.694   2
   4   3 -10 116.018 183.585  10
  -4   3  10 156.839 198.842   8
  -4   3  10 97.9028 286.498   1
   4  -3 -10 118.571 280.781   5
  -4  -3  10-285.790 333.622   6
  -4  -3  10-159.867 391.293   1
   4  -3 -10 102.660 368.383  11
   4   3  -9 753.769 266.250   5
   4   3  -9 1215.92 232.048  10
   4   3  -9 1110.89 337.063   9
  -4   3   9 1206.07 342.538   2
  -4   3   9 948.129 251.550   8
  -4  -3   9 1082.15 363.400   6
  -4  -3   9 1539.64 383.731   1
  -4   3   9 934.417 280.369   1
   4  -3  -9 843.899 375.034  11
   4  -3  -9 1056.06 305.731   5
   4   3  -8 612.175 232.457   5
   4   3  -8 412.318 236.088  10
   4  -3  -8 250.181 102.718  10
  -4   3   8 423.485 234.291   8
   4   3  -8 360.816 146.894   2
  -4  -3   8 642.882 364.085   6
  -4  -3   8 303.486 366.094   1
   4   3  -8 391.813 314.971   9
  -4   3   8 197.348 238.170   1
   4  -3  -8 358.024 329.899  11
  -4   3   8 360.065 321.723   2
   4  -3  -8 499.300 262.410   5
   4   3  -7 11682.0 498.466   9
  -4   3   7 8347.51 309.416   9
  -4   3   7 9356.39 419.642   8
  -4  -3   7 12565.9 573.071   1
  -4   3   7 10161.4 396.459   1
  -4  -3   7 10454.7 535.489   6
  -4   3   7 9725.37 492.427   2
   4  -3  -7 9209.44 422.274   5
   4   3  -7 12114.7 427.578   5
   4  -3  -7 10229.9 513.380  11
   4   3  -7 11411.7 317.580   2
   4  -3  -7 9491.34 260.144  10
   4   3  -7 10988.0 427.738  10
   4   3  -6 4578.20 393.192   9
   4   3  -6 4291.80 349.519  10
  -4   3   6 3400.87 327.826   8
  -4  -3   6 4844.98 433.893   1
  -4   3   6 3666.93 280.744   1
  -4  -3   6 4380.73 445.424   6
   4   3  -6 4223.18 291.567   5
  -4   3   6 3553.23 386.402   2
   4  -3  -6 3448.24 196.057  10
   4   3  -5 11055.3 490.533   9
  -4   3   5 9674.25 434.450   8
   4  -3  -5 9928.38 256.187   7
  -4  -3   5 11380.5 535.795   1
  -4   3   5 9544.61 338.680   1
   4  -3  -5 11692.9 530.452   3
  -4  -3   5 11704.9 567.536   6
   4   3  -5 11531.7 375.745   5
  -4   3   5 10812.4 497.261   2
   4  -3  -5 9463.45 290.185  10
   4   3  -5 13114.0 498.865  10
   4   3  -4 16327.7 562.568   9
  -4   3   4 12655.4 498.154   8
  -4   3   4 14105.3 558.306   2
   4   3  -4 14506.1 289.466   0
  -4  -3   4 17045.4 566.057   7
   4  -3  -4 13004.7 236.503   7
   4  -3  -4 16690.7 611.448   3
  -4  -3   4 17547.6 651.449   6
   4  -3  -4 13408.9 337.158   1
   4   3  -4 14177.1 432.719   5
   4   3  -4 21736.8 619.323  10
   4   3  -3 127899. 988.303   4
   4   3  -3 146025. 1381.39   9
   4  -3  -3 136783. 1057.67   4
  -4   3   3 125826. 1321.71   8
   4   3  -3 129499. 1025.20   5
  -4  -3   3 157318. 1424.80   7
   4   3  -3 129916. 727.431   3
   4  -3  -3 150788. 1505.77   3
   4   3  -3 162994. 947.210   0
   4  -3  -3 126206. 824.106   1
  -4  -3   3 144375. 1381.43   6
  -4   3   3 117812. 1007.86   5
  -4   3   3 134081. 1373.63   2
   4   3  -3 154595. 1344.20  10
   4  -3  -2 5156.47 132.769   9
   4   3  -2 7405.64 296.658   4
   4  -3  -2 7316.63 312.679   4
  -4   3   2 5841.95 439.244   8
   4   3  -2 6016.97 159.606   3
  -4  -3   2 9545.28 453.433   7
   4  -3  -2 7604.43 461.974   3
   4   3  -2 11762.9 400.027   0
   4  -3  -2 6133.22 234.107   1
  -4   3   2 6295.67 278.117   5
  -4   3   2 7718.63 472.797   2
   4   3  -2 13572.2 565.839  10
   4  -3  -1 42104.2 556.307   4
  -4   3   1 44269.1 810.347   8
   4   3  -1 37569.9 308.378   3
  -4  -3   1 50263.7 803.066   7
   4  -3  -1 46138.0 793.631   3
   4  -3  -1 44456.4 503.509   1
   4   3  -1 45097.3 654.593   0
  -4   3   1 49227.8 812.871   2
   4   3  -1 44671.1 529.786   4
   4   3  -1 51153.0 871.423  10
  -4   3   0 210.819 296.603   2
   4  -3   0 277.566 154.709   4
  -4   3   0 479.640 291.800   8
   4   3   0 188.953 294.287   0
   4   3   0 179.460 94.5905   3
  -4   3   0 241.995 78.8210   7
   4  -3   0 144.645 270.476   3
  -4  -3  -1 36110.3 486.627   4
  -4   3  -1 38310.7 525.670   4
  -4   3  -1 35700.7 712.969   8
   4   3   1 33910.4 395.454   3
   4  -3   1 35844.6 734.978   3
  -4  -3  -1 38345.5 418.695   3
  -4   3  -1 34643.5 394.547   7
   4   3   1 34231.3 696.132   0
   4   3   1 35983.3 512.911   5
  -4   3  -1 35572.9 703.987   2
  -4  -3  -2 39317.1 542.843   4
  -4   3  -2 39055.2 576.904   4
  -4   3  -2 35604.8 732.288   8
   4  -3   2 35600.9 741.277   3
  -4  -3  -2 36812.3 473.043   3
  -4   3  -2 35187.1 466.143   7
   4   3   2 33594.8 727.070   0
   4   3   2 34629.6 518.691   5
  -4   3  -2 34274.7 716.119   2
  -4   3  -2 34622.9 517.888   5
  -4  -3  -3 51337.5 632.847   4
  -4   3  -3 47733.8 803.810   8
   4  -3   3 47773.2 881.574   3
  -4  -3  -3 50088.1 610.727   3
  -4  -3  -3 52292.6 893.191   7
  -4   3  -3 47823.5 613.003   7
   4   3   3 46628.4 863.586   0
  -4   3  -3 49826.7 828.004   2
  -4   3  -3 42602.6 585.085   5
  -4   3  -4 5534.60 367.447   8
   4  -3   4 5845.19 427.178   3
  -4  -3  -4 6830.01 419.065   7
  -4   3  -4 5754.06 300.839   7
   4   3   4 5407.12 486.029   0
  -4   3  -4 5682.63 378.440   2
  -4   3  -4 5450.67 259.094   5
  -4   3  -5 5542.17 347.179   8
   4  -3   5 4843.31 394.564   3
  -4  -3  -5 6136.44 418.733   7
  -4   3  -5 5622.55 328.490   7
   4   3   5 5116.66 504.065   0
  -4   3  -5 6004.65 371.600   2
  -4   3  -5 5311.09 276.807   5
  -4   3  -6 3735.15 308.321   8
   4  -3   6 3071.22 374.163   3
  -4  -3  -6 4660.80 394.882   7
  -4   3  -6 3865.68 314.630   7
   4   3   6 4205.88 509.825   0
  -4   3  -6 3885.29 337.550   2
  -4   3  -6 3467.60 269.256   5
  -4   3  -7 3354.45 281.531   8
   4  -3   7 3251.36 409.701   3
   4   3   7 3367.76 516.861   0
  -4  -3  -7 3611.60 386.923   7
  -4   3  -7 3149.10 285.067   5
  -4   3  -8 223.967 225.165   5
  -4   3  -8 278.115 201.105   8
   4   3   8 316.696 477.482   0
   4  -3   8 116.213 362.166   3
  -4  -3  -8 276.939 319.963   7
   4   3   9 68.7319 483.388   0
  -4   3  -9 360.340 195.015   8
   4  -3   9 410.488 392.122   3
  -4  -3  -9 137.581 313.213   7
  -4   3  -9 487.698 232.199   5
   4   3  10 345.107 533.103   0
   4  -3  10 280.110 442.923   3
  -4  -3 -10 170.231 361.545   7
  -4  -3 -10 323.769 298.471   5
   4  -3  10 128.398 396.863   0
  -4   3 -10 163.047 263.506   5
   4   3  11 3816.38 646.619   0
   4  -3  11 3531.63 572.045   3
  -4  -3 -11 4497.78 514.194   7
   4  -3  11 3777.90 523.103   0
  -4  -3 -11 3983.16 433.503   5
  -4   3 -11 3199.00 390.002   5
   4   3  12 579.694 577.149   0
   4  -3  12 1105.63 497.043   0
  -4  -3 -12 783.450 409.236   7
  -4  -3 -12 971.024 375.371   5
  -4   3 -12 842.145 352.786   5
  -4  -3 -13 5347.93 609.284   7
   4   3  13 5588.81 770.602   0
   4  -3  13 4926.58 634.984   0
  -4  -3 -13 4276.00 509.739   5
  -4   3 -13 4317.12 507.208   5
   4  -3  14 241.087 520.168   0
  -4  -3 -14 90.7642 388.097   5
  -4   3 -14 493.469 417.135   7
  -4   3 -14 46.5010 385.918   5
  -4  -3 -15 795.886 429.066   5
  -4   3 -15 509.786 419.426   5
  -4   4  16 3388.07 620.589   1
   4  -4 -15-229.253 452.630   5
  -4   4  15 246.656 411.142   2
  -4  -4  15 275.424 517.978   1
  -4   4  15 76.2450 417.659   1
   4   4 -15 35.0556 386.383   5
  -4   4  14 419.587 411.760   2
  -4  -4  14 576.102 392.209   6
  -4  -4  14 462.065 512.768   1
   4  -4 -14 820.552 401.770   5
   4  -4 -14 752.102 532.575  11
  -4   4  14 531.261 408.372   1
   4   4 -14 542.690 362.135   5
   4  -4 -13-83.8534 371.328   5
  -4   4  13-269.097 386.861   2
  -4  -4  13-234.110 395.478   6
  -4   4  13 107.389 367.883   1
  -4  -4  13 69.4321 463.151   1
   4  -4 -13 72.9777 524.321  11
   4   4 -13 21.9255 348.359   5
   4   4 -12 5348.80 508.764   9
  -4   4  12 4111.14 346.747   8
  -4  -4  12 5254.56 604.255   1
  -4   4  12 3880.89 460.193   1
  -4  -4  12 3807.45 483.863   6
   4  -4 -12 3672.79 471.539   5
   4   4 -12 4966.56 464.737   5
   4  -4 -12 5132.12 633.125  11
  -4   4  12 3728.53 516.796   2
   4   4 -11 234.202 302.721   5
   4   4 -11-12.0916 216.986  10
   4   4 -11 112.735 339.607   9
  -4   4  11 314.524 373.523   2
  -4   4  11-52.4299 238.211   8
   4  -4 -11 213.264 336.200   5
  -4   4  11 156.742 307.317   1
  -4  -4  11 23.8179 379.667   6
  -4  -4  11 161.113 408.283   1
   4  -4 -11 401.495 478.939  11
   4   4 -10 3345.06 416.267   9
  -4   4  10 2635.12 317.100   8
  -4   4  10 2618.71 424.671   2
   4  -4 -10 2835.02 536.618  11
  -4  -4  10 3659.86 487.145   1
  -4   4  10 2696.86 347.538   1
  -4  -4  10 2398.04 427.741   6
   4  -4 -10 2700.94 388.769   5
   4   4 -10 2921.61 355.341   5
   4   4 -10 3399.43 320.781  10
   4   4  -9 296.398 260.191   5
  -4   4   9 450.637 360.055   2
  -4   4   9 211.725 250.526   8
   4   4  -9 900.763 275.831  10
  -4  -4   9 475.946 387.607   6
  -4  -4   9 512.416 378.708   1
  -4   4   9 414.055 239.069   1
   4  -4  -9 444.793 437.244  11
   4   4  -9 540.035 346.729   9
  -4   4   8 4670.33 467.285   2
   4   4  -8 4888.64 440.738   9
  -4   4   8 3919.34 355.042   8
  -4  -4   8 5993.78 491.757   1
  -4   4   8 4333.40 315.957   1
  -4  -4   8 4610.65 492.386   6
   4   4  -8 5226.08 362.944   5
   4  -4  -8 4590.23 493.004  11
   4   4  -8 5991.39 390.658  10
   4   4  -7 7377.22 497.508   9
  -4   4   7 5102.78 382.474   8
  -4  -4   7 7378.97 506.494   1
  -4   4   7 5034.98 298.745   1
  -4  -4   7 6205.24 502.138   6
   4   4  -7 6255.79 249.040   2
   4   4  -7 6612.86 367.273   5
   4  -4  -7 5831.79 491.567  11
  -4   4   7 5472.05 473.953   2
   4  -4  -7 5219.34 258.953  10
   4   4  -7 6798.62 412.125  10
   4   4  -6 18958.8 638.061   9
  -4   4   6 13594.7 539.682   8
   4   4  -6 17235.5 384.515   3
   4  -4  -6 15817.8 651.920  11
  -4  -4   6 20312.3 663.270   1
  -4   4   6 13919.3 381.888   1
   4  -4  -6 13674.5 636.984   3
  -4  -4   6 15539.0 636.238   6
   4   4  -6 17129.0 510.127   5
  -4   4   6 13990.5 595.214   2
   4   4  -6 18384.7 565.599  10
   4   4  -5 16531.0 601.005   9
  -4   4   5 13594.8 554.830   8
   4   4  -5 15939.0 309.961   3
   4  -4  -5 12252.9 228.857   7
  -4   4   5 12084.0 313.602   1
   4  -4  -5 15161.2 631.554   3
  -4  -4   5 15433.4 618.954   6
   4   4  -5 15105.3 466.906   5
  -4   4   5 14401.6 587.324   2
   4   4  -5 17204.8 567.830  10
   4   4  -4 662.146 213.846   5
   4   4  -4 677.008 365.793  10
   4   4  -4 761.414 150.519   0
   4   4  -4 589.589 312.377   9
  -4   4   4 269.684 343.731   2
   4  -4  -4 320.745 218.528   4
  -4   4   4 613.386 301.905   8
  -4  -4   4 735.062 288.865   7
   4   4  -4 425.318 89.5584   3
  -4  -4   4 492.107 385.235   6
   4  -4  -4 420.426 338.426   3
   4   4  -3 683.082 395.633  10
   4   4  -3 85.0203 303.576   9
  -4   4   3-39.6162 298.059   2
   4  -4  -3-49.0477 214.572   4
   4   4  -3 477.893 212.229   0
  -4  -4   3 84.2325 259.027   7
  -4   4   3-6.48062 285.254   8
  -4  -4   3-4.69372 406.006   6
   4  -4  -3 237.380 298.056   3
   4  -4  -2 10450.3 390.269   4
  -4   4   2 9513.21 496.023   8
   4   4  -2 13436.9 401.811   0
  -4  -4   2 13950.1 534.611   7
   4  -4  -2 11223.7 509.822   3
  -4  -4   2 13097.7 603.816   6
   4  -4  -2 9374.55 194.390   1
  -4  -4   2 11141.7 361.087   0
  -4   4   2 10528.2 504.957   2
   4   4  -2 13830.5 585.772  10
  -4   4   1 24630.8 649.269   2
   4   4  -1 27117.9 736.936  10
  -4   4   1 22049.8 661.124   8
  -4  -4   1 32228.7 729.818   7
   4  -4  -1 22988.0 654.159   3
   4   4  -1 27345.2 597.752   0
   4  -4  -1 19439.3 268.779   1
   4  -4  -1 21312.4 493.120   4
  -4  -4   0 60313.4 736.145   4
   4  -4   0 61329.3 769.230   4
   4  -4   0 53786.3 353.091   9
  -4   4   0 66352.8 1060.10   8
   4  -4   0 63807.1 1030.59   3
   4  -4   0 58308.9 496.972   1
  -4  -4   0 72382.9 1013.55   7
   4   4   0 58495.3 890.035   0
  -4   4   0 65223.8 999.747   2
   4   4   0 63501.1 1025.49  10
  -4  -4  -1 9540.50 354.950   4
  -4   4  -1 10075.8 512.788   8
   4  -4   1 8862.48 483.384   3
   4   4   1 7898.03 555.676  10
  -4  -4  -1 10908.9 507.858   7
  -4   4  -1 7524.98 163.577   7
  -4  -4  -1 6964.63 131.375   3
   4   4   1 8184.06 493.425   0
  -4   4  -1 10125.0 488.636   2
  -4  -4  -2 18493.0 465.971   4
  -4   4  -2 17680.9 600.425   8
   4  -4   2 16367.4 563.954   3
  -4  -4  -2 17823.0 289.033   3
  -4  -4  -2 19927.5 617.876   7
  -4   4  -2 17671.5 322.183   7
   4   4   2 16822.4 623.457   0
  -4   4  -2 16643.1 549.824   2
   4   4   2 16168.1 653.857  10
  -4  -4  -3 5442.09 321.614   4
  -4   4  -3 4579.23 377.985   8
   4  -4   3 4251.49 381.154   3
  -4  -4  -3 5209.35 223.340   3
  -4  -4  -3 5848.00 444.801   7
  -4   4  -3 4965.41 245.597   7
   4   4   3 4698.36 486.949   0
  -4   4  -3 4637.57 351.189   2
  -4   4  -3 4304.86 288.331   5
   4   4   3 4112.87 486.890  10
  -4  -4  -4 13463.6 430.463   4
  -4   4  -4 11975.5 497.104   8
   4  -4   4 12191.8 546.587   3
  -4  -4  -4 12202.7 357.984   3
  -4  -4  -4 13866.9 557.100   7
  -4   4  -4 11748.0 368.114   7
   4   4   4 12676.3 636.315   0
  -4   4  -4 11718.4 487.524   2
  -4   4  -4 11400.0 393.358   5
  -4   4  -5 4.80836 185.040   5
  -4   4  -5-192.218 257.914   2
   4   4   5 291.944 451.552   0
  -4   4  -5-91.3005 251.195   8
  -4  -4  -5-110.718 307.854   7
   4  -4   5 6.56069 286.009   3
  -4  -4  -5 39.1337 207.297   4
   4   4   6 2520.68 533.007   0
  -4   4  -6 2488.03 305.183   8
   4  -4   6 2148.09 359.636   3
  -4  -4  -6 2377.82 375.493   7
  -4   4  -6 2776.56 318.433   2
  -4   4  -6 2368.69 246.790   5
  -4   4  -7 7833.85 406.932   8
   4  -4   7 6973.55 506.593   3
  -4  -4  -7 8415.15 526.356   7
   4   4   7 8965.63 653.875   0
  -4   4  -7 7798.59 420.219   2
  -4   4  -7 7312.10 376.135   5
  -4   4  -8 15.3531 232.665   5
   4   4   8 126.788 493.550   0
  -4   4  -8-82.3132 232.240   8
   4  -4   8 9.77869 364.602   3
  -4  -4  -8-28.4970 314.380   7
   4   4   9 3488.79 608.163   0
  -4   4  -9 4330.13 321.611   8
  -4  -4  -9 4071.84 470.566   7
   4  -4   9 3338.61 505.381   3
  -4   4  -9 3010.83 361.128   5
   4  -4  10 6175.53 633.976   3
  -4  -4 -10 6772.23 546.080   7
   4   4  10 5581.38 702.951   0
  -4   4 -10 5819.56 436.423   5
   4  -4  11 281.041 430.021   0
   4  -4  11 430.930 471.665   3
  -4  -4 -11 296.254 364.840   7
   4   4  11-210.700 570.611   0
  -4   4 -11 279.699 318.653   5
  -4  -4 -12 2381.45 480.050   7
   4  -4  12 2300.31 517.957   0
   4   4  12 2280.33 670.947   0
  -4   4 -12 1694.13 404.374   5
   4  -4  13 30.6207 478.429   0
  -4  -4 -13 109.309 449.357   7
   4   4  13 283.562 658.175   0
  -4   4 -13-217.289 361.143   5
   4  -4  14 255.237 512.674   0
  -4   4 -14 457.773 377.864   5
  -4   5  15 3420.39 629.538   2
   4   5 -15 5436.13 571.841   5
  -4   5  14 1386.90 487.917   2
  -4  -5  14 1673.60 477.488   6
  -4  -5  14 1435.12 565.520   1
   4  -5 -14 1436.02 634.981  11
   4   5 -14 1502.46 427.013   5
  -4  -5  13 7833.92 712.919   1
  -4  -5  13 6691.49 615.270   6
   4   5 -13 7162.95 559.597   5
   4  -5 -13 5684.77 702.477  11
  -4   5  13 5882.16 629.216   2
   4   5 -12 4707.57 526.109   9
  -4  -5  12 5304.03 624.272   1
  -4   5  12 4041.23 463.437   1
  -4  -5  12 5306.35 586.678   6
   4   5 -12 5169.38 492.738   5
   4  -5 -12 4777.93 681.742  11
  -4   5  12 4861.79 587.996   2
   4   5 -11-64.5709 320.292   5
   4   5 -11 62.5471 262.858  10
   4   5 -11 42.3530 362.104   9
  -4   5  11 121.196 405.220   2
  -4   5  11-82.5566 271.984   8
  -4  -5  11-46.3010 461.063   6
  -4  -5  11-151.178 449.318   1
  -4   5  11-101.812 306.937   1
   4  -5 -11 63.2668 523.752  11
   4   5 -10 4346.68 471.608   9
  -4   5  10 3164.48 365.322   8
  -4   5  10 3190.15 500.796   2
   4  -5 -10 3749.28 578.694  11
  -4  -5  10 4705.87 543.454   1
  -4   5  10 3620.30 355.001   1
  -4  -5  10 3507.21 521.717   6
   4   5 -10 4355.63 415.807   5
   4   5 -10 4141.07 378.577  10
   4   5  -9 474.407 280.125   5
   4   5  -9 385.077 286.078  10
  -4   5   9 525.517 391.760   2
  -4   5   9 448.024 288.027   8
   4   5  -9 313.693 364.007   9
   4  -5  -9 575.427 165.729   7
  -4   5   9 438.059 236.827   1
  -4  -5   9 266.727 412.505   6
  -4  -5   9 478.241 418.796   1
   4  -5  -9 346.007 495.204  11
   4  -5  -8 2647.28 489.798  11
   4   5  -8 2675.20 398.845   9
   4   5  -8 2733.70 333.683   5
  -4   5   8 2341.15 451.363   2
  -4   5   8 2307.47 358.896   8
  -4  -5   8 3160.66 451.395   1
   4  -5  -8 2387.74 203.322   7
  -4   5   8 2056.27 254.313   1
  -4  -5   8 2908.14 503.858   6
   4   5  -8 3145.01 384.214  10
   4   5  -7 1708.60 316.311   5
   4   5  -7 1747.91 358.185  10
   4   5  -7 2239.18 391.902   9
  -4   5   7 1526.91 424.898   2
   4  -5  -7 1371.45 445.264  11
  -4   5   7 1415.02 335.963   8
   4  -5  -7 1469.34 157.793   7
  -4  -5   7 1482.67 450.609   6
  -4  -5   7 1697.14 414.939   1
   4  -5  -7 1613.56 419.786   3
  -4   5   7 1528.56 206.430   1
   4   5  -6 12400.4 569.017   9
  -4   5   6 10672.1 544.620   8
  -4  -5   6 13469.6 596.871   1
  -4   5   6 9899.33 282.813   1
   4  -5  -6 8794.17 204.615   7
   4  -5  -6 10138.5 580.161   3
  -4  -5   6 12069.3 646.247   6
  -4   5   6 10937.7 600.636   2
   4  -5  -6 10788.9 604.519  11
   4   5  -6 12296.3 496.676   5
   4   5  -6 12681.5 556.241  10
   4   5  -5 5399.41 466.575   9
   4  -5  -5 4314.13 370.665   4
  -4   5   5 4919.15 440.203   8
   4   5  -5 4295.56 163.454   3
   4  -5  -5 4285.41 472.956   3
   4   5  -5 5587.02 396.437   5
  -4  -5   5 4973.12 518.922   6
   4  -5  -5 4453.53 464.214  11
  -4   5   5 4647.06 495.748   2
   4   5  -4 12193.4 495.430   5
   4   5  -4 13536.2 581.908   9
   4   5  -4 15151.3 383.951   0
   4  -5  -4 10644.5 480.015   4
  -4   5   4 9327.65 536.348   8
  -4  -5   4 14852.0 596.258   7
   4  -5  -4 10239.0 578.282   3
  -4  -5   4 12612.4 666.531   6
   4  -5  -4 10345.1 594.261  11
  -4   5   4 10176.7 589.057   2
   4   5  -4 15219.4 618.416  10
   4   5  -3 53723.8 995.801   9
   4  -5  -3 54079.7 880.875   4
   4   5  -3 65433.5 771.417   0
  -4   5   3 50430.9 1032.73   8
  -4  -5   3 64515.9 1038.45   7
   4  -5  -3 56612.1 1040.34   3
  -4  -5   3 57697.3 1070.18   6
  -4  -5   3 51888.2 656.242   0
  -4   5   3 52408.8 1009.14   2
   4   5  -3 61523.5 1044.22  10
   4   5  -2 2827.21 327.570   0
  -4   5   2 1787.86 403.966   8
   4  -5  -2 2359.74 316.503   4
  -4  -5   2 2897.88 391.478   7
  -4  -5   2 2278.62 494.975   6
   4  -5  -2 2097.70 386.039   3
  -4   5   2 2915.14 443.700   2
   4   5  -1 1495.77 452.513  10
  -4   5   1 1194.23 350.399   2
   4  -5  -1 1196.40 255.996   4
  -4   5   1 1150.84 359.458   8
  -4  -5   1 1976.78 344.154   7
   4   5  -1 1187.39 317.354   0
   4  -5  -1 1056.97 331.983   3
  -4  -5   1 1503.67 428.024   6
  -4  -5   0 5410.62 328.734   4
   4  -5   0 4147.48 307.472   4
  -4   5   0 4361.30 419.663   8
   4   5   0 3693.81 405.304   0
   4  -5   0 4190.80 420.199   3
  -4  -5   0 5625.01 398.813   7
  -4  -5   0 6318.61 503.492   6
  -4   5   0 4016.16 395.709   2
   4   5   0 3648.63 513.660  10
  -4  -5  -1 12482.1 423.869   4
   4  -5   1 10235.5 209.787   9
  -4   5  -1 12620.5 583.834   8
   4  -5   1 11294.7 527.154   3
   4   5   1 11025.1 552.108   0
  -4  -5  -1 12727.0 521.693   7
  -4   5  -1 11593.8 510.513   2
   4   5   1 10827.1 607.411  10
   4   5   2 171.589 433.533  10
  -4   5  -2 132.213 279.020   2
   4  -5   2 81.9585 113.134   9
  -4  -5  -2 237.039 214.821   4
  -4   5  -2 204.135 318.803   8
  -4  -5  -2 325.568 296.689   7
  -4   5  -2 123.589 90.3607   7
   4  -5   2 49.1760 294.441   3
   4   5   2-16.2198 371.671   0
   4   5   3 911.627 451.205  10
  -4   5  -3 1218.31 290.967   2
  -4  -5  -3 967.232 253.355   4
  -4   5  -3 1100.43 315.941   8
  -4  -5  -3 1309.92 358.590   7
  -4   5  -3 1068.94 159.235   7
   4  -5   3 1347.87 355.184   3
   4   5   3 1151.95 456.387   0
   4   5   4 3411.52 521.187  10
  -4  -5  -4 3764.62 335.420   4
  -4   5  -4 3665.78 385.662   8
   4  -5   4 3778.39 425.865   3
  -4   5  -4 3099.98 289.834   5
  -4  -5  -4 3874.66 435.542   7
  -4   5  -4 3174.09 350.953   2
   4   5   4 3415.44 516.349   0
   4   5   5 3714.74 520.293  10
  -4  -5  -5 4179.46 352.662   4
  -4   5  -5 4322.32 390.634   8
   4  -5   5 3354.06 416.932   3
  -4  -5  -5 4612.00 432.571   7
   4   5   5 4686.37 538.354   0
  -4   5  -5 3974.40 358.574   2
  -4   5  -5 3466.84 323.502   5
  -4  -5  -6 10542.0 477.265   4
  -4   5  -6 10557.0 514.379   8
   4  -5   6 10052.8 572.573   3
  -4  -5  -6 11477.4 593.728   7
   4   5   6 10338.1 704.369   0
  -4   5  -6 11407.7 507.589   2
  -4   5  -6 9563.61 439.176   5
   4   5   6 9659.22 648.262  10
  -4  -5  -7 8372.17 473.189   4
  -4   5  -7 8965.37 482.478   8
   4  -5   7 8610.80 578.952   3
  -4  -5  -7 8681.01 542.939   7
   4   5   7 8181.15 691.633   0
  -4   5  -7 8600.62 454.195   2
  -4   5  -7 7906.70 416.802   5
   4   5   7 8058.43 587.758  10
  -4   5  -8 196.697 267.002   5
   4   5   8 518.916 453.399  10
   4   5   8 668.915 539.068   0
  -4   5  -8 391.937 254.935   8
   4  -5   8 185.794 380.171   3
  -4  -5  -8 271.194 358.777   7
  -4   5  -9 203.255 274.475   5
   4   5   9 229.304 465.571  10
  -4   5  -9-44.7187 252.599   8
   4  -5   9 250.048 414.864   3
  -4  -5  -9 117.799 367.786   7
   4   5   9-72.1129 561.133   0
  -4   5 -10 1734.27 349.966   5
   4   5  10 1581.03 471.169  10
   4   5  10 1978.51 622.830   0
   4  -5  10 1974.17 508.192   3
  -4  -5 -10 1541.34 441.911   7
  -4   5 -11 1640.48 378.981   5
   4   5  11 2637.86 550.856  10
   4  -5  11 2425.82 564.625   3
  -4  -5 -11 3216.06 481.792   7
   4   5  11 2069.27 649.351   0
   4  -5  12-90.8774 462.489   0
   4   5  12 351.414 470.346  10
   4  -5  12 117.250 496.554   3
  -4  -5 -12 53.9907 411.140   7
   4   5  12-165.509 621.075   0
  -4   5 -12 110.267 323.399   5
   4  -5  13 2555.73 576.509   0
  -4   5 -13 2162.94 451.933   5
   4  -5  14 295.508 423.955   1
  -4   5 -14 37.7128 363.640   5
  -4   6  15 561.651 463.238   2
  -4  -6  15 141.265 488.438   6
   4   6 -14-368.210 374.882   5
  -4   6  14-10.4671 480.046   2
  -4  -6  14 9.17805 465.557   6
  -4  -6  14 35.2024 523.174   1
   4  -6 -14-89.6331 607.749  11
   4   6 -13 1729.84 459.186   5
  -4   6  13 1335.92 564.243   2
  -4  -6  13 1815.71 535.386   6
  -4  -6  13 2662.76 588.483   1
   4  -6 -13 2021.84 673.628  11
   4   6 -12 59.1960 372.467   5
   4   6 -12 393.025 401.819   9
  -4   6  12 127.904 483.141   2
  -4  -6  12 165.347 520.645   6
  -4  -6  12 706.942 508.791   1
   4  -6 -12 694.042 591.571  11
   4   6 -11 379.542 315.867  10
   4   6 -11-4.91923 386.454   9
  -4   6  11 160.542 467.000   2
  -4   6  11 0.82974 345.128   8
  -4  -6  11 205.371 484.684   6
   4   6 -11 105.628 330.333   5
  -4  -6  11 159.794 450.892   1
   4  -6 -11 564.064 547.921  11
   4   6 -10 1080.29 358.469  10
   4   6 -10 1547.11 359.747   5
   4   6 -10 847.730 401.278   9
  -4   6  10 1017.59 479.355   2
  -4   6  10 790.639 351.081   8
  -4  -6  10 1291.41 549.313   6
  -4  -6  10 1186.38 473.177   1
   4  -6 -10 1288.31 599.154  11
   4   6  -9 21852.2 792.401   9
  -4   6   9 17882.7 699.508   8
  -4  -6   9 23297.3 849.206   1
   4   6  -9 22730.9 726.382   5
  -4  -6   9 23447.3 915.043   6
   4  -6  -9 18860.2 937.172  11
  -4   6   9 19970.6 891.250   2
   4   6  -9 24674.3 737.158  10
   4   6  -8 2764.77 464.230   9
  -4   6   8 2308.03 505.511   2
  -4   6   8 2830.08 433.949   8
  -4  -6   8 2898.14 578.250   6
  -4  -6   8 2898.22 482.902   1
   4  -6  -8 2150.57 490.161   3
   4   6  -8 2788.61 385.783   5
   4  -6  -8 3739.36 635.688  11
   4   6  -8 3096.38 435.310  10
   4   6  -7 7270.49 546.700   9
   4  -6  -7 5265.14 454.406   4
  -4   6   7 5408.54 502.172   8
  -4  -6   7 7080.28 548.940   1
   4  -6  -7 4835.22 556.772   3
  -4  -6   7 8232.52 622.225   6
   4  -6  -7 6655.98 665.753  11
   4   6  -7 6149.21 451.816   5
  -4   6   7 4952.22 338.996  10
  -4   6   7 5915.79 581.868   2
   4   6  -7 7831.48 537.361  10
   4   6  -6 3987.52 485.110   9
   4  -6  -6 3584.06 395.077   4
  -4   6   6 3577.13 445.630   8
   4  -6  -6 3860.44 483.143   3
  -4  -6   6 4865.40 572.386   6
   4   6  -6 4016.40 394.963   5
   4  -6  -6 3961.45 564.500  11
  -4   6   6 3108.03 325.144  10
  -4   6   6 3847.68 501.810   2
   4   6  -6 4231.80 474.589  10
   4   6  -5 10360.2 583.936   9
   4  -6  -5 8373.62 503.842   4
  -4   6   5 8736.85 556.113   8
   4  -6  -5 9239.18 590.874   3
  -4  -6   5 10800.9 650.828   6
   4  -6  -5 9304.97 634.707  11
  -4   6   5 9466.72 610.841   2
  -4   6   5 7616.34 423.481  10
   4   6  -5 12851.2 600.600  10
   4   6  -5 10220.0 516.923   5
   4   6  -4 2154.13 427.644  10
   4   6  -4 2974.65 408.644   9
   4  -6  -4 1834.01 362.801   4
  -4   6   4 1870.11 439.370   2
  -4   6   4 1928.10 420.120   8
  -4  -6   4 2091.88 479.959   6
   4  -6  -4 2264.44 412.193   3
   4  -6  -4 1864.10 419.782  11
  -4   6   4 2001.74 317.878  10
   4   6  -3 303.693 255.762   0
   4   6  -3 677.628 461.283  10
   4   6  -3 497.598 358.160   9
   4  -6  -3-86.1648 283.826   4
  -4   6   3-32.8543 359.793   2
  -4   6   3 82.6766 362.278   8
  -4  -6   3 315.821 322.134   7
  -4  -6   3 671.534 449.597   6
   4  -6  -3 75.6355 355.804   3
   4  -6  -3 257.666 369.996  11
  -4   6   3-118.217 290.231  10
   4  -6  -2 9501.01 480.519   4
   4   6  -2 13434.7 488.763   0
  -4   6   2 10654.3 597.199   8
  -4  -6   2 12628.3 573.450   7
   4  -6  -2 9133.12 564.502   3
  -4  -6   2 10494.3 611.222   6
   4  -6  -2 9288.52 587.053  11
  -4   6   2 11122.7 596.138   2
  -4   6   2 8783.45 492.505  10
   4   6  -2 12664.8 643.774  10
   4  -6  -1 4585.53 384.785   4
   4   6  -1 7112.21 444.880   0
  -4   6   1 5492.18 531.945   8
  -4   6   1 5838.58 508.107   2
  -4  -6   1 7443.62 493.199   7
   4  -6  -1 4751.28 489.513   3
  -4  -6   1 5123.05 534.401   6
  -4   6   1 4708.41 445.604  10
   4   6  -1 6648.47 617.721  10
  -4  -6   0 16017.7 551.368   4
   4  -6   0 12396.6 526.193   4
  -4   6   0 12788.2 650.273   8
   4   6   0 13762.8 613.098   0
   4  -6   0 13254.0 613.369   3
  -4  -6   0 16724.3 624.748   7
  -4  -6   0 16497.4 724.332   6
  -4   6   0 13215.4 588.556   2
  -4   6   0 13269.0 604.436  10
   4   6   0 13343.4 736.649  10
  -4  -6  -1 23061.1 624.103   4
  -4   6  -1 25033.8 802.879   8
   4   6   1 21071.4 730.811   0
   4  -6   1 20371.3 708.227   3
  -4  -6  -1 23374.6 706.956   7
  -4  -6  -1 23762.4 769.781   6
  -4   6  -1 22950.3 720.458   2
   4   6   1 20687.0 828.591  10
   4   6   2 384.453 515.903  10
  -4   6  -2 1050.02 360.482   2
  -4  -6  -2 872.745 310.278   4
  -4   6  -2 2096.99 452.803   8
  -4  -6  -2 637.374 389.534   7
   4   6   2 568.353 455.678   0
   4  -6   2 654.587 393.159   3
  -4  -6  -3 27525.8 699.574   4
  -4   6  -3 26835.1 818.756   8
   4  -6   3 25040.7 797.755   3
   4   6   3 24496.0 839.488   0
  -4  -6  -3 27937.3 829.874   7
  -4   6  -3 24766.3 732.097   2
   4   6   3 23297.4 829.675  10
  -4   6  -4 838.853 303.883   5
   4   6   4 957.976 470.316  10
  -4   6  -4 817.580 321.381   2
  -4  -6  -4 615.458 298.070   4
  -4   6  -4 998.547 374.719   8
  -4  -6  -4 712.315 375.833   7
   4  -6   4 343.639 383.314   3
   4   6   4 454.832 436.989   0
  -4   6  -5 1241.17 289.651   5
   4   6   5 1888.85 496.570  10
  -4   6  -5 1536.92 322.321   2
  -4  -6  -5 2078.00 342.392   4
  -4   6  -5 1762.77 368.942   8
  -4  -6  -5 2090.01 424.829   7
   4  -6   5 1331.09 394.747   3
   4   6   5 1213.36 476.668   0
  -4   6  -6 856.644 283.032   5
  -4   6  -6 1147.11 307.804   2
   4   6   6 875.094 498.120  10
  -4  -6  -6 773.665 303.710   4
  -4   6  -6 1058.19 332.966   8
  -4  -6  -6 952.069 389.656   7
   4  -6   6 1197.68 362.708   3
   4   6   6 741.333 519.584   0
  -4  -6  -7 6754.52 476.122   4
  -4   6  -7 6693.98 473.445   8
   4  -6   7 5902.92 545.112   3
   4   6   7 7175.75 680.850   0
  -4  -6  -7 7255.74 563.603   7
  -4   6  -7 7002.02 434.410   2
  -4   6  -7 5616.69 441.368   5
   4   6   7 5202.86 581.337  10
   4   6   8 3356.18 562.395  10
  -4  -6  -8 4335.03 445.666   4
  -4   6  -8 4134.49 403.508   8
   4  -6   8 3899.71 520.142   3
   4   6   8 4705.19 651.578   0
[truncated: 210,650 more chars]
