# Supplementary material for: Crystal structure and quantum-chemical calculations of a tri­methyl­aluminium–THF adduct
Source: Acta Crystallogr E Crystallogr Commun. 2018 Jan 31;74(Pt 2):267–70. doi: 10.1107/S2056989018001275 (PMC5956351; doi:10.1107/S2056989018001275)
Supplement: Supplementary file 2 [file e-74-00267-Isup2.hkl]

data_I                                                                          
_shelx_title ' 2077 OLEX2: imported from CIF'                                   
_shelx_refln_list_code          4                                               
_shelx_F_calc_maximum      125.21                                               
_exptl_crystal_F_000       320.00                                               
_reflns_d_resolution_high  0.7828                                               
                                                                                
loop_                                                                           
 _space_group_symop_operation_xyz                                               
 'x, y, z'                                                                      
 '-x, y+1/2, -z+1/2'                                                            
 '-x, -y, -z'                                                                   
 'x, -y-1/2, z-1/2'                                                             
                                                                                
_cell_length_a     7.7034                                                       
_cell_length_b     9.1228                                                       
_cell_length_c    13.6833                                                       
_cell_angle_alpha  90.000                                                       
_cell_angle_beta   98.845                                                       
_cell_angle_gamma  90.000                                                       
                                                                                
_shelx_F_squared_multiplier     1.000                                           
                                                                                
loop_                                                                           
 _refln_index_h                                                                 
 _refln_index_k                                                                 
 _refln_index_l                                                                 
 _refln_F_squared_calc                                                          
 _refln_F_squared_meas                                                          
 _refln_F_squared_sigma                                                         
 _refln_observed_status                                                         
   1   0   0        284.25        277.65        13.36 o                         
   2   0   0       2862.95       3024.37        40.21 o                         
   3   0   0       5066.63       4844.65        48.92 o                         
   4   0   0        641.85        535.17         4.21 o                         
   5   0   0         19.04          8.57         1.64 o                         
   6   0   0         21.12         14.88         1.85 o                         
   7   0   0        213.30        211.10         6.15 o                         
   8   0   0        112.94        118.41         3.74 o                         
   9   0   0        111.36        121.02         4.87 o                         
   1   1   0       2025.16       2220.29        26.60 o                         
   2   1   0        142.32        136.38         2.36 o                         
   3   1   0        261.93        262.91         2.85 o                         
   4   1   0        281.97        302.03         3.66 o                         
   5   1   0         21.94         26.47         1.25 o                         
   6   1   0          1.89          1.82         1.22 o                         
   7   1   0         64.76         71.50         2.89 o                         
   8   1   0          1.32          1.42         1.89 o                         
   9   1   0          6.30          4.74         2.54 o                         
   0   2   0        440.56        529.23        10.36 o                         
   1   2   0       2867.53       3325.75        45.07 o                         
   2   2   0         29.05         35.74         0.58 o                         
   3   2   0        466.49        446.38         9.25 o                         
   4   2   0       1484.93       1357.04        21.45 o                         
   5   2   0        280.44        224.15         7.39 o                         
   6   2   0         27.32         30.08         1.48 o                         
   7   2   0         99.89        107.05         2.27 o                         
   8   2   0        128.99        138.55         3.43 o                         
   9   2   0         31.58         38.16         2.75 o                         
   1   3   0        799.40       1009.28        17.39 o                         
   2   3   0        706.52        846.87        15.98 o                         
   3   3   0        852.01        940.18        16.90 o                         
   4   3   0          2.51          3.25         0.72 o                         
   5   3   0        214.11        213.48         7.44 o                         
   6   3   0        213.24        208.01         6.62 o                         
   7   3   0         13.69         14.33         2.14 o                         
   8   3   0          7.90          9.65         2.22 o                         
   9   3   0         14.65         13.79         2.77 o                         
   0   4   0        760.72       1038.85        22.84 o                         
   1   4   0       1351.58       1652.28        28.05 o                         
   2   4   0        122.83        173.51         8.33 o                         
   3   4   0       1488.51       1582.33        40.25 o                         
   4   4   0        824.71        815.45        20.85 o                         
   5   4   0        210.78        213.76         4.99 o                         
   6   4   0         99.45         97.57         2.89 o                         
   7   4   0        128.63        127.69         3.44 o                         
   8   4   0         60.26         64.28         3.18 o                         
   9   4   0          0.51          0.53         2.78 o                         
   1   5   0        243.71        290.53         7.51 o                         
   2   5   0         19.21         11.18         0.82 o                         
   3   5   0          9.83          5.68         1.19 o                         
   4   5   0         62.81         65.20         4.06 o                         
   5   5   0         11.72         11.98         1.91 o                         
   6   5   0         43.85         40.90         2.51 o                         
   7   5   0        117.19        115.37         3.47 o                         
   8   5   0          0.01         -0.07         2.88 o                         
   0   6   0        176.36        227.40        10.08 o                         
   1   6   0        274.94        324.39        14.79 o                         
   2   6   0         21.25         24.55         1.18 o                         
   3   6   0         23.23         35.32         4.07 o                         
   4   6   0        193.85        195.93         6.48 o                         
   5   6   0         93.26         81.21         3.84 o                         
   6   6   0          2.21          4.32         2.27 o                         
   7   6   0         24.37         26.39         2.84 o                         
   8   6   0         60.39         74.48         4.82 o                         
   1   7   0        524.57        576.83         9.14 o                         
   2   7   0         69.29         77.90         2.62 o                         
   3   7   0         70.56         88.90         5.84 o                         
   4   7   0         21.49         14.13         1.71 o                         
   5   7   0          1.73          1.47         1.83 o                         
   6   7   0         98.62        109.45         3.54 o                         
   7   7   0         32.29         29.47         3.30 o                         
   0   8   0        517.11        565.96        21.30 o                         
   1   8   0          0.01          2.22         1.13 o                         
   2   8   0          0.02          0.98         1.37 o                         
   3   8   0         39.86         34.19         1.91 o                         
   4   8   0         53.47         47.31         2.23 o                         
   5   8   0         12.84          8.59         2.04 o                         
   6   8   0          0.95          3.10         2.46 o                         
   7   8   0         20.32         19.65         5.18 o                         
   1   9   0         26.70         27.84         1.69 o                         
   2   9   0        165.79        167.90         3.02 o                         
   3   9   0         91.67         82.98         2.35 o                         
   4   9   0          4.81          3.61         1.75 o                         
   5   9   0         85.07         80.00         3.42 o                         
   6   9   0         29.22         27.16         3.21 o                         
   0  10   0          5.88         12.50         3.25 o                         
   1  10   0          9.26          8.43         1.77 o                         
   2  10   0          2.81          4.33         1.63 o                         
   3  10   0          2.11          1.09         1.85 o                         
   4  10   0          0.38          0.44         2.09 o                         
   1  11   0          9.15         10.24         2.35 o                         
   2  11   0         51.45         51.97         2.47 o                         
   3  11   0         11.23          7.45         2.03 o                         
  -9   1   1         82.21         93.50         3.47 o                         
  -8   1   1        116.62        121.05         2.89 o                         
  -7   1   1          1.87          2.95         1.49 o                         
  -6   1   1        370.87        355.74         3.47 o                         
  -5   1   1         60.81         41.69         1.39 o                         
  -4   1   1        632.31        582.53        12.24 o                         
  -3   1   1        372.57        347.27         4.09 o                         
  -2   1   1       1165.88       1146.78        19.48 o                         
  -1   1   1       3929.32       4575.84       140.36 o                         
   0   1   1       1248.36       1574.51        62.82 o                         
   1   1   1       1055.96       1084.89        18.27 o                         
   2   1   1        738.93        711.17         9.42 o                         
   3   1   1        596.68        534.99         8.18 o                         
   4   1   1        124.41        139.26         3.09 o                         
   5   1   1          0.02          0.96         1.09 o                         
   6   1   1          1.14          0.40         1.22 o                         
   7   1   1        198.94        199.16         2.97 o                         
   8   1   1         45.27         45.03         2.22 o                         
   9   1   1          0.01          0.36         2.19 o                         
  -9   2   1          0.84          6.62         2.55 o                         
  -8   2   1         11.41         29.91         3.83 o                         
  -7   2   1          8.17         13.11         1.71 o                         
  -6   2   1        125.38        118.57         2.13 o                         
  -5   2   1          5.95          8.78         1.09 o                         
  -4   2   1        696.82        712.89        11.32 o                         
  -3   2   1         40.44         58.49         2.32 o                         
  -2   2   1         19.79         20.43         0.49 o                         
  -1   2   1          1.52          5.35         0.44 o                         
   0   2   1          3.67          6.99         0.32 o                         
   1   2   1        288.98        287.10         6.50 o                         
   2   2   1         25.81         26.24         0.71 o                         
   3   2   1        123.40        110.59         1.61 o                         
   4   2   1          9.65          8.05         0.57 o                         
   5   2   1        611.74        594.10        13.78 o                         
   6   2   1         12.17         12.96         1.35 o                         
   7   2   1         65.34         61.97         2.66 o                         
   8   2   1          5.26          6.89         2.29 o                         
   9   2   1          0.14          1.92         2.58 o                         
  -9   3   1         13.32         17.39         2.89 o                         
  -8   3   1         18.78         23.12         2.42 o                         
  -7   3   1         95.24         86.20         2.83 o                         
  -6   3   1          2.97          4.78         1.70 o                         
  -5   3   1       1433.86       1373.34        18.76 o                         
  -4   3   1        648.18        595.91        16.49 o                         
  -3   3   1        121.17        168.51        11.81 o                         
  -2   3   1       1617.83       1906.25        40.02 o                         
  -1   3   1        537.81        630.13        12.78 o                         
   0   3   1        158.96        167.29         3.14 o                         
   1   3   1         17.21         19.09         0.61 o                         
   2   3   1        109.02        105.10         3.32 o                         
   3   3   1        569.51        571.17        17.40 o                         
   4   3   1        506.05        494.75         4.92 o                         
   5   3   1         89.14        102.50         1.98 o                         
   6   3   1        365.51        360.84         7.01 o                         
   7   3   1          1.76          2.75         2.07 o                         
   8   3   1          0.16          1.70         2.19 o                         
   9   3   1          0.08         -0.42         2.30 o                         
  -9   4   1          3.48          4.43         2.71 o                         
  -8   4   1         22.49         33.91         3.12 o                         
  -7   4   1         50.73         46.16         2.73 o                         
  -6   4   1          6.00         10.06         2.14 o                         
  -5   4   1         19.73         15.92         2.39 o                         
  -4   4   1        321.55        317.42        16.61 o                         
  -3   4   1         20.23        102.37        16.56 o                         
  -2   4   1         47.80         51.28         1.84 o                         
  -1   4   1        258.34        300.69        11.35 o                         
   0   4   1        117.79        169.40         4.73 o                         
   1   4   1         18.65         19.00         0.84 o                         
   2   4   1        195.94        220.00         7.33 o                         
   3   4   1          0.02          1.55         0.67 o                         
   4   4   1        127.51        108.67         6.30 o                         
   5   4   1        231.53        222.95         4.32 o                         
   6   4   1          0.26          1.36         2.13 o                         
   7   4   1         18.72         21.85         2.69 o                         
   8   4   1         33.68         34.20         3.10 o                         
   9   4   1          3.31          4.69         3.32 o                         
  -8   5   1         49.43         46.93         3.51 o                         
  -7   5   1          1.78          5.15         2.34 o                         
  -6   5   1         18.38         20.36         2.37 o                         
  -5   5   1        427.69        466.01         5.54 o                         
  -4   5   1         19.74         18.89         1.66 o                         
  -3   5   1         44.10         56.30         1.73 o                         
  -2   5   1         40.37         40.93         2.46 o                         
  -1   5   1        399.13        426.92        15.82 o                         
   0   5   1          4.21         11.57         0.87 o                         
   1   5   1          3.67          3.80         0.71 o                         
   2   5   1        149.22        130.65         7.61 o                         
   3   5   1          1.41          2.92         0.86 o                         
   4   5   1        175.69        154.03         4.07 o                         
   5   5   1          2.51          1.03         1.58 o                         
   6   5   1         75.80         68.61         2.89 o                         
   7   5   1         20.57         21.54         2.63 o                         
   8   5   1         21.44         19.39         2.78 o                         
  -8   6   1         47.31         60.52         4.07 o                         
  -7   6   1        104.44        119.50         4.19 o                         
  -6   6   1         41.64         39.72         2.30 o                         
  -5   6   1         87.45         94.26         2.62 o                         
  -4   6   1         83.41         80.54         4.46 o                         
  -3   6   1        224.79        211.57         7.22 o                         
  -2   6   1        212.44        216.48         6.66 o                         
  -1   6   1        148.16        184.40         7.97 o                         
   0   6   1        977.90       1119.69        21.31 o                         
   1   6   1        859.63       1012.24        20.27 o                         
   2   6   1         25.97         28.75         1.02 o                         
   3   6   1        275.35        226.84         7.45 o                         
   4   6   1        329.43        311.66         7.02 o                         
   5   6   1         11.74          6.76         1.80 o                         
   6   6   1         72.74         75.00         3.02 o                         
   7   6   1          9.08         10.10         2.43 o                         
   8   6   1         58.53         67.67         4.06 o                         
  -7   7   1          8.05          9.23         2.86 o                         
  -6   7   1         33.93         34.48         2.76 o                         
  -5   7   1          0.01          0.77         1.67 o                         
  -4   7   1        115.89        112.54         3.44 o                         
  -3   7   1         39.88         38.12         1.83 o                         
  -2   7   1        108.72        126.67         4.34 o                         
  -1   7   1         90.50        120.88         9.27 o                         
   0   7   1        240.05        288.80        12.02 o                         
   1   7   1          8.40         29.76         5.51 o                         
   2   7   1         48.47         62.20         2.39 o                         
   3   7   1        310.75        319.36         7.76 o                         
   4   7   1          9.39          7.34         1.77 o                         
   5   7   1          9.90          7.06         1.95 o                         
   6   7   1          1.66          2.59         2.42 o                         
   7   7   1         21.17         22.10         3.24 o                         
  -7   8   1         32.92         33.79         4.04 o                         
  -6   8   1          2.01          1.60         2.07 o                         
  -5   8   1         11.82         10.53         1.96 o                         
  -4   8   1        199.02        179.51         2.99 o                         
  -3   8   1         24.39         22.87         1.72 o                         
  -2   8   1          0.00         -0.53         1.43 o                         
  -1   8   1         50.58         50.42         1.67 o                         
   0   8   1         30.26         68.73        10.73 o                         
   1   8   1         57.25         72.53         3.58 o                         
   2   8   1         35.21         31.20         1.79 o                         
   3   8   1          2.08          1.27         1.57 o                         
   4   8   1         58.81         54.20         2.36 o                         
   5   8   1        130.59        122.83         3.60 o                         
   6   8   1          0.20          1.38         2.21 o                         
  -6   9   1         14.66         13.40         2.72 o                         
  -5   9   1         11.00         11.15         2.34 o                         
  -4   9   1          0.14         -1.30         1.84 o                         
  -3   9   1          2.70          2.46         1.82 o                         
  -2   9   1         10.18         17.31         1.85 o                         
  -1   9   1          9.20         16.81         1.85 o                         
   0   9   1          7.85          6.89         1.21 o                         
   1   9   1          2.65          3.51         1.45 o                         
   2   9   1          3.52         11.28         2.65 o                         
   3   9   1          0.05          1.89         1.84 o                         
   4   9   1          0.04          0.73         1.93 o                         
   5   9   1          4.70          3.55         2.15 o                         
   6   9   1         12.50         11.03         3.64 o                         
  -5  10   1          0.01          1.03         2.60 o                         
  -4  10   1         78.85         71.30         2.86 o                         
  -3  10   1         62.47         57.18         2.47 o                         
  -2  10   1          8.83          9.90         1.85 o                         
  -1  10   1          8.02          9.37         1.72 o                         
   0  10   1         53.79         62.90         2.82 o                         
   1  10   1         85.87         85.77         2.34 o                         
   2  10   1         17.83         17.43         1.79 o                         
   3  10   1          1.25          2.07         1.81 o                         
   4  10   1         69.81         63.18         2.80 o                         
  -3  11   1          1.43          0.20         2.15 o                         
  -2  11   1          3.38          2.32         2.17 o                         
  -1  11   1          0.02         -0.91         2.49 o                         
   0  11   1         18.18         19.68         2.64 o                         
   1  11   1          1.20         -0.20         2.37 o                         
   2  11   1          0.98          3.19         2.26 o                         
   3  11   1          3.26          2.04         2.02 o                         
  -9   0   2         18.16         19.08         3.39 o                         
  -8   0   2        108.74        110.11         4.09 o                         
  -7   0   2        166.31        158.03         4.82 o                         
  -6   0   2        151.34        161.25         3.34 o                         
  -5   0   2        406.83        403.13         4.41 o                         
  -4   0   2         30.78         12.73         1.10 o                         
  -3   0   2        264.71        270.84         5.60 o                         
  -2   0   2          0.03          3.29         0.45 o                         
  -1   0   2       1637.14       1672.73        34.82 o                         
   0   0   2        675.71        662.60         3.25 o                         
   1   0   2      15677.60      13769.39       105.52 o                         
   2   0   2       1539.76       1576.25        28.36 o                         
   3   0   2        444.83        423.68         4.34 o                         
   4   0   2        965.41        861.00         7.48 o                         
   5   0   2          6.07          9.36         1.85 o                         
   6   0   2         49.27         44.47         2.68 o                         
   7   0   2          0.72          1.40         2.10 o                         
   8   0   2         89.82         87.32         3.68 o                         
   9   0   2         65.81         76.88         5.30 o                         
  -9   1   2          0.09         16.67         4.26 o                         
  -8   1   2         21.78         32.16         2.41 o                         
  -7   1   2          3.65          2.81         1.46 o                         
  -6   1   2         35.95         34.01         2.07 o                         
  -5   1   2          1.47          1.99         0.39 o                         
  -4   1   2         22.73         24.07         0.86 o                         
  -3   1   2        271.50        249.05         2.75 o                         
  -2   1   2        176.01        198.36         3.86 o                         
  -1   1   2       2433.83       2885.09        47.31 o                         
   0   1   2       3350.00       3624.47       112.90 o                         
   1   1   2         36.56         34.03         0.74 o                         
   2   1   2         26.33         26.54         0.51 o                         
   3   1   2          1.51          1.40         0.48 o                         
   4   1   2         50.88         39.04         0.69 o                         
   5   1   2         54.17         43.36         2.29 o                         
   6   1   2         16.53         15.52         1.43 o                         
   7   1   2          6.75          3.70         1.73 o                         
   8   1   2         27.48         29.78         2.23 o                         
   9   1   2          8.81          9.09         2.34 o                         
  -9   2   2          1.96          2.03         2.46 o                         
  -8   2   2          7.58          8.18         2.11 o                         
  -7   2   2        235.47        242.80         4.22 o                         
  -6   2   2        126.78        111.47         4.09 o                         
  -5   2   2          0.27          0.70         0.58 o                         
  -4   2   2       1254.90       1159.56        19.06 o                         
  -3   2   2       1655.21       1607.88        34.61 o                         
  -2   2   2        359.36        443.42        10.40 o                         
  -1   2   2       3333.74       4790.30        64.82 o                         
   0   2   2       2538.85       3010.08        95.83 o                         
   1   2   2        822.98        897.02        17.52 o                         
   2   2   2         29.80         32.42         0.79 o                         
   3   2   2        225.65        241.21         3.35 o                         
   4   2   2         36.99         35.06         0.77 o                         
   5   2   2        209.61        191.10         2.25 o                         
   6   2   2          7.35          5.68         1.42 o                         
   7   2   2          5.12          3.76         1.54 o                         
   8   2   2         37.76         38.35         2.70 o                         
   9   2   2         26.72         30.63         2.99 o                         
  -9   3   2          1.61          3.36         2.73 o                         
  -8   3   2          0.00          2.79         2.51 o                         
  -7   3   2          0.02          3.05         1.96 o                         
  -6   3   2         65.46         59.23         1.25 o                         
  -5   3   2        151.82        161.42        10.25 o                         
  -4   3   2         90.58         95.06         7.50 o                         
  -3   3   2        344.99        422.56        12.07 o                         
  -2   3   2        495.04        677.53        24.93 o                         
  -1   3   2        278.14        368.31         8.63 o                         
   0   3   2         34.04         36.61         0.89 o                         
   1   3   2        591.98        685.48        15.69 o                         
   2   3   2         67.74         89.07         2.01 o                         
   3   3   2        559.97        555.01        12.75 o                         
   4   3   2        514.03        497.31         7.41 o                         
   5   3   2          4.78          3.77         0.77 o                         
   6   3   2        231.92        235.57         5.62 o                         
   7   3   2         70.98         78.45         3.09 o                         
   8   3   2          5.83          8.18         2.32 o                         
   9   3   2         12.55         11.10         2.70 o                         
  -9   4   2          3.00          4.20         2.82 o                         
  -8   4   2          8.15         10.49         2.73 o                         
  -7   4   2          3.35          4.46         2.08 o                         
  -6   4   2        108.38        105.44         2.20 o                         
  -5   4   2         33.02         31.90         1.78 o                         
  -4   4   2        136.30        152.22         6.75 o                         
  -3   4   2        352.08        456.45        14.51 o                         
  -2   4   2       1057.86       1248.94        43.42 o                         
  -1   4   2       1125.89       1566.37        32.20 o                         
   0   4   2        175.58        217.27         4.56 o                         
   1   4   2         16.58         13.91         0.64 o                         
   2   4   2        151.32        164.03         5.49 o                         
   3   4   2         18.69         22.81         0.94 o                         
   4   4   2        250.47        243.38         4.29 o                         
   5   4   2        261.66        249.74         2.49 o                         
   6   4   2         63.79         57.82         2.87 o                         
   7   4   2         56.14         57.47         3.08 o                         
   8   4   2         71.49         82.76         3.69 o                         
  -8   5   2         13.06         15.86         3.15 o                         
  -7   5   2          2.71          3.33         2.49 o                         
  -6   5   2        189.91        199.66         2.92 o                         
  -5   5   2         11.57         35.97         6.52 o                         
  -4   5   2         32.48         34.83         2.12 o                         
  -3   5   2        103.59        136.99         7.30 o                         
  -2   5   2         32.75         41.18         2.80 o                         
  -1   5   2        127.80        137.00         6.67 o                         
   0   5   2        829.02        960.29        21.72 o                         
   1   5   2          6.90         11.24         0.73 o                         
   2   5   2        612.49        598.34        22.81 o                         
   3   5   2        170.17        143.76         3.80 o                         
   4   5   2          2.12          1.90         0.82 o                         
   5   5   2         13.34         11.12         1.74 o                         
   6   5   2         26.59         22.23         2.41 o                         
   7   5   2          9.82          8.59         2.47 o                         
   8   5   2          6.22          6.60         2.60 o                         
  -8   6   2          7.72         11.95         3.19 o                         
  -7   6   2         58.33         66.14         3.76 o                         
  -6   6   2          1.96          3.48         1.95 o                         
  -5   6   2          7.10         10.58         1.85 o                         
  -4   6   2        139.69        150.99         6.39 o                         
  -3   6   2         55.20         65.66         5.15 o                         
  -2   6   2          0.22          9.40         2.84 o                         
  -1   6   2          5.68         14.02         1.97 o                         
   0   6   2        241.92        328.17        12.85 o                         
   1   6   2         65.50         82.39         5.36 o                         
   2   6   2          8.95          8.45         1.10 o                         
   3   6   2        136.40        127.61         4.13 o                         
   4   6   2          9.65         13.41         2.37 o                         
   5   6   2         39.56         35.44         2.18 o                         
   6   6   2          0.01          0.80         2.15 o                         
   7   6   2          1.99          1.83         2.44 o                         
   8   6   2         11.35          9.60         3.85 o                         
  -7   7   2          1.61          0.62         2.48 o                         
  -6   7   2         48.50         45.76         2.76 o                         
  -5   7   2         27.68         34.39         1.99 o                         
  -4   7   2          1.17          4.82         1.52 o                         
  -3   7   2         60.47         54.00         2.84 o                         
  -2   7   2          1.25          3.56         1.26 o                         
  -1   7   2         75.44         78.96         3.79 o                         
   0   7   2       1083.08       1262.66        31.90 o                         
   1   7   2          1.95          1.80         1.15 o                         
   2   7   2        331.64        333.14         7.12 o                         
   3   7   2        274.24        259.42         5.69 o                         
   4   7   2         39.06         35.81         1.99 o                         
   5   7   2         32.48         24.13         2.21 o                         
   6   7   2         13.69         14.81         2.44 o                         
   7   7   2         60.01         67.06         3.41 o                         
  -7   8   2          0.12         -0.33         3.49 o                         
  -6   8   2          1.24          0.58         2.06 o                         
  -5   8   2         10.69          5.50         1.95 o                         
  -4   8   2          0.23          2.88         1.74 o                         
  -3   8   2          8.24          8.01         1.89 o                         
  -2   8   2         13.58          8.49         1.69 o                         
  -1   8   2         50.54         52.30         1.99 o                         
   0   8   2          0.80          3.48         1.31 o                         
   1   8   2        280.00        295.91         4.81 o                         
   2   8   2          2.89          3.44         1.61 o                         
   3   8   2          0.78          0.15         1.63 o                         
   4   8   2         87.04         76.23         2.51 o                         
   5   8   2          2.33          1.26         2.01 o                         
   6   8   2          0.00         -0.48         2.39 o                         
  -6   9   2          3.52          2.39         2.43 o                         
  -5   9   2         48.68         40.74         2.57 o                         
  -4   9   2         94.53         85.49         3.01 o                         
  -3   9   2          0.23         -1.52         1.78 o                         
  -2   9   2        113.93        110.84         4.40 o                         
  -1   9   2        219.48        230.22         6.72 o                         
   0   9   2         18.75         21.86         1.45 o                         
   1   9   2         14.73         14.35         1.77 o                         
   2   9   2          1.71          1.71         1.69 o                         
   3   9   2        155.20        158.03         3.11 o                         
   4   9   2         69.67         63.47         2.58 o                         
   5   9   2          2.13          1.15         2.09 o                         
  -5  10   2         11.04          9.45         2.48 o                         
  -4  10   2          4.35          3.26         2.09 o                         
  -3  10   2          9.76          7.67         2.16 o                         
  -2  10   2          0.95          0.65         1.98 o                         
  -1  10   2          6.25          6.44         1.84 o                         
   0  10   2          5.82          3.42         2.29 o                         
   1  10   2          3.67          6.40         1.76 o                         
   2  10   2          1.92          2.82         1.76 o                         
   3  10   2         16.81         15.59         2.06 o                         
   4  10   2          6.01          5.89         2.10 o                         
  -3  11   2          1.66          1.17         2.14 o                         
  -2  11   2         21.34         15.06         2.46 o                         
  -1  11   2         78.52         84.09         3.42 o                         
   0  11   2          6.39          8.26         2.53 o                         
   1  11   2          0.01         -0.11         2.36 o                         
   2  11   2         17.73         18.02         2.33 o                         
  -9   1   3        118.85        136.87         3.88 o                         
  -8   1   3        264.59        286.89         3.29 o                         
  -7   1   3        185.33        178.73         2.67 o                         
  -6   1   3        475.17        421.68         6.96 o                         
  -5   1   3       1507.59       1349.32        22.69 o                         
  -4   1   3         78.73         61.37         0.93 o                         
  -3   1   3         88.05         91.61         1.76 o                         
  -2   1   3        773.01        864.63        13.75 o                         
  -1   1   3       1386.22       1624.79        27.98 o                         
   0   1   3       2504.30       2863.91        83.07 o                         
   1   1   3        102.85        102.26         2.60 o                         
   2   1   3        465.80        434.29         5.18 o                         
   3   1   3       1444.56       1298.05        18.30 o                         
   4   1   3        847.81        697.59         6.35 o                         
   5   1   3         13.62         17.32         0.60 o                         
   6   1   3         17.09         15.62         1.57 o                         
   7   1   3        149.12        151.34         4.75 o                         
   8   1   3        189.85        219.50         4.68 o                         
   9   1   3         11.60         11.67         2.37 o                         
  -9   2   3          0.59          1.97         2.35 o                         
  -8   2   3          9.42          9.01         2.11 o                         
  -7   2   3          0.34          8.28         1.58 o                         
  -6   2   3         60.06         59.01         2.15 o                         
  -5   2   3        451.26        444.78         6.10 o                         
  -4   2   3          1.71          5.74         1.54 o                         
  -3   2   3        244.36        223.91         5.58 o                         
  -2   2   3        144.70        171.61         5.88 o                         
  -1   2   3        195.56        231.41         7.45 o                         
   0   2   3         58.21         72.00         2.50 o                         
   1   2   3        183.33        206.50         5.30 o                         
   2   2   3        125.99        114.95         1.25 o                         
   3   2   3         30.86         39.43         0.94 o                         
   4   2   3         88.01         73.78         1.11 o                         
   5   2   3         38.36         36.94         0.93 o                         
   6   2   3        194.05        187.09         4.27 o                         
   7   2   3         14.61         18.02         1.77 o                         
   8   2   3         10.93          9.10         2.47 o                         
   9   2   3          8.87          6.68         2.65 o                         
  -9   3   3         51.41         59.22         2.95 o                         
  -8   3   3         89.97         96.49         3.03 o                         
  -7   3   3          0.51         -1.68         1.71 o                         
  -6   3   3          5.67          4.92         0.88 o                         
  -5   3   3        369.21        340.72         8.24 o                         
  -4   3   3       1865.96       1893.52        44.49 o                         
  -3   3   3         61.41         59.16         2.91 o                         
  -2   3   3       1098.33       1357.33        50.12 o                         
  -1   3   3       2442.19       3317.22        62.27 o                         
   0   3   3         73.49         84.64         2.98 o                         
   1   3   3         71.51         79.67         2.27 o                         
   2   3   3         32.16         22.37         0.82 o                         
   3   3   3        253.77        229.62         3.89 o                         
   4   3   3        735.31        665.93        10.46 o                         
   5   3   3        411.66        377.58         7.30 o                         
   6   3   3        178.81        186.52         4.26 o                         
   7   3   3        394.06        409.28         5.66 o                         
   8   3   3         49.91         57.72         3.26 o                         
  -9   4   3          0.57          1.88         2.50 o                         
  -8   4   3          0.06          1.16         2.23 o                         
  -7   4   3          5.71          6.75         2.40 o                         
  -6   4   3         47.98         43.04         1.69 o                         
  -5   4   3         89.18         83.34         1.97 o                         
  -4   4   3          0.07          2.16         1.27 o                         
  -3   4   3        488.38        559.00        21.82 o                         
  -2   4   3        225.43        255.50        13.63 o                         
  -1   4   3         23.99         25.18         0.82 o                         
   0   4   3        500.34        588.33        15.05 o                         
   1   4   3         57.50         55.29         1.33 o                         
   2   4   3        162.11        168.50         6.20 o                         
   3   4   3          3.48          3.35         0.88 o                         
   4   4   3         70.41         67.67         2.16 o                         
   5   4   3         89.49         98.25         1.91 o                         
   6   4   3         19.82         18.31         2.52 o                         
   7   4   3          8.15          7.20         2.57 o                         
   8   4   3          1.35          1.35         2.62 o                         
  -8   5   3         98.72        111.96         3.85 o                         
  -7   5   3         12.50         10.55         2.38 o                         
  -6   5   3         38.42         39.23         1.84 o                         
  -5   5   3        208.14        230.98         3.86 o                         
  -4   5   3        704.37        786.97        20.35 o                         
  -3   5   3         14.82         18.16         1.26 o                         
  -2   5   3        182.90        214.80         8.79 o                         
  -1   5   3        901.24       1082.09        30.89 o                         
   0   5   3        372.89        428.76        14.17 o                         
   1   5   3         16.97         19.04         0.92 o                         
   2   5   3        213.11        203.58         6.85 o                         
   3   5   3        225.45        212.38         5.34 o                         
   4   5   3         17.29         15.41         1.36 o                         
   5   5   3        134.71        120.40         2.41 o                         
   6   5   3         26.93         26.52         2.48 o                         
   7   5   3         81.55         82.86         3.31 o                         
   8   5   3         51.17         55.92         3.23 o                         
  -8   6   3          4.41          3.92         2.66 o                         
  -7   6   3         50.44         55.36         3.19 o                         
  -6   6   3        113.15        125.01         2.89 o                         
  -5   6   3        118.32        118.83         2.77 o                         
  -4   6   3          0.15          2.93         1.40 o                         
  -3   6   3         84.89         68.08         2.95 o                         
  -2   6   3        200.45        192.25        10.57 o                         
  -1   6   3        435.86        484.76        18.76 o                         
   0   6   3        139.31        161.26         6.74 o                         
   1   6   3       1000.28       1108.28        31.32 o                         
   2   6   3        451.02        433.25        14.20 o                         
   3   6   3         29.09         25.78         1.44 o                         
   4   6   3        368.62        356.08         8.48 o                         
   5   6   3        106.56         96.99         2.47 o                         
   6   6   3         11.61          9.11         2.27 o                         
   7   6   3         25.45         27.46         2.79 o                         
  -7   7   3          5.36          7.83         2.48 o                         
  -6   7   3          8.61          8.78         1.82 o                         
  -5   7   3         94.83         89.85         2.62 o                         
  -4   7   3          0.00         -0.65         1.47 o                         
  -3   7   3         77.35         82.12         2.95 o                         
  -2   7   3          4.18          4.65         0.89 o                         
  -1   7   3         78.74         85.57         4.43 o                         
   0   7   3        181.39        246.09        17.06 o                         
   1   7   3         93.98        109.50         3.18 o                         
   2   7   3         12.37          9.86         1.20 o                         
   3   7   3        163.10        157.35         4.55 o                         
   4   7   3        292.23        276.67         5.63 o                         
   5   7   3         23.73         17.86         2.09 o                         
   6   7   3          9.02          9.88         2.36 o                         
   7   7   3         27.89         32.52         3.05 o                         
  -7   8   3         20.03         11.19         4.27 o                         
  -6   8   3         43.43         47.78         2.61 o                         
  -5   8   3         33.94         31.39         2.27 o                         
  -4   8   3          2.74          2.97         1.79 o                         
  -3   8   3        300.13        296.15         6.58 o                         
  -2   8   3        105.02        100.35         3.04 o                         
  -1   8   3         15.75         13.75         1.20 o                         
   0   8   3        121.76        135.83         4.21 o                         
   1   8   3        122.39        139.58         4.46 o                         
   2   8   3        103.48        100.15         2.56 o                         
   3   8   3          0.15          0.57         1.62 o                         
   4   8   3         29.89         27.67         2.09 o                         
   5   8   3         51.90         52.46         2.52 o                         
   6   8   3         18.41         18.03         2.69 o                         
  -6   9   3         38.80         33.90         2.76 o                         
  -5   9   3         19.84         15.02         2.30 o                         
  -4   9   3          1.51          0.79         2.20 o                         
  -3   9   3          1.81          0.54         2.07 o                         
  -2   9   3          3.10          3.00         1.90 o                         
  -1   9   3         19.03         21.13         2.11 o                         
   0   9   3        100.24        102.27         2.53 o                         
   1   9   3          0.02          0.89         1.50 o                         
   2   9   3         30.24         29.02         2.00 o                         
   3   9   3         68.10         60.95         2.49 o                         
   4   9   3          0.40          2.85         1.99 o                         
   5   9   3         17.71         18.42         2.30 o                         
  -4  10   3          1.02          1.76         2.25 o                         
  -3  10   3         44.42         37.51         2.47 o                         
  -2  10   3         91.17         93.54         2.86 o                         
  -1  10   3          5.22          4.34         1.83 o                         
   0  10   3          4.58          4.41         2.22 o                         
   1  10   3         51.92         47.26         2.39 o                         
   2  10   3         62.31         58.52         2.38 o                         
   3  10   3          4.73          2.59         1.91 o                         
   4  10   3          0.06          0.93         1.92 o                         
  -3  11   3          3.57          1.40         2.34 o                         
  -2  11   3          1.03         -1.95         2.23 o                         
  -1  11   3          0.56          0.72         2.83 o                         
   0  11   3          4.76          5.08         2.76 o                         
   1  11   3         12.32          9.71         2.80 o                         
   2  11   3          4.42          3.86         2.54 o                         
  -9   0   4        182.92        207.42         5.64 o                         
  -8   0   4         21.95         21.19         2.66 o                         
  -7   0   4        270.32        258.84         5.04 o                         
  -6   0   4        445.60        434.52         6.11 o                         
  -5   0   4         51.14         48.81         1.59 o                         
  -4   0   4        283.77        308.29         6.35 o                         
  -3   0   4         84.76         83.19         1.99 o                         
  -2   0   4        204.07        223.45         6.39 o                         
  -1   0   4          0.54          0.68         0.42 o                         
   0   0   4      12750.04      12376.36        77.86 o                         
   1   0   4          9.29         12.40         0.84 o                         
   2   0   4       4042.78       3773.88        66.00 o                         
   3   0   4        714.11        598.90        10.01 o                         
   4   0   4         57.15         41.97         1.30 o                         
   5   0   4        403.27        410.98         4.69 o                         
   6   0   4         49.05         62.17         2.77 o                         
   7   0   4        236.79        248.51         5.84 o                         
   8   0   4          2.35          1.61         2.52 o                         
   9   0   4         13.65         16.45         4.69 o                         
  -9   1   4          0.40         21.48         3.51 o                         
  -8   1   4          0.00         24.78         3.95 o                         
  -7   1   4         36.05         36.68         1.77 o                         
  -6   1   4          0.16          0.45         0.93 o                         
  -5   1   4          0.49          0.66         0.98 o                         
  -4   1   4         66.26         66.75         1.16 o                         
  -3   1   4        162.64        179.64         3.30 o                         
  -2   1   4         33.78         35.94         0.71 o                         
  -1   1   4        395.37        447.98         9.19 o                         
   0   1   4       2973.59       3192.44       100.53 o                         
   1   1   4       1349.67       1336.45        26.65 o                         
   2   1   4         32.40         28.07         0.66 o                         
   3   1   4        146.34        133.93         2.12 o                         
   4   1   4         55.69         50.16         1.13 o                         
   5   1   4          4.97          3.48         0.77 o                         
   6   1   4          0.90         -0.27         1.52 o                         
   7   1   4          0.18         -0.36         1.71 o                         
   8   1   4          0.69         -0.10         1.84 o                         
   9   1   4          7.44          5.77         2.35 o                         
  -9   2   4         92.54        108.64         3.97 o                         
  -8   2   4          4.14          3.36         2.00 o                         
  -7   2   4         14.04         12.08         1.36 o                         
  -6   2   4        497.52        499.90         9.54 o                         
  -5   2   4        320.23        295.90         4.80 o                         
  -4   2   4        133.74        128.92         3.37 o                         
  -3   2   4        906.30        953.82        25.47 o                         
  -2   2   4       1152.66       1279.39        31.00 o                         
  -1   2   4        198.37        204.69         7.08 o                         
   0   2   4          3.70          3.95         0.43 o                         
   1   2   4         33.86         26.36         1.15 o                         
   2   2   4        228.38        185.31         3.92 o                         
   3   2   4        747.99        648.32        12.17 o                         
   4   2   4          6.35          3.52         0.80 o                         
   5   2   4         89.34         76.28         1.44 o                         
   6   2   4        306.39        312.65         4.03 o                         
   7   2   4         10.60         12.41         1.92 o                         
   8   2   4          0.77         -0.81         2.39 o                         
  -9   3   4          3.09         11.96         2.82 o                         
  -8   3   4          0.07          6.62         2.25 o                         
  -7   3   4         10.56          8.28         1.86 o                         
  -6   3   4         15.60         12.30         0.92 o                         
  -5   3   4         74.20         65.69         2.51 o                         
  -4   3   4        202.74        203.34         8.81 o                         
  -3   3   4         76.27         80.11         3.22 o                         
  -2   3   4        595.71        746.73        29.07 o                         
  -1   3   4       1714.46       2410.03        48.16 o                         
   0   3   4         43.58         42.45         1.36 o                         
   1   3   4         64.95         58.99         1.91 o                         
   2   3   4          5.36          3.48         0.82 o                         
   3   3   4         15.60         14.50         1.13 o                         
   4   3   4         78.02         79.25         1.84 o                         
   5   3   4        132.29        119.63         3.22 o                         
   6   3   4          0.07          0.47         1.82 o                         
   7   3   4         40.22         44.42         3.11 o                         
   8   3   4         20.25         23.42         3.19 o                         
  -9   4   4          0.31          1.06         2.51 o                         
  -8   4   4          9.29          9.25         2.33 o                         
  -7   4   4         61.97         64.14         2.85 o                         
  -6   4   4          0.89          0.88         1.19 o                         
  -5   4   4        279.41        290.70         8.86 o                         
  -4   4   4         11.28          7.49         0.83 o                         
  -3   4   4         10.11         10.79         0.81 o                         
  -2   4   4        571.84        715.02        31.10 o                         
  -1   4   4       1112.75       1334.82        42.73 o                         
   0   4   4        264.79        294.07        12.37 o                         
   1   4   4          5.12         12.62         0.88 o                         
   2   4   4         84.22         56.56         2.18 o                         
   3   4   4        296.85        264.96         4.30 o                         
   4   4   4        172.20        169.21         3.05 o                         
   5   4   4         38.56         37.86         2.06 o                         
   6   4   4        222.69        222.52         8.00 o                         
   7   4   4         83.56         95.20         3.65 o                         
   8   4   4          0.26         -0.06         2.59 o                         
  -8   5   4         25.54         36.03         3.09 o                         
  -7   5   4         75.95         80.31         3.17 o                         
  -6   5   4          6.32          4.82         1.62 o                         
  -5   5   4        137.53        159.17         5.15 o                         
  -4   5   4        132.73        175.61         8.50 o                         
  -3   5   4        324.55        279.35        13.80 o                         
  -2   5   4        144.82        191.25         7.58 o                         
  -1   5   4          2.07          1.89         0.81 o                         
   0   5   4        744.52        886.27        28.77 o                         
   1   5   4        314.21        327.77        11.20 o                         
   2   5   4        128.93        122.08         3.60 o                         
   3   5   4        484.42        482.13        11.30 o                         
   4   5   4         44.74         48.27         1.88 o                         
   5   5   4         10.17          7.84         1.52 o                         
   6   5   4         15.92         14.54         2.33 o                         
   7   5   4          2.00          2.42         2.41 o                         
   8   5   4          0.80          0.43         2.64 o                         
  -8   6   4          6.60          6.15         2.67 o                         
  -7   6   4          1.92          2.69         2.50 o                         
  -6   6   4        123.99        135.81         3.19 o                         
  -5   6   4         59.22         58.38         2.16 o                         
  -4   6   4         36.28         29.63         1.85 o                         
  -3   6   4        110.46        102.75         6.08 o                         
  -2   6   4        154.40        149.88         7.33 o                         
  -1   6   4        191.49        196.56         7.72 o                         
   0   6   4          9.54         11.95         1.14 o                         
   1   6   4        150.22        145.09         5.01 o                         
   2   6   4        140.68        144.10         3.76 o                         
   3   6   4         34.81         31.06         1.68 o                         
   4   6   4         13.28          9.90         1.74 o                         
   5   6   4          0.77          0.77         1.59 o                         
   6   6   4         27.10         27.62         2.61 o                         
   7   6   4          2.07          1.78         2.45 o                         
  -7   7   4         26.86         23.65         2.67 o                         
  -6   7   4          0.00         -1.48         1.69 o                         
  -5   7   4         69.08         70.15         2.38 o                         
  -4   7   4         49.03         56.36         2.41 o                         
  -3   7   4         33.93         35.75         2.12 o                         
  -2   7   4          3.14          2.31         1.21 o                         
  -1   7   4         10.29         13.64         1.20 o                         
   0   7   4        193.11        224.60         6.47 o                         
   1   7   4        454.07        470.13        12.61 o                         
   2   7   4         71.18         70.73         2.22 o                         
   3   7   4        142.54        131.27         3.36 o                         
   4   7   4        123.82        121.25         2.84 o                         
   5   7   4          0.25         -0.31         1.66 o                         
   6   7   4          2.06          1.84         2.32 o                         
   7   7   4          2.00         -0.99         3.54 o                         
  -7   8   4          0.20          0.56         7.15 o                         
  -6   8   4          7.71          4.76         2.04 o                         
  -5   8   4         21.90         21.54         2.42 o                         
  -4   8   4          3.99          2.85         2.05 o                         
  -3   8   4          0.92          2.47         2.08 o                         
  -2   8   4         22.61         17.13         2.14 o                         
  -1   8   4          3.38          3.42         1.25 o                         
   0   8   4        162.90        174.90         5.79 o                         
   1   8   4          1.78          3.15         1.31 o                         
   2   8   4         97.43         84.87         2.43 o                         
   3   8   4          7.25          6.42         1.67 o                         
   4   8   4          3.08          2.29         1.79 o                         
   5   8   4         18.38         17.62         1.95 o                         
   6   8   4          1.13         -0.34         2.48 o                         
  -6   9   4          5.66          8.53         2.46 o                         
  -5   9   4          5.12          5.08         2.37 o                         
  -4   9   4        117.15        111.10         3.27 o                         
  -3   9   4        117.60        122.93         5.48 o                         
  -2   9   4          0.00         -0.25         1.78 o                         
  -1   9   4        252.54        282.19        10.61 o                         
   0   9   4        188.29        194.71         3.98 o                         
   1   9   4         19.31         16.67         1.56 o                         
   2   9   4          2.64          2.12         1.65 o                         
   3   9   4         27.84         28.12         2.09 o                         
   4   9   4         57.42         55.05         2.48 o                         
   5   9   4         31.26         25.84         2.39 o                         
  -4  10   4          1.00         -1.13         2.20 o                         
  -3  10   4          5.48          4.58         2.03 o                         
  -2  10   4          0.18         -2.32         2.02 o                         
  -1  10   4         30.51         28.57         2.33 o                         
   0  10   4          4.27          5.11         2.54 o                         
   1  10   4          9.09          8.54         1.96 o                         
   2  10   4          3.41          3.35         2.02 o                         
   3  10   4          0.66          0.46         2.15 o                         
   4  10   4          3.31          6.48         2.70 o                         
  -2  11   4          7.18          7.11         2.43 o                         
  -1  11   4         49.63         47.52         3.85 o                         
   0  11   4         67.46         68.16         4.29 o                         
   1  11   4          3.79          4.22         3.09 o                         
  -9   1   5          2.13          1.75         2.52 o                         
  -8   1   5         69.76         73.36         2.43 o                         
  -7   1   5        111.90         99.94         3.03 o                         
  -6   1   5         76.53         65.36         1.67 o                         
  -5   1   5        604.96        568.32         7.45 o                         
  -4   1   5        282.31        242.79         4.84 o                         
  -3   1   5         15.56         25.66         0.67 o                         
  -2   1   5          0.09          0.72         0.29 o                         
  -1   1   5         32.69         35.42         1.03 o                         
   0   1   5        117.90        114.96         3.23 o                         
   1   1   5       1461.16       1390.72        33.92 o                         
   2   1   5         56.56         53.61         1.53 o                         
   3   1   5        229.82        198.91         2.70 o                         
   4   1   5        942.83        870.82         9.39 o                         
   5   1   5        180.63        174.60         3.69 o                         
   6   1   5        104.72         98.26         2.33 o                         
   7   1   5         55.23         57.50         2.24 o                         
   8   1   5         48.77         53.02         2.42 o                         
  -9   2   5          0.00         15.34         3.25 o                         
  -8   2   5          8.24          8.15         2.11 o                         
  -7   2   5         75.30         65.89         2.04 o                         
  -6   2   5          5.14          6.51         1.16 o                         
  -5   2   5         11.91         10.01         0.93 o                         
  -4   2   5        400.50        424.66        10.30 o                         
  -3   2   5        111.31         91.37         2.93 o                         
  -2   2   5        134.01        161.63         4.51 o                         
  -1   2   5        438.95        566.69        18.48 o                         
   0   2   5        190.71        196.65         8.31 o                         
   1   2   5        173.03        157.62         7.16 o                         
   2   2   5         31.30         33.47         1.19 o                         
   3   2   5          7.12          9.27         1.17 o                         
   4   2   5         52.42         52.75         1.76 o                         
   5   2   5        141.60        134.12         2.20 o                         
   6   2   5         13.22         13.20         1.86 o                         
   7   2   5         59.80         62.66         2.50 o                         
   8   2   5          0.79         -1.87         2.31 o                         
  -9   3   5         40.00         43.05         3.17 o                         
  -8   3   5         60.67         62.72         2.97 o                         
  -7   3   5          6.95          7.40         2.09 o                         
  -6   3   5         71.86         61.86         1.34 o                         
  -5   3   5         58.93         47.37         1.17 o                         
  -4   3   5        141.50        145.78         4.32 o                         
  -3   3   5        406.24        411.73        15.42 o                         
  -2   3   5         48.01         46.32         1.73 o                         
  -1   3   5        492.68        592.95        23.39 o                         
   0   3   5        343.97        348.67        16.71 o                         
   1   3   5         53.53         33.04         1.17 o                         
   2   3   5         17.17         14.12         0.96 o                         
   3   3   5        114.69         93.96         2.65 o                         
   4   3   5         86.77         76.26         2.00 o                         
   5   3   5        215.65        204.58         3.42 o                         
   6   3   5         30.01         30.24         2.37 o                         
   7   3   5        150.97        151.13         5.37 o                         
   8   3   5         81.82         88.77         4.58 o                         
  -9   4   5          6.37          7.91         3.08 o                         
  -8   4   5          0.63         -0.59         2.46 o                         
  -7   4   5         11.73          8.54         2.54 o                         
  -6   4   5         23.65         23.74         1.78 o                         
  -5   4   5        173.73        152.51         3.08 o                         
  -4   4   5        200.19        195.05         6.97 o                         
  -3   4   5         34.09         33.49         1.19 o                         
  -2   4   5        961.87       1148.39        33.88 o                         
  -1   4   5        267.36        305.52        12.52 o                         
   0   4   5         55.08         57.75         2.21 o                         
   1   4   5        383.28        395.43        11.57 o                         
   2   4   5         20.76         17.15         1.36 o                         
   3   4   5         41.08         37.37         1.72 o                         
   4   4   5          0.48         -0.30         1.31 o                         
   5   4   5         16.21         14.55         1.37 o                         
   6   4   5         25.89         29.17         2.68 o                         
   7   4   5          5.16          3.35         2.59 o                         
   8   4   5          0.00         -2.46         3.02 o                         
  -8   5   5         15.00         20.20         2.99 o                         
  -7   5   5         34.84         36.66         3.19 o                         
  -6   5   5          3.85          5.26         1.80 o                         
  -5   5   5          0.35          0.64         1.61 o                         
  -4   5   5         61.01         63.49         1.93 o                         
  -3   5   5        209.54        206.23         8.31 o                         
  -2   5   5          7.17          4.01         0.85 o                         
  -1   5   5         12.94         21.59         1.00 o                         
   0   5   5        661.86        776.81        29.10 o                         
   1   5   5        104.84        106.25         3.09 o                         
   2   5   5         13.21         17.55         1.30 o                         
   3   5   5        271.28        260.69         5.86 o                         
   4   5   5         60.32         55.53         2.14 o                         
   5   5   5          1.17          0.60         1.41 o                         
   6   5   5         10.87          9.99         2.32 o                         
   7   5   5         40.19         40.53         3.24 o                         
  -8   6   5         23.74         23.05         3.27 o                         
  -7   6   5          0.00          0.19         2.54 o                         
  -6   6   5        214.26        229.73         4.07 o                         
  -5   6   5        212.64        228.12         5.90 o                         
  -4   6   5        147.49        133.28         4.98 o                         
  -3   6   5         30.34         27.38         3.09 o                         
  -2   6   5         13.98         16.20         1.10 o                         
  -1   6   5         56.04         57.08         1.88 o                         
   0   6   5        103.31        105.11         3.76 o                         
   1   6   5          1.36          0.88         1.09 o                         
   2   6   5        265.92        259.50         4.97 o                         
   3   6   5         91.98         79.27         1.99 o                         
   4   6   5         28.81         23.13         1.81 o                         
   5   6   5        127.85        121.12         2.77 o                         
   6   6   5          1.65          2.00         2.27 o                         
   7   6   5          2.77          3.67         2.48 o                         
  -7   7   5          0.79          0.38         2.69 o                         
  -6   7   5          9.08          8.90         1.92 o                         
  -5   7   5         33.50         30.66         2.24 o                         
  -4   7   5         44.01         38.38         2.10 o                         
  -3   7   5          9.11          6.60         1.86 o                         
  -2   7   5          1.03          0.65         1.24 o                         
  -1   7   5         31.96         34.39         1.29 o                         
   0   7   5          0.06          0.18         1.12 o                         
   1   7   5         11.18          9.87         1.36 o                         
   2   7   5          2.67          2.79         1.26 o                         
   3   7   5          3.47          2.84         1.51 o                         
   4   7   5         56.17         53.91         2.31 o                         
   5   7   5         47.71         43.07         2.25 o                         
   6   7   5         23.06         19.51         2.63 o                         
  -6   8   5         38.89         42.05         2.49 o                         
  -5   8   5         92.97        103.12         3.00 o                         
  -4   8   5         87.67         83.88         2.95 o                         
  -3   8   5         28.48         28.29         2.31 o                         
  -2   8   5        403.62        444.50        16.08 o                         
  -1   8   5        111.16        107.78         3.43 o                         
   0   8   5          1.07          0.98         1.20 o                         
   1   8   5        137.59        134.34         3.02 o                         
   2   8   5         80.66         77.88         2.27 o                         
   3   8   5         45.84         44.19         2.10 o                         
   4   8   5          2.28          1.86         1.63 o                         
   5   8   5         10.23          9.93         1.92 o                         
   6   8   5         28.43         33.80         4.98 o                         
  -5   9   5         31.33         28.83         2.47 o                         
  -4   9   5          1.76          0.63         2.21 o                         
  -3   9   5          9.18          6.82         2.15 o                         
  -2   9   5          3.36          4.12         1.96 o                         
  -1   9   5          1.80          1.10         2.01 o                         
   0   9   5         13.06         11.26         1.74 o                         
   1   9   5         13.77         13.95         1.96 o                         
   2   9   5         11.77         10.20         1.82 o                         
   3   9   5         11.62         10.47         1.91 o                         
   4   9   5         19.83         17.52         2.07 o                         
   5   9   5          5.45          3.52         2.47 o                         
  -4  10   5         36.06         34.93         2.79 o                         
  -3  10   5         15.60         13.07         2.37 o                         
  -2  10   5         49.19         44.49         2.64 o                         
  -1  10   5         67.98         72.10         3.34 o                         
   0  10   5          4.66          1.78         2.90 o                         
   1  10   5          4.32          1.47         2.01 o                         
   2  10   5         34.53         31.84         2.67 o                         
   3  10   5          7.32          8.35         2.21 o                         
  -2  11   5          0.40          0.91         3.40 o                         
  -1  11   5          3.41          1.55         3.54 o                         
   0  11   5          2.41          1.80         3.76 o                         
   1  11   5          6.35          5.88         6.82 o                         
  -9   0   6         67.91         74.95         5.07 o                         
  -8   0   6        120.71        117.22         4.51 o                         
  -7   0   6          3.50          3.65         2.14 o                         
  -6   0   6        550.43        474.59        14.46 o                         
  -5   0   6        766.65        735.64         6.83 o                         
  -4   0   6         34.38         22.59         1.23 o                         
  -3   0   6        330.98        339.62         8.73 o                         
  -2   0   6        312.05        307.27         7.87 o                         
  -1   0   6        505.71        446.38        17.44 o                         
   0   0   6        481.42        429.80         3.89 o                         
   1   0   6       1447.35       1457.10         9.36 o                         
   2   0   6       1954.63       1725.15         8.87 o                         
   3   0   6       1974.12       1833.97        30.90 o                         
   4   0   6        230.96        202.16         4.02 o                         
   5   0   6        152.61        151.26         3.19 o                         
   6   0   6        287.33        318.23         5.84 o                         
   7   0   6         37.53         48.55         3.10 o                         
   8   0   6         48.43         45.57         4.23 o                         
  -9   1   6          2.54          0.66         2.45 o                         
  -8   1   6          0.10          5.03         1.82 o                         
  -7   1   6          0.88          0.75         1.47 o                         
  -6   1   6         18.13         12.86         1.21 o                         
  -5   1   6          3.47          0.81         0.92 o                         
  -4   1   6          3.93          7.52         0.71 o                         
  -3   1   6          9.37          7.96         0.44 o                         
  -2   1   6        174.82        182.27         4.09 o                         
  -1   1   6        265.84        317.07         8.77 o                         
   0   1   6        622.14        640.68        23.42 o                         
   1   1   6        509.51        477.00        11.14 o                         
   2   1   6        248.95        247.40         3.12 o                         
   3   1   6         19.91         13.54         1.08 o                         
   4   1   6         69.88         60.90         1.51 o                         
   5   1   6         40.49         39.72         1.47 o                         
   6   1   6         11.15          9.33         1.74 o                         
   7   1   6          3.11          2.78         1.76 o                         
   8   1   6          0.00         -0.90         2.07 o                         
  -9   2   6         69.47         72.97         3.31 o                         
  -8   2   6         19.94         21.08         2.31 o                         
  -7   2   6          2.60          4.13         1.48 o                         
  -6   2   6         32.89         29.96         1.23 o                         
  -5   2   6        473.16        405.43        10.90 o                         
  -4   2   6        372.97        309.28         8.24 o                         
  -3   2   6        215.43        197.55         4.11 o                         
  -2   2   6       1263.65       1474.13        32.80 o                         
  -1   2   6       1904.62       2212.18        47.75 o                         
   0   2   6       1115.74       1333.49        50.53 o                         
   1   2   6        226.81        220.91         6.15 o                         
   2   2   6        934.19        783.99        10.75 o                         
   3   2   6       1074.16        970.21        32.91 o                         
   4   2   6        217.89        190.42         3.57 o                         
   5   2   6        132.99        129.74         2.79 o                         
   6   2   6        313.02        329.97         6.79 o                         
   7   2   6        155.75        171.51         4.66 o                         
   8   2   6          0.60         -3.56         2.44 o                         
  -9   3   6         29.68         34.17         3.10 o                         
  -8   3   6          5.90          7.07         2.34 o                         
  -7   3   6         53.53         55.12         2.72 o                         
  -6   3   6         14.62         13.43         1.47 o                         
  -5   3   6          8.32          7.33         1.09 o                         
  -4   3   6         61.17         54.07         2.34 o                         
  -3   3   6        169.69        159.60         5.76 o                         
  -2   3   6          5.06          6.05         0.42 o                         
  -1   3   6          7.08          2.44         1.06 o                         
   0   3   6        848.33        929.92        34.29 o                         
   1   3   6         70.70         70.77         1.67 o                         
   2   3   6         44.32         32.21         1.11 o                         
   3   3   6          1.91          0.16         1.25 o                         
   4   3   6         56.75         52.52         2.03 o                         
   5   3   6         17.85         18.86         1.68 o                         
   6   3   6         77.39         77.58         3.82 o                         
   7   3   6          3.26          5.44         2.89 o                         
   8   3   6          8.86         11.29         3.07 o                         
  -9   4   6         63.12         75.53         4.48 o                         
  -8   4   6          5.06          6.16         2.56 o                         
  -7   4   6         26.96         27.15         2.71 o                         
  -6   4   6        197.10        201.95         5.83 o                         
  -5   4   6         15.73         16.19         1.75 o                         
  -4   4   6        220.64        224.71         8.63 o                         
  -3   4   6         80.06         91.94         3.85 o                         
  -2   4   6          0.25          0.73         0.54 o                         
  -1   4   6       1719.10       1972.35        77.32 o                         
   0   4   6        296.33        301.83        14.22 o                         
   1   4   6        405.95        375.44        10.77 o                         
   2   4   6        267.72        232.62         5.96 o                         
   3   4   6        174.30        148.77         2.63 o                         
   4   4   6         33.64         33.86         1.85 o                         
   5   4   6          6.92          6.70         1.34 o                         
   6   4   6         76.79         79.00         3.21 o                         
   7   4   6         94.06        107.89         4.36 o                         
  -8   5   6          8.22          8.44         2.80 o                         
  -7   5   6         36.65         34.35         3.10 o                         
  -6   5   6        214.77        225.38         3.83 o                         
  -5   5   6          4.71          4.01         1.52 o                         
  -4   5   6        153.82        144.45         5.55 o                         
  -3   5   6        371.89        387.67        18.02 o                         
  -2   5   6         53.83         50.24         1.89 o                         
  -1   5   6        277.44        300.31        12.41 o                         
   0   5   6          5.14          7.35         0.86 o                         
   1   5   6        250.43        247.68         7.26 o                         
   2   5   6         96.63         91.59         2.12 o                         
   3   5   6          3.99          3.19         1.53 o                         
   4   5   6        150.69        144.26         2.84 o                         
   5   5   6         40.87         38.26         1.92 o                         
   6   5   6          2.97          3.12         2.19 o                         
   7   5   6          2.59          2.24         2.45 o                         
  -8   6   6         22.71         23.77         3.25 o                         
  -7   6   6          0.13          1.04         2.42 o                         
  -6   6   6         29.23         23.05         2.26 o                         
  -5   6   6        175.11        189.28         6.04 o                         
  -4   6   6         53.22         52.84         1.94 o                         
  -3   6   6          3.86          2.65         0.91 o                         
  -2   6   6        262.98        283.02        11.33 o                         
  -1   6   6        206.19        222.16         8.90 o                         
   0   6   6        164.14        172.91         5.01 o                         
   1   6   6          8.41          7.58         1.09 o                         
   2   6   6        209.94        200.68         2.56 o                         
   3   6   6        236.82        226.68         5.62 o                         
   4   6   6         15.66         13.33         1.71 o                         
   5   6   6         20.11         19.62         1.91 o                         
   6   6   6         33.09         35.72         2.82 o                         
   7   6   6         41.32         42.22         3.91 o                         
  -7   7   6         75.30         81.03         3.71 o                         
  -6   7   6         60.48         58.69         2.57 o                         
  -5   7   6         20.21         16.55         2.09 o                         
  -4   7   6        187.15        193.52         7.67 o                         
  -3   7   6         81.58         96.83         4.08 o                         
  -2   7   6          0.11          0.62         1.07 o                         
  -1   7   6         47.08         45.26         1.60 o                         
   0   7   6          2.09          2.18         1.03 o                         
   1   7   6         55.77         58.71         1.68 o                         
   2   7   6        101.54         93.27         2.00 o                         
   3   7   6         13.34         11.65         1.62 o                         
   4   7   6         20.64         18.14         1.87 o                         
   5   7   6         58.46         57.09         2.43 o                         
   6   7   6          0.17         -0.16         2.36 o                         
  -6   8   6         14.63         14.77         2.24 o                         
  -5   8   6         53.66         49.21         2.57 o                         
  -4   8   6         13.94         15.97         2.07 o                         
  -3   8   6         12.41         11.51         1.98 o                         
  -2   8   6        144.50        158.31         6.00 o                         
  -1   8   6          3.86          4.46         1.36 o                         
   0   8   6         27.74         24.90         1.51 o                         
   1   8   6         49.84         46.42         1.87 o                         
   2   8   6         21.24         19.89         1.77 o                         
   3   8   6         35.30         31.87         2.07 o                         
   4   8   6         25.09         23.93         2.11 o                         
   5   8   6          2.12          1.84         2.01 o                         
  -5   9   6          3.94          1.29         2.22 o                         
  -4   9   6         24.46         21.95         2.49 o                         
  -3   9   6        108.41        105.65         3.30 o                         
  -2   9   6         59.46         64.18         3.09 o                         
  -1   9   6          1.02          1.99         2.13 o                         
   0   9   6        203.83        206.23         7.90 o                         
   1   9   6         48.76         38.37         2.35 o                         
   2   9   6          5.70          4.45         1.98 o                         
   3   9   6          5.34          2.96         2.07 o                         
   4   9   6         10.99         12.25         2.23 o                         
  -4  10   6          1.54          2.82         2.48 o                         
  -3  10   6          3.29          3.06         2.03 o                         
  -2  10   6          1.67          1.03         1.95 o                         
  -1  10   6          1.26          0.15         2.23 o                         
   0  10   6         10.27          9.17         2.20 o                         
   1  10   6          1.39          1.12         2.14 o                         
   2  10   6          4.84          4.86         2.09 o                         
   3  10   6          3.27          2.99         2.32 o                         
  -9   1   7         30.17         32.49         2.83 o                         
  -8   1   7          0.03          1.39         1.62 o                         
  -7   1   7         19.30         19.57         1.56 o                         
  -6   1   7        404.86        367.49         7.16 o                         
  -5   1   7        361.75        340.55         4.69 o                         
  -4   1   7        206.45        191.00         4.52 o                         
  -3   1   7        377.48        353.90         7.65 o                         
  -2   1   7        608.97        635.47        13.84 o                         
  -1   1   7        173.73        191.09         6.89 o                         
   0   1   7          0.22          0.57         0.95 o                         
   1   1   7        678.90        560.28        30.48 o                         
   2   1   7        858.83        763.93        18.00 o                         
   3   1   7         26.01         22.28         1.45 o                         
   4   1   7         54.16         57.06         1.62 o                         
   5   1   7        397.03        404.79         4.39 o                         
   6   1   7         26.63         29.96         1.94 o                         
   7   1   7          2.87          3.05         1.81 o                         
   8   1   7          0.51          0.30         2.08 o                         
  -9   2   7         17.08         28.14         3.36 o                         
  -8   2   7         21.01         20.43         2.38 o                         
  -7   2   7          4.84          2.65         1.42 o                         
  -6   2   7        239.35        212.89         3.02 o                         
  -5   2   7         30.59         23.85         1.16 o                         
  -4   2   7          0.40          0.79         0.76 o                         
  -3   2   7         36.43         36.82         1.11 o                         
  -2   2   7          0.10          0.82         0.50 o                         
  -1   2   7         32.72         37.55         1.46 o                         
   0   2   7        160.99        158.46         9.00 o                         
   1   2   7         27.87         29.52         1.36 o                         
   2   2   7          2.83          3.03         1.03 o                         
   3   2   7         49.67         45.09         1.78 o                         
   4   2   7         14.63         13.45         1.44 o                         
   5   2   7          0.98          1.00         1.56 o                         
   6   2   7         64.10         66.67         2.79 o                         
   7   2   7         21.82         26.94         2.56 o                         
   8   2   7         16.87         22.63         2.98 o                         
  -9   3   7          3.01          3.21         2.90 o                         
  -8   3   7          4.06          4.90         2.20 o                         
  -7   3   7        128.25        122.70         3.47 o                         
  -6   3   7         40.23         38.29         1.81 o                         
  -5   3   7         28.12         28.43         1.69 o                         
  -4   3   7        159.72        142.15         3.98 o                         
  -3   3   7        465.97        461.59        15.35 o                         
  -2   3   7        991.85        970.16        30.95 o                         
  -1   3   7        350.27        362.92        10.18 o                         
   0   3   7        464.94        481.98        19.54 o                         
   1   3   7        347.86        281.87         8.77 o                         
   2   3   7        175.07        135.50         4.12 o                         
   3   3   7         10.85         13.53         1.51 o                         
   4   3   7         47.78         45.83         2.14 o                         
   5   3   7          4.29          6.21         1.61 o                         
   6   3   7         89.70         93.43         3.35 o                         
   7   3   7         20.85         23.22         3.75 o                         
  -8   4   7         11.55         12.97         2.73 o                         
  -7   4   7          0.41         -1.58         2.39 o                         
  -6   4   7          0.05         -0.09         1.90 o                         
  -5   4   7         43.10         49.07         1.71 o                         
  -4   4   7         75.38         82.90         3.15 o                         
  -3   4   7         42.56         38.45         1.52 o                         
  -2   4   7         79.64         98.48         4.40 o                         
  -1   4   7        182.51        200.48         5.86 o                         
   0   4   7         44.18         46.80         1.75 o                         
   1   4   7          1.29          0.54         1.03 o                         
   2   4   7         16.33         13.82         1.27 o                         
   3   4   7         18.64         12.92         1.56 o                         
   4   4   7        117.66        107.21         3.24 o                         
   5   4   7          8.75         11.53         1.71 o                         
   6   4   7         17.31         21.15         2.99 o                         
   7   4   7         51.78         60.49         3.84 o                         
  -8   5   7          1.68          4.87         2.65 o                         
  -7   5   7         48.85         51.50         3.27 o                         
  -6   5   7         55.22         51.50         2.34 o                         
  -5   5   7         13.49         13.12         1.85 o                         
  -4   5   7         27.65         21.93         1.24 o                         
  -3   5   7         62.63         70.36         2.95 o                         
  -2   5   7        317.27        345.43        13.98 o                         
  -1   5   7        238.91        251.79        10.26 o                         
   0   5   7          3.98          3.67         0.85 o                         
   1   5   7        535.70        539.90        13.94 o                         
   2   5   7        190.42        178.89         5.46 o                         
   3   5   7          2.87          2.62         1.54 o                         
   4   5   7        133.47        116.12         2.48 o                         
   5   5   7          5.02          4.43         1.62 o                         
   6   5   7          8.58         11.24         2.33 o                         
   7   5   7         13.63         13.34         3.06 o                         
  -7   6   7         25.59         21.03         2.79 o                         
  -6   6   7         10.63          8.08         1.86 o                         
  -5   6   7        471.80        522.30        17.83 o                         
  -4   6   7         85.38         86.34         4.28 o                         
  -3   6   7        216.50        213.15        12.50 o                         
  -2   6   7         88.35         99.44         3.63 o                         
  -1   6   7          3.10          2.22         0.80 o                         
   0   6   7          0.44         -0.27         0.90 o                         
   1   6   7         71.09         66.68         2.79 o                         
   2   6   7          1.24          2.74         1.27 o                         
   3   6   7         42.84         43.82         1.83 o                         
   4   6   7         94.84         89.67         3.34 o                         
   5   6   7         28.21         26.64         2.01 o                         
   6   6   7         60.35         65.50         5.65 o                         
  -7   7   7          3.04          3.56         2.70 o                         
  -6   7   7         46.17         52.46         2.72 o                         
  -5   7   7         52.53         54.30         2.44 o                         
  -4   7   7         46.31         38.71         2.06 o                         
  -3   7   7         92.82         97.55         4.40 o                         
  -2   7   7          6.79          7.46         1.37 o                         
  -1   7   7          0.23          0.85         1.30 o                         
   0   7   7          7.27          6.34         1.45 o                         
   1   7   7          0.81          0.32         1.19 o                         
   2   7   7         14.91         11.01         1.49 o                         
   3   7   7         22.22         20.19         1.85 o                         
   4   7   7         30.77         30.49         2.07 o                         
   5   7   7         41.93         43.85         2.54 o                         
   6   7   7         17.59         16.64         3.31 o                         
  -6   8   7          0.41         -1.84         2.06 o                         
  -5   8   7         46.96         52.86         2.65 o                         
  -4   8   7         35.46         38.80         2.38 o                         
  -3   8   7         45.32         43.52         2.32 o                         
  -2   8   7         38.46         38.58         2.16 o                         
  -1   8   7        130.62        152.63         5.52 o                         
   0   8   7         49.40         47.45         2.09 o                         
   1   8   7          8.37          8.73         1.69 o                         
   2   8   7         22.73         19.88         2.17 o                         
   3   8   7         49.08         49.08         2.70 o                         
   4   8   7         69.91         68.71         3.99 o                         
   5   8   7          1.20          1.36         2.81 o                         
  -5   9   7         21.75         24.50         2.42 o                         
  -4   9   7         11.92         10.69         2.30 o                         
  -3   9   7          0.20          0.80         2.14 o                         
  -2   9   7         13.56         14.66         2.11 o                         
  -1   9   7          0.00         -0.35         1.74 o                         
   0   9   7         29.32         28.06         2.10 o                         
   1   9   7          5.18          5.79         2.07 o                         
   2   9   7         20.99         17.11         2.20 o                         
   3   9   7         12.05         10.45         2.23 o                         
   4   9   7          0.40          0.32         2.11 o                         
  -3  10   7          3.47          4.02         2.28 o                         
  -2  10   7         12.02          9.02         2.38 o                         
  -1  10   7         50.35         51.82         5.03 o                         
   0  10   7         31.97         36.95         2.99 o                         
   1  10   7          6.49          5.10         2.23 o                         
   2  10   7          2.02          1.98         2.11 o                         
  -9   0   8          1.22         -0.20         2.92 o                         
  -8   0   8         31.69         24.42         2.64 o                         
  -7   0   8        156.96        148.04         5.09 o                         
  -6   0   8         25.33         22.75         1.76 o                         
  -5   0   8        526.62        434.16        11.01 o                         
  -4   0   8        748.68        684.57        28.04 o                         
  -3   0   8         87.88         81.83         3.43 o                         
  -2   0   8        554.59        479.25        13.75 o                         
  -1   0   8        967.18        911.37        19.09 o                         
   0   0   8         76.47         51.35         3.61 o                         
   1   0   8         71.94         69.15         3.45 o                         
   2   0   8          3.81         10.20         1.29 o                         
   3   0   8        474.07        466.42         4.59 o                         
   4   0   8         51.77         51.55         2.20 o                         
   5   0   8          0.19          0.42         1.70 o                         
   6   0   8         79.35         75.85         3.43 o                         
   7   0   8          2.93          3.10         2.58 o                         
  -9   1   8          0.02         -0.95         2.47 o                         
  -8   1   8          0.97          1.33         1.74 o                         
  -7   1   8         11.50         12.83         1.51 o                         
  -6   1   8          2.30          1.58         1.17 o                         
  -5   1   8          4.72          4.16         1.04 o                         
  -4   1   8          2.87          4.14         0.70 o                         
  -3   1   8         67.80         74.07         1.91 o                         
  -2   1   8         60.17         57.41         1.31 o                         
  -1   1   8        121.12        125.98         4.89 o                         
   0   1   8        488.18        504.55        17.34 o                         
   1   1   8        314.22        292.14        13.18 o                         
   2   1   8        145.67        143.51         3.20 o                         
   3   1   8          0.21          0.62         1.14 o                         
   4   1   8          9.10          8.27         1.39 o                         
   5   1   8         21.55         23.73         1.53 o                         
   6   1   8          1.29          1.48         1.88 o                         
   7   1   8         10.82         11.11         2.14 o                         
  -9   2   8          2.91          2.25         2.62 o                         
  -8   2   8         20.05         19.59         2.56 o                         
  -7   2   8          1.29          1.29         1.70 o                         
  -6   2   8          9.29          6.59         1.36 o                         
  -5   2   8          8.10          5.28         1.14 o                         
  -4   2   8        244.52        226.71         4.33 o                         
  -3   2   8        201.70        206.85         4.96 o                         
  -2   2   8          8.25         12.07         0.80 o                         
  -1   2   8        909.23        893.05        29.43 o                         
   0   2   8        361.97        301.78        14.21 o                         
   1   2   8         43.65         49.23         1.19 o                         
   2   2   8        233.83        209.17         6.51 o                         
   3   2   8        129.74        124.12         2.90 o                         
   4   2   8        154.81        155.54         2.95 o                         
   5   2   8          9.88          7.60         1.62 o                         
   6   2   8         25.10         27.86         2.38 o                         
   7   2   8         57.90         62.32         3.03 o                         
  -8   3   8         25.32         22.98         2.78 o                         
  -7   3   8         41.04         34.51         2.56 o                         
  -6   3   8         69.54         69.36         2.33 o                         
  -5   3   8         41.61         35.13         1.71 o                         
  -4   3   8          6.26          5.24         0.84 o                         
  -3   3   8        123.39        126.40         4.68 o                         
  -2   3   8          0.07          0.17         0.67 o                         
  -1   3   8         61.17         80.39         3.05 o                         
   0   3   8          0.16         -0.16         1.45 o                         
   1   3   8        175.07        178.25         2.81 o                         
   2   3   8          0.01         -0.43         1.17 o                         
   3   3   8          2.39          2.27         1.42 o                         
   4   3   8          3.53          3.35         1.69 o                         
   5   3   8          4.84          3.37         1.63 o                         
   6   3   8         26.64         29.14         2.61 o                         
   7   3   8          5.10          5.75         2.76 o                         
  -8   4   8         24.19         25.88         3.37 o                         
  -7   4   8         38.59         38.70         2.92 o                         
  -6   4   8         50.23         48.01         2.29 o                         
  -5   4   8         61.72         61.96         2.35 o                         
  -4   4   8         62.15         68.06         2.72 o                         
  -3   4   8         54.02         42.10         3.17 o                         
  -2   4   8         54.98         57.33         2.13 o                         
  -1   4   8          0.50          0.48         1.24 o                         
   0   4   8        987.44       1056.20        35.00 o                         
   1   4   8          0.03         -0.45         1.01 o                         
   2   4   8        263.13        236.14         8.17 o                         
   3   4   8        139.83        126.62         4.96 o                         
   4   4   8          0.01         -0.08         1.80 o                         
   5   4   8         11.66         12.88         1.88 o                         
   6   4   8          0.66          0.75         2.71 o                         
   7   4   8          8.58          6.13         4.04 o                         
  -8   5   8          2.60          1.92         2.79 o                         
  -7   5   8         21.13         23.22         2.66 o                         
  -6   5   8         12.61         13.20         1.94 o                         
  -5   5   8         76.68         82.92         2.66 o                         
  -4   5   8         38.37         35.25         1.47 o                         
  -3   5   8          4.08          7.51         1.09 o                         
  -2   5   8        176.44        194.46         8.93 o                         
  -1   5   8          0.01          0.16         1.35 o                         
   0   5   8          0.31          1.10         1.44 o                         
   1   5   8         27.19         21.84         1.50 o                         
   2   5   8        218.43        200.37         4.32 o                         
   3   5   8        140.26        132.20         3.91 o                         
   4   5   8          3.64          4.74         1.90 o                         
   5   5   8        140.68        147.28         3.51 o                         
   6   5   8         48.07         52.62         3.35 o                         
  -7   6   8          4.18          5.40         2.47 o                         
  -6   6   8          0.03          0.09         1.79 o                         
  -5   6   8          9.77          7.03         1.94 o                         
  -4   6   8         30.70         39.19         2.18 o                         
  -3   6   8          4.78          4.99         1.21 o                         
  -2   6   8          1.86          3.25         1.30 o                         
  -1   6   8         53.76         61.92         2.39 o                         
   0   6   8         19.74         19.98         1.64 o                         
   1   6   8         62.05         55.52         2.32 o                         
   2   6   8          8.18          8.11         1.49 o                         
   3   6   8         44.72         42.36         1.95 o                         
   4   6   8         59.53         55.94         2.23 o                         
   5   6   8          0.09          0.43         1.87 o                         
   6   6   8          6.91          5.10         2.89 o                         
  -7   7   8         14.15          9.75         4.32 o                         
  -6   7   8         87.09         97.29         4.06 o                         
  -5   7   8         23.81         22.65         2.14 o                         
  -4   7   8         35.58         32.92         2.07 o                         
  -3   7   8         96.65        105.11         4.83 o                         
  -2   7   8         45.03         49.04         1.82 o                         
  -1   7   8          0.04         -0.03         1.37 o                         
   0   7   8          5.66          4.29         1.48 o                         
   1   7   8          0.01         -1.53         1.54 o                         
   2   7   8         92.91         86.75         2.68 o                         
   3   7   8         62.07         56.19         2.56 o                         
   4   7   8          1.95         -0.39         1.92 o                         
   5   7   8         42.23         39.22         3.28 o                         
  -6   8   8          1.75          3.66         2.26 o                         
  -5   8   8         10.66          8.19         2.12 o                         
  -4   8   8          8.30          6.53         1.91 o                         
  -3   8   8          3.05          3.58         1.90 o                         
  -2   8   8         18.44         17.61         1.90 o                         
  -1   8   8         73.70         72.22         2.32 o                         
   0   8   8         22.49         22.15         1.91 o                         
   1   8   8         16.40         14.76         2.02 o                         
   2   8   8         21.51         18.64         2.24 o                         
   3   8   8          4.87          1.56         2.02 o                         
   4   8   8          5.94          6.60         2.18 o                         
  -4   9   8          2.12          0.28         2.07 o                         
  -3   9   8         14.85         13.64         2.29 o                         
  -2   9   8         42.00         41.81         2.48 o                         
  -1   9   8         54.02         58.04         2.38 o                         
   0   9   8          0.98          0.60         1.81 o                         
   1   9   8         97.56         97.65         3.05 o                         
   2   9   8         23.38         21.88         2.41 o                         
   3   9   8          3.69          4.32         2.19 o                         
  -2  10   8          0.00         -0.44         2.25 o                         
  -1  10   8          7.50          8.66         2.56 o                         
   0  10   8          1.68          3.21         2.59 o                         
   1  10   8          6.43          7.60         2.45 o                         
  -9   1   9         17.90         17.84         3.07 o                         
  -8   1   9         17.04         16.58         1.98 o                         
  -7   1   9         28.51         26.20         1.79 o                         
  -6   1   9        120.70        113.06         2.06 o                         
  -5   1   9        666.10        659.40        14.66 o                         
  -4   1   9         47.17         44.37         1.12 o                         
  -3   1   9        640.14        646.82        16.97 o                         
  -2   1   9       1029.67       1012.82        23.50 o                         
  -1   1   9        258.52        240.29        12.84 o                         
   0   1   9         53.81         37.65         1.54 o                         
   1   1   9        134.54        108.33         3.08 o                         
   2   1   9        461.04        407.63         9.87 o                         
   3   1   9        161.14        151.88         2.64 o                         
   4   1   9         11.32          9.32         1.50 o                         
   5   1   9         38.04         37.28         1.89 o                         
   6   1   9        223.44        251.11         5.03 o                         
   7   1   9         34.30         43.46         3.34 o                         
  -8   2   9          4.74          4.31         2.32 o                         
  -7   2   9         62.54         56.70         3.47 o                         
  -6   2   9          5.92          6.30         1.38 o                         
  -5   2   9        145.05        141.36         2.27 o                         
  -4   2   9         44.05         50.76         1.63 o                         
  -3   2   9          1.58          0.59         0.68 o                         
  -2   2   9         24.89         26.78         0.96 o                         
  -1   2   9         96.44         95.86         3.34 o                         
   0   2   9        138.44        126.33         4.30 o                         
   1   2   9        166.56        143.88         6.63 o                         
   2   2   9          0.76          1.15         0.99 o                         
   3   2   9         23.00         23.34         1.61 o                         
   4   2   9        124.37        117.93         2.34 o                         
   5   2   9         36.50         33.27         1.89 o                         
   6   2   9          0.64         -0.38         2.70 o                         
   7   2   9          4.05          5.15         2.80 o                         
  -8   3   9          2.87          1.04         2.70 o                         
  -7   3   9         27.51         29.30         3.03 o                         
  -6   3   9        380.31        380.53         7.84 o                         
  -5   3   9         57.24         52.93         1.81 o                         
  -4   3   9         16.24         14.87         1.31 o                         
  -3   3   9         36.47         40.57         1.46 o                         
  -2   3   9        786.55        816.48        19.59 o                         
  -1   3   9        515.74        532.41        17.44 o                         
   0   3   9          0.11          1.04         1.38 o                         
   1   3   9        559.31        472.78        22.50 o                         
   2   3   9        189.85        167.13         5.92 o                         
   3   3   9        104.06        102.52         2.47 o                         
   4   3   9          4.76          4.45         1.70 o                         
   5   3   9         39.60         44.27         2.19 o                         
   6   3   9         20.57         24.02         2.91 o                         
   7   3   9         61.03         71.96         4.53 o                         
  -8   4   9         20.96         15.69         3.27 o                         
  -7   4   9          0.06         -1.12         2.50 o                         
  -6   4   9          9.60          7.70         1.82 o                         
  -5   4   9          1.60          1.03         1.45 o                         
  -4   4   9          7.43          6.46         1.40 o                         
  -3   4   9         23.21         25.57         1.48 o                         
  -2   4   9         74.99         70.59         2.56 o                         
  -1   4   9         16.42         14.67         1.27 o                         
   0   4   9         83.61         85.58         3.20 o                         
   1   4   9        128.75        120.50         2.68 o                         
   2   4   9          4.20          4.98         1.70 o                         
   3   4   9         14.92         11.89         1.93 o                         
   4   4   9         58.69         52.32         3.25 o                         
   5   4   9         65.45         67.56         2.81 o                         
   6   4   9          0.43         -0.97         3.64 o                         
  -7   5   9         18.54         16.64         2.85 o                         
  -6   5   9        170.07        190.68         6.78 o                         
  -5   5   9         23.77         24.28         1.94 o                         
  -4   5   9          7.71          6.16         1.25 o                         
  -3   5   9         30.02         31.36         1.48 o                         
  -2   5   9         68.26         70.05         2.70 o                         
  -1   5   9        149.59        162.20         9.32 o                         
   0   5   9         81.05         90.61         2.53 o                         
   1   5   9         72.85         63.73         2.33 o                         
   2   5   9        306.95        312.22         7.00 o                         
   3   5   9        149.31        134.00         3.16 o                         
   4   5   9          1.16          1.53         1.95 o                         
   5   5   9         91.95         91.71         3.62 o                         
   6   5   9         10.30          7.30         3.57 o                         
  -7   6   9          9.99          5.14         2.51 o                         
  -6   6   9         30.36         30.28         2.20 o                         
  -5   6   9          4.48          4.90         1.82 o                         
  -4   6   9        259.56        300.93        10.14 o                         
  -3   6   9         45.31         44.58         2.13 o                         
  -2   6   9         29.13         25.56         1.78 o                         
  -1   6   9         18.98         21.77         1.82 o                         
   0   6   9         22.53         23.93         1.87 o                         
   1   6   9         51.41         51.96         2.29 o                         
   2   6   9         25.15         22.07         2.25 o                         
   3   6   9         43.87         41.25         2.28 o                         
   4   6   9         34.51         33.57         2.34 o                         
   5   6   9         47.34         42.60         4.03 o                         
  -6   7   9          6.05          6.60         1.99 o                         
  -5   7   9         67.13         66.54         2.93 o                         
  -4   7   9         22.75         20.85         1.94 o                         
  -3   7   9         86.12         85.12         2.83 o                         
  -2   7   9        148.52        162.62         6.12 o                         
  -1   7   9         20.63         21.54         1.90 o                         
   0   7   9          9.11          7.25         1.71 o                         
   1   7   9         43.53         37.58         2.19 o                         
   2   7   9         21.50         17.12         1.96 o                         
   3   7   9          5.78          5.89         2.00 o                         
   4   7   9          1.75         -0.46         2.23 o                         
   5   7   9          0.39          2.32         3.47 o                         
  -5   8   9          0.33          0.35         1.96 o                         
  -4   8   9         13.16         12.18         2.08 o                         
  -3   8   9         14.69         16.92         2.06 o                         
  -2   8   9         52.13         60.21         2.62 o                         
  -1   8   9         16.64         16.66         1.98 o                         
   0   8   9         52.67         54.61         2.31 o                         
   1   8   9         64.58         61.79         2.89 o                         
   2   8   9         11.15         10.49         2.17 o                         
   3   8   9         13.51         11.38         2.50 o                         
   4   8   9         45.87         46.69         3.08 o                         
  -4   9   9          0.04          1.36         2.06 o                         
  -3   9   9          3.96          3.67         2.18 o                         
  -2   9   9          0.46         -0.59         2.02 o                         
  -1   9   9          8.05          9.20         2.22 o                         
   0   9   9          0.18         -1.84         2.43 o                         
   1   9   9          9.91         10.03         2.24 o                         
   2   9   9         29.73         27.06         2.61 o                         
  -8   0  10          5.39          6.16         2.33 o                         
  -7   0  10        115.11        104.14         3.68 o                         
  -6   0  10        386.36        373.07        10.25 o                         
  -5   0  10         24.68         19.65         1.93 o                         
  -4   0  10        519.31        565.31         7.67 o                         
  -3   0  10        618.08        641.73        24.07 o                         
  -2   0  10        114.59        120.59         4.61 o                         
  -1   0  10        110.04         87.53         2.46 o                         
   0   0  10        285.75        314.71         4.46 o                         
   1   0  10         11.95         14.44         3.36 o                         
   2   0  10         63.95         59.63         4.76 o                         
   3   0  10         45.40         39.36         3.18 o                         
   4   0  10         80.94         78.29         5.56 o                         
   5   0  10         88.16         93.06         4.22 o                         
   6   0  10         44.27         52.72         5.45 o                         
   7   0  10          4.96          5.82         4.91 o                         
  -8   1  10          0.00         -1.55         2.06 o                         
  -7   1  10          0.00         -0.66         1.48 o                         
  -6   1  10         35.50         30.72         1.68 o                         
  -5   1  10          9.30          7.50         1.28 o                         
  -4   1  10          7.40          7.00         0.81 o                         
  -3   1  10         28.47         25.17         0.99 o                         
  -2   1  10         91.02         83.99         1.73 o                         
  -1   1  10         23.11         23.38         1.32 o                         
   0   1  10        120.82        107.59         3.42 o                         
   1   1  10        160.14        166.88         3.97 o                         
   2   1  10        132.98        134.40         3.67 o                         
   3   1  10         40.22         40.95         1.84 o                         
   4   1  10          0.44          0.23         1.83 o                         
   5   1  10          9.69         11.47         2.06 o                         
   6   1  10          0.04         -0.66         2.83 o                         
   7   1  10          0.02          3.41         3.29 o                         
  -8   2  10         24.48         21.47         2.72 o                         
  -7   2  10        122.71        126.75         3.61 o                         
  -6   2  10         17.69         17.51         1.68 o                         
  -5   2  10          4.47          3.94         1.34 o                         
  -4   2  10        100.69        102.38         3.10 o                         
  -3   2  10        216.61        206.17         5.21 o                         
  -2   2  10        132.90        150.68         3.74 o                         
  -1   2  10          0.01         -0.04         0.42 o                         
   0   2  10        128.22         98.15         7.03 o                         
   1   2  10         87.14         87.20         3.20 o                         
   2   2  10        142.73        131.05         4.38 o                         
   3   2  10          6.47          5.60         2.04 o                         
   4   2  10          0.47          0.43         1.77 o                         
   5   2  10        151.32        175.76         3.48 o                         
   6   2  10         71.86         78.88         4.05 o                         
  -8   3  10          3.73          1.69         2.87 o                         
  -7   3  10          1.08          1.44         2.39 o                         
  -6   3  10         22.80         21.74         2.18 o                         
  -5   3  10         18.12         21.06         1.56 o                         
  -4   3  10          1.18          0.42         1.16 o                         
  -3   3  10         58.20         52.75         1.56 o                         
  -2   3  10        113.30        129.42         4.04 o                         
  -1   3  10         28.02         25.42         1.07 o                         
   0   3  10        240.67        214.41         9.89 o                         
   1   3  10         46.41         47.70         1.96 o                         
   2   3  10        197.23        184.38         4.96 o                         
   3   3  10         27.65         23.96         2.18 o                         
   4   3  10          3.00          3.14         1.98 o                         
   5   3  10         36.26         40.13         3.11 o                         
   6   3  10          0.00         -1.29         2.78 o                         
  -8   4  10         36.70         38.15         3.39 o                         
  -7   4  10         97.90         98.67         3.93 o                         
  -6   4  10        141.07        144.47         3.47 o                         
  -5   4  10         38.08         38.15         1.92 o                         
  -4   4  10         40.06         40.71         1.68 o                         
  -3   4  10        234.48        261.20         6.67 o                         
  -2   4  10         23.18         20.54         1.63 o                         
  -1   4  10          6.12          6.66         1.26 o                         
   0   4  10          2.11          2.24         1.41 o                         
   1   4  10        641.11        628.16         6.33 o                         
   2   4  10         16.55         14.97         1.66 o                         
   3   4  10          9.08          8.36         2.61 o                         
   4   4  10         91.84         84.34         3.80 o                         
   5   4  10          2.31          5.04         2.59 o                         
   6   4  10          6.67          5.84         3.59 o                         
  -7   5  10          1.02          0.54         2.66 o                         
  -6   5  10          0.82          0.26         2.09 o                         
  -5   5  10          9.36          7.81         1.91 o                         
  -4   5  10         52.25         53.61         2.28 o                         
  -3   5  10          0.29          1.06         1.25 o                         
  -2   5  10          1.18          2.52         1.50 o                         
  -1   5  10        325.72        360.83        12.27 o                         
   0   5  10          0.02          0.02         1.63 o                         
   1   5  10          0.05          0.70         2.10 o                         
   2   5  10         16.29         18.00         2.27 o                         
   3   5  10         85.87         78.27         3.40 o                         
   4   5  10         24.03         24.03         2.80 o                         
   5   5  10          1.46          0.79         3.40 o                         
  -7   6  10         22.96         24.10         4.01 o                         
  -6   6  10         11.35         10.26         2.16 o                         
  -5   6  10          2.84          2.74         1.86 o                         
  -4   6  10         16.52         15.76         2.06 o                         
  -3   6  10         26.64         30.55         1.83 o                         
  -2   6  10         37.12         40.31         2.42 o                         
  -1   6  10         12.04         11.66         2.01 o                         
   0   6  10         15.11         16.57         1.89 o                         
   1   6  10         27.84         28.49         2.10 o                         
   2   6  10         75.21         72.15         2.91 o                         
   3   6  10          1.39          0.20         2.23 o                         
   4   6  10          7.48          6.44         2.68 o                         
   5   6  10         31.83         33.59         4.14 o                         
  -6   7  10          0.89         -0.72         1.90 o                         
  -5   7  10         83.30         90.69         3.28 o                         
  -4   7  10         33.38         32.42         2.25 o                         
  -3   7  10          0.59         -0.48         2.16 o                         
  -2   7  10         77.90         88.38         2.70 o                         
  -1   7  10        132.62        155.77         3.99 o                         
   0   7  10         12.39          9.64         2.12 o                         
   1   7  10         15.82         13.50         2.01 o                         
   2   7  10         36.46         32.51         2.60 o                         
   3   7  10         76.80         78.04         3.26 o                         
   4   7  10          3.94          3.08         2.32 o                         
  -5   8  10         18.68         17.80         2.22 o                         
  -4   8  10          2.18          2.08         1.85 o                         
  -3   8  10         20.43         18.08         2.13 o                         
  -2   8  10         75.49         90.28         3.41 o                         
  -1   8  10          2.97          3.16         1.97 o                         
   0   8  10         57.24         57.68         2.79 o                         
   1   8  10          0.48         -0.88         2.15 o                         
   2   8  10          1.38          2.20         2.23 o                         
   3   8  10          7.61          5.90         2.41 o                         
  -3   9  10          0.93          0.27         2.07 o                         
  -2   9  10         18.38         19.24         2.33 o                         
  -1   9  10         38.69         44.01         2.99 o                         
   0   9  10         43.22         44.04         3.64 o                         
   1   9  10          1.96          3.41         2.36 o                         
  -8   1  11         25.66         23.08         2.43 o                         
  -7   1  11          0.43          0.21         1.89 o                         
  -6   1  11         27.28         26.51         1.73 o                         
  -5   1  11         48.40         44.50         1.63 o                         
  -4   1  11        170.43        166.52         5.12 o                         
  -3   1  11          7.46          6.89         0.94 o                         
  -2   1  11        165.41        168.96         2.21 o                         
  -1   1  11        146.48        149.78         3.57 o                         
   0   1  11          5.28          6.22         1.29 o                         
   1   1  11          1.35          0.70         2.28 o                         
   2   1  11          5.92          4.47         2.38 o                         
   3   1  11        104.45        109.85         3.35 o                         
   4   1  11         24.31         25.55         2.30 o                         
   5   1  11         15.02         14.78         3.18 o                         
   6   1  11         30.21         35.19         3.78 o                         
  -8   2  11          0.03         -0.32         2.32 o                         
  -7   2  11          0.32          1.17         1.84 o                         
  -6   2  11        111.60        107.41         2.47 o                         
  -5   2  11         11.76         10.65         1.57 o                         
  -4   2  11         49.74         44.34         1.85 o                         
  -3   2  11          1.79          0.87         1.03 o                         
  -2   2  11          5.93          6.07         1.20 o                         
  -1   2  11          9.52          8.95         1.07 o                         
   0   2  11         12.51         13.70         2.05 o                         
   1   2  11        154.46        156.16         3.98 o                         
   2   2  11         16.67         14.81         2.26 o                         
   3   2  11          0.00         -0.30         2.12 o                         
   4   2  11         47.64         49.55         2.63 o                         
   5   2  11         24.43         24.46         3.41 o                         
   6   2  11         30.97         34.37         3.46 o                         
  -8   3  11         24.85         24.25         3.04 o                         
  -7   3  11          2.63          2.43         2.26 o                         
  -6   3  11         32.09         31.14         2.14 o                         
  -5   3  11        149.22        152.08         6.15 o                         
  -4   3  11          0.79          0.17         1.22 o                         
  -3   3  11          3.29          3.13         1.24 o                         
  -2   3  11         18.80         21.25         1.44 o                         
  -1   3  11         90.42         92.42         3.08 o                         
   0   3  11        116.90        111.98         2.63 o                         
   1   3  11          0.65          0.38         1.87 o                         
   2   3  11         99.02         97.98         3.27 o                         
   3   3  11         33.61         30.25         2.61 o                         
   4   3  11         51.93         52.33         2.77 o                         
   5   3  11         12.85         10.09         2.82 o                         
   6   3  11         14.93         18.42         3.16 o                         
  -7   4  11         14.82         11.55         2.72 o                         
  -6   4  11          0.16          0.22         2.15 o                         
  -5   4  11          0.90          1.16         1.76 o                         
  -4   4  11          2.02          1.82         1.36 o                         
  -3   4  11         49.05         48.84         1.76 o                         
  -2   4  11         85.45         97.13         2.92 o                         
  -1   4  11         18.97         16.48         1.65 o                         
   0   4  11         83.15         83.44         2.47 o                         
   1   4  11         67.07         59.18         3.64 o                         
   2   4  11         16.78         12.28         2.22 o                         
   3   4  11          4.69          5.38         2.50 o                         
   4   4  11          3.80          3.29         2.50 o                         
   5   4  11          6.53          8.76         2.87 o                         
  -7   5  11          9.84         11.43         2.78 o                         
  -6   5  11         32.21         26.11         2.51 o                         
  -5   5  11         81.41         81.42         3.45 o                         
  -4   5  11          0.20         -0.27         1.59 o                         
  -3   5  11         34.35         30.25         1.63 o                         
  -2   5  11          4.63          5.46         1.59 o                         
  -1   5  11          0.49          1.34         1.87 o                         
   0   5  11         21.52         23.31         1.96 o                         
   1   5  11         27.08         27.35         2.53 o                         
   2   5  11          8.58         10.83         2.53 o                         
   3   5  11         52.47         52.40         2.91 o                         
   4   5  11         36.38         34.02         3.07 o                         
   5   5  11          8.28         10.10         3.29 o                         
  -6   6  11          7.90          7.14         2.23 o                         
  -5   6  11         89.28         96.90         3.51 o                         
  -4   6  11          2.10          2.53         1.92 o                         
  -3   6  11        199.74        222.79         7.30 o                         
  -2   6  11        116.47        135.96         4.63 o                         
  -1   6  11          3.06          1.96         1.87 o                         
   0   6  11         66.87         72.87         2.92 o                         
   1   6  11         59.33         59.80         3.20 o                         
   2   6  11         36.06         35.20         2.69 o                         
   3   6  11          6.12          6.03         2.27 o                         
   4   6  11         27.51         25.60         3.14 o                         
  -5   7  11          1.75          1.29         2.04 o                         
  -4   7  11         35.03         38.13         2.53 o                         
  -3   7  11         30.19         33.11         2.45 o                         
  -2   7  11         25.32         25.68         2.39 o                         
  -1   7  11         69.79         81.32         2.96 o                         
   0   7  11          4.42          4.79         2.19 o                         
   1   7  11         12.20         11.17         2.32 o                         
   2   7  11         21.94         18.61         2.72 o                         
   3   7  11          2.90          2.34         2.35 o                         
  -4   8  11          2.47          2.17         1.88 o                         
  -3   8  11         29.52         34.39         2.39 o                         
  -2   8  11         30.51         36.69         2.92 o                         
  -1   8  11         13.52         12.87         2.50 o                         
   0   8  11         43.16         46.94         3.41 o                         
   1   8  11         29.26         27.31         2.91 o                         
   2   8  11         15.63         13.48         2.68 o                         
  -1   9  11          1.91          3.32         3.61 o                         
  -8   0  12          1.10          4.04         3.65 o                         
  -7   0  12         58.55         55.79         4.81 o                         
  -6   0  12         30.09         24.60         3.13 o                         
  -5   0  12        152.08        147.50         4.51 o                         
  -4   0  12         15.15         12.63         2.13 o                         
  -3   0  12        207.30        217.69         5.02 o                         
  -2   0  12        302.92        318.59         4.62 o                         
  -1   0  12        176.10        204.48         4.17 o                         
   0   0  12         44.10         35.56         2.68 o                         
   1   0  12        334.87        357.59         7.95 o                         
   2   0  12        203.40        198.18         6.56 o                         
   3   0  12         77.46         66.67         5.46 o                         
   4   0  12         15.51         22.51         3.37 o                         
   5   0  12        172.61        200.38         8.08 o                         
   6   0  12         92.56        120.11         9.69 o                         
  -8   1  12          0.31          1.27         2.48 o                         
  -7   1  12         13.27         10.14         2.16 o                         
  -6   1  12          1.24          0.26         1.61 o                         
  -5   1  12         57.95         54.03         2.24 o                         
  -4   1  12          0.23          0.68         1.76 o                         
  -3   1  12          5.70          6.21         1.55 o                         
  -2   1  12         86.15         80.00         2.11 o                         
  -1   1  12         29.18         24.66         1.86 o                         
   0   1  12         27.08         28.95         2.35 o                         
   1   1  12         17.86         14.22         2.71 o                         
   2   1  12         18.99         18.86         2.89 o                         
   3   1  12         18.95         19.11         2.60 o                         
   4   1  12          1.85          0.36         2.17 o                         
   5   1  12          0.87          1.44         3.48 o                         
  -7   2  12         97.63         89.31         3.64 o                         
  -6   2  12         96.05        103.66         3.27 o                         
  -5   2  12          3.29          1.97         1.72 o                         
  -4   2  12         11.34         11.50         1.88 o                         
  -3   2  12        162.26        169.69         4.17 o                         
  -2   2  12        105.05        104.14         2.67 o                         
  -1   2  12         74.64         75.20         2.63 o                         
   0   2  12         26.82         24.26         2.21 o                         
   1   2  12        154.56        150.13         4.13 o                         
   2   2  12        138.56        134.88         4.88 o                         
   3   2  12         44.99         43.98         2.92 o                         
   4   2  12         12.56         12.32         2.28 o                         
   5   2  12         44.84         54.94         4.07 o                         
  -7   3  12          6.83          4.07         2.35 o                         
  -6   3  12          4.41          3.99         1.77 o                         
  -5   3  12         28.26         26.70         2.03 o                         
  -4   3  12         19.85         19.04         1.77 o                         
  -3   3  12         32.91         36.69         2.11 o                         
  -2   3  12          0.07          0.50         1.86 o                         
  -1   3  12        117.00        124.82         3.00 o                         
   0   3  12          8.06          6.85         2.10 o                         
   1   3  12         64.48         55.43         2.42 o                         
   2   3  12         60.37         56.33         3.09 o                         
   3   3  12         26.68         25.73         2.74 o                         
   4   3  12         11.78         11.92         2.60 o                         
   5   3  12          3.85          5.06         3.23 o                         
  -7   4  12         38.04         36.74         3.04 o                         
  -6   4  12         94.37         96.80         3.53 o                         
  -5   4  12         29.50         29.69         2.00 o                         
  -4   4  12         62.36         60.90         3.20 o                         
  -3   4  12         45.46         45.56         2.25 o                         
  -2   4  12        193.83        223.63         5.87 o                         
  -1   4  12          0.22          1.35         2.04 o                         
   0   4  12         15.38         14.86         2.02 o                         
   1   4  12         78.39         78.58         3.02 o                         
   2   4  12        370.34        360.43         8.55 o                         
   3   4  12         19.59         17.92         2.70 o                         
   4   4  12         30.72         29.45         3.40 o                         
   5   4  12        135.01        152.54         7.22 o                         
  -6   5  12          0.88         -0.12         2.30 o                         
  -5   5  12          5.98          4.54         2.16 o                         
  -4   5  12         67.36         67.01         2.88 o                         
  -3   5  12         17.32         18.38         1.84 o                         
  -2   5  12         11.22         11.24         1.82 o                         
  -1   5  12         57.90         62.33         2.71 o                         
   0   5  12        125.28        128.93         3.85 o                         
   1   5  12         49.03         41.15         2.67 o                         
   2   5  12          3.96          4.84         2.41 o                         
   3   5  12          4.21          2.65         2.28 o                         
   4   5  12          0.05          1.02         2.46 o                         
  -6   6  12         34.63         30.90         3.25 o                         
  -5   6  12          1.24          0.29         2.27 o                         
  -4   6  12          4.57          4.60         2.60 o                         
  -3   6  12         65.46         74.74         3.68 o                         
  -2   6  12         24.49         24.57         2.18 o                         
  -1   6  12          7.61          7.89         2.06 o                         
   0   6  12         10.46         10.39         2.21 o                         
   1   6  12         34.64         33.85         3.01 o                         
   2   6  12         22.42         25.43         3.20 o                         
   3   6  12         10.21         10.62         2.69 o                         
  -5   7  12          4.06          3.26         2.99 o                         
  -4   7  12         99.42        110.02         5.39 o                         
  -3   7  12         17.15         18.24         2.75 o                         
  -2   7  12          2.04          2.06         2.54 o                         
  -1   7  12         90.27        103.47         3.34 o                         
   0   7  12         62.70         63.38         3.20 o                         
   1   7  12          0.07         -2.24         2.59 o                         
   2   7  12         14.01         16.31         2.80 o                         
  -3   8  12          8.80          5.82         2.50 o                         
  -2   8  12         35.65         44.07         3.27 o                         
  -1   8  12         40.53         47.07         3.34 o                         
   0   8  12         38.38         40.35         3.04 o                         
   1   8  12         47.59         43.39         3.73 o                         
  -7   1  13         41.46         31.16         5.68 o                         
  -6   1  13          0.05          0.71         2.54 o                         
  -5   1  13          0.05         -0.26         2.33 o                         
  -4   1  13         45.03         39.54         2.81 o                         
  -3   1  13        220.61        236.17         4.24 o                         
  -2   1  13         55.06         56.70         2.28 o                         
  -1   1  13         16.36         14.81         1.85 o                         
   0   1  13        243.18        252.71         4.73 o                         
   1   1  13        114.35        107.23         4.00 o                         
   2   1  13         26.67         23.48         3.09 o                         
   3   1  13         36.34         38.22         3.03 o                         
   4   1  13         83.77         96.51         3.43 o                         
   5   1  13         18.10         23.30         3.79 o                         
  -7   2  13          3.99          3.97         2.90 o                         
  -6   2  13         10.84          9.35         2.70 o                         
  -5   2  13         97.51        107.28         3.89 o                         
  -4   2  13         27.83         28.08         2.36 o                         
  -3   2  13         39.64         39.33         2.27 o                         
  -2   2  13          1.73          4.19         1.85 o                         
  -1   2  13          8.40          9.57         1.93 o                         
   0   2  13          3.34          3.05         2.15 o                         
   1   2  13          3.91          3.28         2.84 o                         
   2   2  13         24.89         27.91         2.78 o                         
   3   2  13          1.97          1.06         2.47 o                         
   4   2  13          8.96          6.90         2.37 o                         
   5   2  13         21.59         22.21         3.76 o                         
  -7   3  13         19.99         20.66         3.33 o                         
  -6   3  13         23.54         22.69         2.32 o                         
  -5   3  13         11.48         12.35         2.32 o                         
  -4   3  13         72.31         72.57         2.89 o                         
  -3   3  13         33.40         36.78         2.24 o                         
  -2   3  13         85.16         83.76         3.58 o                         
  -1   3  13          2.92          4.55         2.19 o                         
   0   3  13        101.83         96.55         3.14 o                         
   1   3  13        238.39        238.04         3.94 o                         
   2   3  13          4.62          1.18         2.51 o                         
   3   3  13         26.32         26.71         2.84 o                         
   4   3  13         58.61         66.12         3.60 o                         
  -6   4  13         36.89         39.62         3.27 o                         
  -5   4  13          4.00          4.85         2.01 o                         
  -4   4  13          0.01         -0.69         2.07 o                         
  -3   4  13         16.32         17.21         2.16 o                         
  -2   4  13         55.88         54.07         2.72 o                         
  -1   4  13         12.88         13.56         2.14 o                         
   0   4  13          7.07          8.40         2.29 o                         
   1   4  13         34.88         38.46         2.57 o                         
   2   4  13          2.58          2.95         2.38 o                         
   3   4  13          0.09          0.48         2.51 o                         
   4   4  13          0.00          0.22         3.13 o                         
  -6   5  13         40.87         38.66         3.84 o                         
  -5   5  13         29.92         31.12         2.93 o                         
  -4   5  13         84.75         92.94         4.80 o                         
  -3   5  13         22.21         21.85         2.33 o                         
  -2   5  13          2.99          4.90         1.88 o                         
  -1   5  13          0.96         -0.39         2.09 o                         
   0   5  13          4.54          2.23         2.46 o                         
   1   5  13         56.17         57.47         3.37 o                         
   2   5  13         18.95         19.91         2.83 o                         
   3   5  13          1.30          2.53         2.59 o                         
  -5   6  13         11.78         12.32         3.13 o                         
  -4   6  13         26.82         26.80         3.39 o                         
  -3   6  13         24.00         31.76         3.41 o                         
  -2   6  13         87.98         84.00         3.15 o                         
  -1   6  13         33.31         34.63         2.57 o                         
   0   6  13         11.97         10.46         2.73 o                         
   1   6  13         16.39         15.17         2.85 o                         
   2   6  13         13.34         14.38         3.05 o                         
   3   6  13         13.38         15.29         2.98 o                         
  -3   7  13         47.33         56.89         5.47 o                         
  -2   7  13         44.33         54.21         3.30 o                         
  -1   7  13         10.76         10.58         2.43 o                         
   0   7  13         45.52         48.14         3.44 o                         
   1   7  13         11.07          8.68         2.81 o                         
  -7   0  14          0.09         -0.71         6.61 o                         
  -6   0  14          2.32          3.65         3.92 o                         
  -5   0  14          0.17          1.07         3.71 o                         
  -4   0  14        118.75        110.87         6.08 o                         
  -3   0  14          2.12          3.31         3.89 o                         
  -2   0  14         14.23         12.40         4.32 o                         
  -1   0  14        170.92        171.46         5.57 o                         
   0   0  14         80.08         87.39         6.61 o                         
   1   0  14         44.15         39.04         4.79 o                         
   2   0  14        109.45        124.05         9.80 o                         
   3   0  14         38.37         48.73         4.12 o                         
   4   0  14          0.07          0.67         3.39 o                         
  -6   1  14         36.44         31.63         3.44 o                         
  -5   1  14         10.19          6.80         2.88 o                         
  -4   1  14         40.34         37.17         3.45 o                         
  -3   1  14          5.99          4.84         2.89 o                         
  -2   1  14         12.65         14.47         2.69 o                         
  -1   1  14         64.44         57.55         2.94 o                         
   0   1  14         20.33         20.61         2.85 o                         
   1   1  14          7.68          9.18         3.00 o                         
   2   1  14          4.00          3.04         2.66 o                         
   3   1  14          5.30          6.43         2.59 o                         
   4   1  14          6.43          6.04         2.50 o                         
  -6   2  14         19.55         16.46         3.24 o                         
  -5   2  14         30.15         32.34         3.39 o                         
  -4   2  14          1.67          2.39         2.50 o                         
  -3   2  14          1.92          2.98         2.48 o                         
  -2   2  14         89.00         99.46         3.31 o                         
  -1   2  14         71.83         74.84         3.41 o                         
   0   2  14         22.35         20.20         2.78 o                         
   1   2  14         65.10         65.80         3.81 o                         
   2   2  14         67.62         73.73         3.70 o                         
   3   2  14         13.45         12.32         2.74 o                         
   4   2  14          3.65          3.69         2.50 o                         
  -6   3  14          2.01          0.23         2.54 o                         
  -5   3  14          0.65          0.37         2.26 o                         
  -4   3  14         24.56         24.04         2.60 o                         
  -3   3  14          0.21         -1.47         1.95 o                         
  -2   3  14          7.99          7.19         2.17 o                         
  -1   3  14          5.11          5.16         2.25 o                         
   0   3  14          0.59          1.83         2.52 o                         
   1   3  14          0.60         -0.79         2.20 o                         
   2   3  14         35.71         35.47         3.11 o                         
   3   3  14          0.67          0.79         2.65 o                         
   4   3  14          1.89          2.90         2.88 o                         
  -5   4  14         38.22         44.31         4.19 o                         
  -4   4  14          7.55          8.04         2.19 o                         
  -3   4  14          3.78          4.70         2.16 o                         
  -2   4  14         14.75         15.63         2.32 o                         
  -1   4  14         47.08         49.82         2.58 o                         
   0   4  14          4.10          2.91         2.27 o                         
   1   4  14         19.92         18.02         2.63 o                         
   2   4  14         32.86         31.76         2.90 o                         
   3   4  14         47.53         52.91         3.47 o                         
  -5   5  14          9.93          7.20         3.40 o                         
  -4   5  14         17.20         20.63         3.10 o                         
  -3   5  14         33.37         33.64         2.63 o                         
  -2   5  14          1.14          1.60         1.95 o                         
  -1   5  14          1.81          1.02         2.15 o                         
   0   5  14         25.65         26.51         2.67 o                         
   1   5  14         19.59         19.46         2.97 o                         
   2   5  14          7.80          5.24         2.83 o                         
  -4   6  14          0.38         -1.40         2.91 o                         
  -3   6  14          2.01          1.28         3.14 o                         
  -2   6  14         24.03         28.89         2.92 o                         
  -1   6  14          1.39          2.13         2.47 o                         
   0   6  14          0.47         -0.17         2.68 o                         
   1   6  14          7.43          6.35         2.81 o                         
  -6   1  15         33.05         32.96         3.58 o                         
  -5   1  15          0.67         -1.04         3.03 o                         
  -4   1  15         13.93         13.58         3.21 o                         
  -3   1  15        136.08        138.53         4.85 o                         
  -2   1  15        117.27        130.41         4.78 o                         
  -1   1  15          0.01         -1.53         2.72 o                         
   0   1  15        143.48        147.82         4.95 o                         
   1   1  15        168.84        196.96         6.24 o                         
   2   1  15         11.13         11.93         2.76 o                         
   3   1  15          6.07          6.00         2.47 o                         
  -6   2  15          4.77          2.31         3.08 o                         
  -5   2  15         16.69         17.76         3.35 o                         
  -4   2  15         24.81         23.32         3.34 o                         
  -3   2  15         21.88         20.39         3.43 o                         
  -2   2  15          8.22         10.37         2.87 o                         
  -1   2  15          0.19         -1.07         2.69 o                         
   0   2  15          7.95          6.55         3.23 o                         
   1   2  15         18.63         20.46         2.81 o                         
   2   2  15          0.73          2.57         2.69 o                         
   3   2  15          5.09          5.95         2.82 o                         
  -5   3  15          7.43          8.95         3.08 o                         
  -4   3  15         46.80         49.42         4.24 o                         
  -3   3  15         85.37         93.68         6.90 o                         
  -2   3  15         37.47         42.53         3.31 o                         
  -1   3  15          0.01         -0.33         2.58 o                         
   0   3  15         53.69         58.91         3.46 o                         
   1   3  15         80.27         78.80         3.82 o                         
   2   3  15         38.43         36.71         3.03 o                         
   3   3  15         10.31          9.65         3.38 o                         
  -5   4  15         16.49         16.03         4.17 o                         
  -4   4  15          0.18          1.07         2.65 o                         
  -3   4  15          0.00         -2.35         2.46 o                         
  -2   4  15          3.32          3.18         2.48 o                         
  -1   4  15         10.70         10.68         2.48 o                         
   0   4  15          9.61          8.34         2.78 o                         
   1   4  15          0.00          0.73         2.77 o                         
   2   4  15          6.89          5.81         2.90 o                         
  -4   5  15         60.83         65.37        13.88 o                         
  -3   5  15         84.70         89.78         4.57 o                         
  -2   5  15         13.78         13.44         2.25 o                         
  -1   5  15         27.03         27.46         2.63 o                         
   0   5  15         17.72         17.94         2.73 o                         
   1   5  15         16.52         15.81         3.00 o                         
  -5   0  16         17.99         23.05         5.19 o                         
  -4   0  16         49.81         41.47         5.49 o                         
  -3   0  16         61.77         60.51         5.78 o                         
  -2   0  16         24.30         24.72         5.31 o                         
  -1   0  16         10.64         11.65         4.59 o                         
   0   0  16         88.21         88.96         5.17 o                         
   1   0  16         13.65         14.94         5.05 o                         
   2   0  16          3.29          4.55         4.37 o                         
  -5   1  16         33.38         33.74         3.80 o                         
  -4   1  16          7.38          7.45         3.30 o                         
  -3   1  16          5.94          4.76         3.33 o                         
  -2   1  16         15.85         13.92         3.43 o                         
  -1   1  16          3.52          2.75         3.17 o                         
   0   1  16         13.18         13.22         3.59 o                         
   1   1  16          2.93         -1.76         3.28 o                         
   2   1  16          0.41          2.64         2.74 o                         
  -4   2  16         78.26         89.87         4.89 o                         
  -3   2  16         26.62         28.40         3.64 o                         
  -2   2  16          0.56          0.24         3.16 o                         
  -1   2  16         98.13        107.89         4.31 o                         
   0   2  16         61.66         66.34         4.29 o                         
   1   2  16         10.48          9.18         2.87 o                         
   2   2  16         20.06         25.76         3.60 o                         
  -4   3  16          0.85          0.83         3.51 o                         
  -3   3  16          0.97         -0.90         3.24 o                         
  -2   3  16          0.00         -0.07         3.09 o                         
  -1   3  16          9.65          9.37         3.02 o                         
   0   3  16          1.13          2.44         2.79 o                         
   1   3  16          0.11         -3.22         2.89 o                         
  -3   4  16          8.22          6.90         3.67 o                         
  -2   4  16          1.43         -0.22         2.97 o                         
  -1   4  16         35.34         35.79         3.38 o                         
   0   4  16         12.61         11.21         2.91 o                         
  -3   1  17         11.65         16.44         3.64 o                         
  -2   1  17         23.66         23.58         3.70 o                         
  -1   1  17          3.84          4.98         3.26 o                         
   0   1  17          0.22          2.68         3.77 o                         
  -3   2  17          9.42          7.14         7.53 o                         
  -2   2  17          1.43          3.50         7.27 o                         
  -1   2  17          7.48          9.82         7.44 o                         
   0   2  17          0.24          2.28         7.41 o                         
                                                                                
